# Supplementary material for: Variability in statin-induced changes in gene expression profiles of pancreatic cancer
Source: Sci Rep. 2017 Mar 9;7:44219. doi: 10.1038/srep44219 (PMC5343581; doi:10.1038/srep44219)
Supplement: Supplementary Table 1 [file srep44219-s1.xls]

## Sheet: Overview
Suppl. Tab. 1A. Summary of the samples employed in the microarray analysis
Statin	Number of Petri-dish replicates	Total number of replicates
atorvastatin	2	3
cerivastatin	2	3
control	5	8
fluvastatin	2	2
lovastatin	2	2
pitavastatin	2	2
pravastatin	2	3
rosuvastatin	2	2
simvastatin	4	6

## Sheet: Details
Suppl. Tab. 1B. Samples employed in the microarray analysis
Hybridization name	Petri-dish name	Statin	Statin concentration [mM]
13312A	13312A	atorvastatin	12
9312A	9312A	atorvastatin	12
9312A_	9312A	atorvastatin	12
13712A	13712A	cerivastatin	12
9712A	9712A	cerivastatin	12
9712A_	9712A	cerivastatin	12
138A_	138A	control	0
138A__	138A	control	0
138B	138B	control	0
138B_	138B	control	0
98A_	98A	control	0
98A__	98A	control	0
MeOH6A	MeOH6A	control	0
MeOH6A_2	MeOH6A_2	control	0
13212A	13212A	fluvastatin	12
9212A	9212A	fluvastatin	12
13612A	13612A	lovastatin	12
9612A	9612A	lovastatin	12
Pit12A	Pit12A	pitavastatin	12
Pit12A_2	Pit12A_2	pitavastatin	12
13512A	13512A	pravastatin	12
9512A	9512A	pravastatin	12
9512A_	9512A	pravastatin	12
13412A	13412A	rosuvastatin	12
9412A	9412A	rosuvastatin	12
13112A	13112A	simvastatin	12
13112A_	13112A	simvastatin	12
9112A	9112A	simvastatin	12
9112A_	9112A	simvastatin	12
Sim12A	Sim12A	simvastatin	12
Sim12A_2	Sim12A_2	simvastatin	12

## Sheet: Details (including 6 microM)
Suppl. Tab. 1C. Samples employed in the microarray analysis
Hybridization name	Petri-dish name	Statin	Statin concentration [mM]
1336A	1336A	atorvastatin	6
936A	936A	atorvastatin	6
13312A	13312A	atorvastatin	12
9312A	9312A	atorvastatin	12
9312A_	9312A	atorvastatin	12
1376A	1376A	cerivastatin	6
976A	976A	cerivastatin	6
13712A	13712A	cerivastatin	12
9712A	9712A	cerivastatin	12
9712A_	9712A	cerivastatin	12
138A_	138A	control	0
138A__	138A	control	0
138B	138B	control	0
138B_	138B	control	0
98A_	98A	control	0
98A__	98A	control	0
MeOH6A	MeOH6A	control	0
MeOH6A_2	MeOH6A	control	0
1326A	1326A	fluvastatin	6
926A	926A	fluvastatin	6
13212A	13212A	fluvastatin	12
9212A	9212A	fluvastatin	12
1366A	1366A	lovastatin	6
966A	966A	lovastatin	6
13612A	13612A	lovastatin	12
9612A	9612A	lovastatin	12
Pit6A	Pit6A	pitavastatin	6
Pit6A_2	Pit6A	pitavastatin	6
Pit12A	Pit12A	pitavastatin	12
Pit12A_2	Pit12A	pitavastatin	12
1356A	1356A	pravastatin	6
956A	956A	pravastatin	6
13512A	13512A	pravastatin	12
9512A	9512A	pravastatin	12
9512A_	9512A	pravastatin	12
1346A	1346A	rosuvastatin	6
946A	946A	rosuvastatin	6
946A_	946A	rosuvastatin	6
13412A	13412A	rosuvastatin	12
9412A	9412A	rosuvastatin	12
1316A_	1316A	simvastatin	6
1316A__	1316A	simvastatin	6
1316A___	1316A	simvastatin	6
916A_	916A	simvastatin	6
916A__	916A	simvastatin	6
Sim6A	Sim6A	simvastatin	6
Sim6A_2	Sim6A	simvastatin	6
13112A	13112A	simvastatin	12
13112A_	13112A_	simvastatin	12
9112A	9112A	simvastatin	12
9112A_	9112A	simvastatin	12
Sim12A	Sim12A	simvastatin	12
Sim12A_2	Sim12A	simvastatin	12
