# Supplementary material for: Variability in statin-induced changes in gene expression profiles of pancreatic cancer
Source: Sci Rep. 2017 Mar 9;7:44219. doi: 10.1038/srep44219 (PMC5343581; doi:10.1038/srep44219)
Supplement: Supplementary Table 3 [file srep44219-s2.xls]

## Sheet: Overview
Supplementary Table 3A
Differentially expressed genes as detected by F-test analysis of the microarray data. For each gene with Storey's q-value less than 0.05 the following quantities are given:
RefSeq	RefSeq ID
Entrez Gene	Entrez Gene ID
Symbol	Gene symbol
Definition	Definition
q-value	F-test q-value
Significant q-value	Number of pairwise comparisons with q-value of moderated t-test less than 0.05
Significant q-value and logFC	Number of pairwise comparisons with q-value of moderated t-test less than 0.05 and at least two fold change in expression intensity
logFC A - control	Binary logarithm of the fold change of the expression intensity between statin A group and control group
control	Binary logarithm of the expresion intensity in the control group
Colour coding
q-value ≤ 0.05 and log2FC ≤ -1
q-value ≤ 0.05 and -1 ≤ log2FC ≤ 0
q-value > 0.05
q-value ≤ 0.05 and 0 ≤ log2FC ≤ 1
q-value ≤ 0.05 and log2FC ≥ 1
Expression theshold 5.22
RefSeq	Entrez Gene	Symbol	Definition	q-value (F test)	Significant q-value	Significant q-value and logFC	logFC ato06 - control	logFC ato12 - control	logFC cer06 - control	logFC cer12 - control	logFC flu06 - control	logFC flu12 - control	logFC lov06 - control	logFC lov12 - control	logFC pit06 - control	logFC pit12 - control	logFC pra06 - control	logFC pra12 - control	logFC ros06 - control	logFC ros12 - control	logFC sim06 - control	logFC sim12 - control	control
NM_002130.6	3157	HMGCS1	3-hydroxy-3-methylglutaryl-Coenzyme A synthase 1 (soluble), transcript variant 2.	5e-18	12	12	1.09	1.54	2.31	2.5	1.64	1.57	1.24	1.49	1.79	1.58	0.107	0.142	0.201	0.564	1.6	2.05	8.86
NM_002275.2	3866	KRT15	keratin 15 .	1.2e-16	12	11	0.96	1.59	2.35	2.58	1.78	1.78	1.34	1.7	2.1	2.55	0.233	0.202	0.00719	0.374	1.41	1.94	7.39
NM_001017369.1	6307	SC4MOL	sterol-C4-methyl oxidase-like, transcript variant 2.	1.2e-16	12	10	0.86	1.15	1.94	1.87	1.44	1.25	0.856	1.11	1.35	1.34	0.159	-0.122	0.0166	0.395	1.41	1.64	7.74
NM_198336.1	3638	INSIG1	insulin induced gene 1, transcript variant 2.	4.9e-16	12	9	0.675	1.05	1.5	1.6	1.17	1.12	0.945	0.784	1.56	1.29	0.0755	0.0476	0.146	0.359	1.2	1.42	8.84
NM_080625.2	140706	C20orf160	chromosome 20 open reading frame 160 (C20orf160).	1.3e-15	12	11	-0.842	-1.28	-1.56	-1.51	-1.36	-1.11	-1.01	-1.02	-1.46	-1.38	-0.158	-0.0798	-0.0688	-0.248	-1.43	-1.79	9.05
NM_004040.2	388	RHOB	ras homolog gene family, member B .	1.4e-15	11	11	1.2	2.48	3.5	3.64	2.88	2.83	2.25	2.3	3.1	3.57	-0.0102	0.011	0.0354	0.285	2.99	3.43	5.08
NM_016270.2	10365	KLF2	Kruppel-like factor 2 (lung) .	2.7e-15	11	10	0.705	1.08	1.44	1.32	1.34	1.03	1.1	0.998	1.72	1.61	0.0285	-0.165	-0.117	0.242	1.33	1.54	10.8
NM_001124.1	133	ADM	adrenomedullin .	2.7e-15	10	10	-0.722	-1.68	-2.46	-2.46	-2.01	-1.67	-1.16	-1.37	-2.44	-2.56	-0.0176	0.131	0.0129	-0.0936	-1.88	-2.38	8.18
NM_004089.3	1831	TSC22D3	TSC22 domain family, member 3, transcript variant 2.	2.7e-15	10	10	1.28	2.56	4.11	4.56	3.13	3.01	1.86	2.17	3.72	4.55	0.0165	-0.0484	-0.0761	0.525	3.03	3.7	4.66
NM_000389.2	1026	CDKN1A	cyclin-dependent kinase inhibitor 1A (p21, Cip1), transcript variant 1.	3e-15	12	12	1.04	1.22	1.64	1.86	1.53	1.37	1.12	1.26	1.93	2.07	0.1	-0.135	-0.0781	0.16	1.42	1.46	6.77
NM_001008490.1	1316	KLF6	Kruppel-like factor 6, transcript variant 1.	6e-15	10	9	0.747	1.43	1.98	2.04	1.7	1.56	0.975	0.967	1.7	1.62	0.123	-0.0291	0.0446	0.48	1.67	1.92	9.68
NM_000859.1	3156	HMGCR	3-hydroxy-3-methylglutaryl-Coenzyme A reductase .	9.1e-15	10	10	0.708	1.23	1.83	1.97	1.31	1.41	0.801	1.06	1.67	1.66	0.133	-0.00866	0.0716	0.33	1.35	1.6	11.4
XM_001127763.1	730820	LOC730820	PREDICTED: similar to nuclear receptor binding factor 2 .	1.1e-14	10	8	0.511	0.937	1.35	1.52	1.15	1.02	0.682	0.654	1.33	1.18	0.0745	-0.0771	0.0624	0.145	1.23	1.35	8.4
NM_001312.2	1397	CRIP2	cysteine-rich protein 2 .	1.3e-14	11	11	0.867	1.66	2.67	2.93	1.81	1.72	1.34	1.53	2.46	2.74	0.204	0.311	0.155	0.266	1.53	2.16	8.21
NM_002276.3	3880	KRT19	keratin 19 .	1.3e-14	12	9	0.779	1.08	1.59	1.65	1.31	1.14	0.962	0.844	1.24	1.52	0.114	0.0413	0.0962	0.454	1.21	1.32	10.8
XR_015970.1	644945	MGC102966	PREDICTED: similar to Keratin, type I cytoskeletal 16 (Cytokeratin-16), misc RNA.	1.7e-14	10	10	0.728	1.67	2.93	3.76	1.74	1.82	1.22	1.21	2.27	3.58	-0.147	-0.0662	-0.0516	-0.0684	1.57	2.27	5.63
NM_182898.2	9586	CREB5	cAMP responsive element binding protein 5, transcript variant 1.	1.7e-14	10	6	0.533	0.885	1.07	0.955	1.02	1.03	0.688	1.03	0.978	0.965	0.0418	-0.0421	-0.15	-0.0442	1.05	1.26	6.76
NM_005354.3	3727	JUND	jun D proto-oncogene .	1.7e-14	10	10	0.621	1.15	1.79	1.79	1.34	1.24	0.901	1.14	1.39	1.61	-0.0114	0.0207	-0.00528	-0.0399	1.33	1.63	12
XR_017543.1	400578	LOC400578	PREDICTED: similar to Keratin, type I cytoskeletal 14 (Cytokeratin-14) .	1.7e-14	10	10	0.817	1.73	3	3.98	1.95	1.86	1.52	1.38	2.5	3.61	0.0335	0.0913	0.141	0.165	1.66	2.44	5.03
NM_005557.2	3868	KRT16	keratin 16 (focal non-epidermolytic palmoplantar keratoderma) .	2e-14	10	10	0.855	1.71	2.84	3.79	1.87	1.81	1.46	1.16	2.43	3.61	0.0514	0.157	0.196	0.55	1.73	2.2	5.41
NM_001300.4	1316	KLF6	Kruppel-like factor 6, transcript variant 2.	2.1e-14	10	10	0.88	1.37	1.98	2.07	1.63	1.5	1.08	1.25	1.78	1.76	0.136	0.0604	0.0706	0.356	1.55	1.85	10.5
NM_001206.2	687	KLF9	Kruppel-like factor 9 .	2.7e-14	10	10	0.584	1.56	2.63	2.98	1.81	1.76	1.18	1.32	2.15	2.81	-0.154	0.0016	0.0861	0.0714	1.66	2.13	6.91
NM_178837.3	352909	C19orf51	chromosome 19 open reading frame 51 (C19orf51).	3.3e-14	10	8	0.543	0.914	1.61	1.92	1.15	1.16	0.681	0.999	1.53	1.57	0.121	0.0602	0.0665	0.0649	1	1.36	6.7
NM_000574.2	1604	CD55	CD55 molecule, decay accelerating factor for complement (Cromer blood group) .	4.8e-14	10	9	0.458	1.14	1.69	1.98	1.3	1.14	0.889	0.885	1.47	2.04	0.0107	-0.0949	-0.0222	0.208	1.29	1.4	6.27
NM_001360.1	1717	DHCR7	7-dehydrocholesterol reductase .	5e-14	11	3	0.614	0.713	1.36	1.42	0.878	0.966	0.365	0.761	0.723	0.697	0.119	0.0127	0.134	0.274	0.887	1.07	9.18
NM_198252.2	2934	GSN	gelsolin (amyloidosis, Finnish type), transcript variant 2.	5.1e-14	10	7	0.548	0.755	1.51	1.57	1.1	0.996	0.54	0.773	1.19	1.21	0.126	-0.131	0.0266	0.126	1	1.29	8.42
NM_032548.2	80325	ABTB1	ankyrin repeat and BTB, transcript variant 1.	5.4e-14	11	4	0.411	0.82	1.17	1.15	0.858	0.913	0.783	0.651	0.869	1.3	0.108	0.0307	-0.13	0.0781	0.928	1.17	6.51
NM_001044390.1	4582	MUC1	mucin 1, cell surface associated, transcript variant 5.	7.1e-14	10	9	0.615	0.948	1.56	1.87	1.25	1.23	0.748	1.15	1.24	1.83	0.0988	0.035	-0.169	0.142	1.14	1.44	6.77
NM_016619.1	51316	PLAC8	placenta-specific 8 .	9.3e-14	10	10	-0.716	-1.53	-2.26	-2.1	-1.88	-1.67	-0.618	-1.42	-1.77	-1.83	-0.0871	0.172	0.265	0.138	-2.01	-2.54	9.86
NM_001360.2	1717	DHCR7	7-dehydrocholesterol reductase .	9.3e-14	11	3	0.706	0.826	1.42	1.45	0.963	0.991	0.511	0.81	0.973	0.683	0.141	-0.0636	0.133	0.301	0.975	1.16	8.96
NM_002461.1	4597	MVD	mevalonate (diphospho) decarboxylase .	1e-13	10	7	0.715	0.755	1.69	1.87	0.974	1.01	0.598	0.801	1.32	1.08	0.251	-0.126	0.0156	0.233	1.02	1.21	7.51
NM_003129.3	6713	SQLE	squalene epoxidase .	1.6e-13	10	2	0.508	0.727	1.18	1.27	0.726	0.726	0.471	0.575	0.894	0.641	0.0721	-0.0283	0.0736	0.2	0.829	0.968	8.92
NM_015215.1	23261	CAMTA1	calmodulin binding transcription activator 1 .	1.6e-13	10	10	0.668	1.29	1.83	1.75	1.45	1.31	0.891	1.24	1.49	1.41	0.0911	-0.0348	-0.13	0.00711	1.47	1.77	6.47
NM_002274.3	3860	KRT13	keratin 13, transcript variant 2.	1.6e-13	11	11	0.937	1.42	1.64	1.66	1.59	1.5	1.59	1.61	1.79	2.12	0.407	0.34	0.244	0.502	1.65	1.76	5.77
NM_022171.2	6988	TCTA	T-cell leukemia translocation altered gene .	2.2e-13	10	5	0.417	0.883	1.54	1.84	0.871	0.928	0.539	0.801	1.38	1.63	0.103	0.12	0.189	0.0372	0.782	1.23	6.65
NM_005769.1	10164	CHST4	carbohydrate (N-acetylglucosamine 6-O) sulfotransferase 4 .	2.2e-13	10	5	-0.367	-0.931	-1.35	-1.54	-0.897	-0.944	-0.619	-0.739	-1.75	-1.39	0.0334	-0.0956	-0.139	-0.309	-0.916	-1.27	7.9
NM_001044391.1	4582	MUC1	mucin 1, cell surface associated, transcript variant 6.	2.2e-13	10	9	0.481	1.19	1.61	1.83	1.26	1.27	0.818	0.925	1.13	1.86	-0.0399	0.0275	-0.0133	0.307	1.26	1.52	8.26
NM_006022.2	8848	TSC22D1	TSC22 domain family, member 1, transcript variant 2.	2.3e-13	10	4	0.324	0.768	1.25	1.3	0.88	0.915	0.311	0.706	0.817	1.1	0.2	-0.00183	0.0495	0.172	0.802	1.03	9.32
NM_018239.2	55222	LRRC20	leucine rich repeat containing 20, transcript variant 2.	2.3e-13	10	8	-0.48	-0.902	-1.27	-1.32	-1.11	-1.08	-0.622	-0.875	-1.39	-1.3	-0.0787	-0.0962	-0.0131	-0.356	-1.01	-1.27	7.46
NM_001986.2	2118	ETV4	ets variant 4, transcript variant 1.	2.4e-13	9	7	-0.171	-0.992	-1.77	-2	-1.09	-1.11	-0.732	-0.646	-1.45	-2.1	-0.199	-0.282	-0.248	-0.208	-0.75	-1.65	7.48
NM_000527.2	3949	LDLR	low density lipoprotein receptor (familial hypercholesterolemia) .	2.4e-13	12	1	0.551	0.802	1.01	0.871	0.92	0.684	0.69	0.651	0.714	0.676	0.179	0.0639	0.0543	0.234	0.888	0.993	10.9
NM_001818.2	1109	AKR1C4	aldo-keto reductase family 1, member C4 (chlordecone reductase; 3-alpha hydroxysteroid dehydrogenase, type I; dihydrodiol dehydrogenase 4) .	2.8e-13	9	9	0.49	1.07	1.47	1.59	1.16	1.09	0.581	0.446	1.25	1.19	0.101	-0.0783	-0.0137	0.211	1.02	1.36	10.2
NM_024830.3	79888	LPCAT1	lysophosphatidylcholine acyltransferase 1 .	3e-13	11	0	0.557	0.708	0.842	0.758	0.759	0.767	0.558	0.629	0.839	0.602	0.0481	-0.0663	-0.0961	0.223	0.796	0.951	8.69
NM_198057.2	1831	TSC22D3	TSC22 domain family, member 3, transcript variant 1.	3e-13	10	10	0.516	1.66	2.66	3.14	1.86	1.77	1.14	1.32	3.07	3.21	0.111	0.0303	0.0133	0.284	1.82	2.32	5.35
NM_003044.2	6539	SLC6A12	solute carrier family 6 (neurotransmitter transporter, betaine/GABA), member 12 .	3.2e-13	9	7	0.361	0.956	1.57	1.88	1.17	1.29	0.55	0.925	0.824	1.11	-0.0851	-0.0519	-0.0377	0.106	1.16	1.5	6.53
NM_033360.2	3845	KRAS	v-Ki-ras2 Kirsten rat sarcoma viral oncogene homolog, transcript variant a.	3.6e-13	10	8	0.443	0.913	1.34	1.69	1.05	1	0.615	0.723	1.31	1.4	-0.0767	-0.165	0.00885	0.0199	1.12	1.37	8.33
NM_016619.1	51316	PLAC8	placenta-specific 8 .	3.9e-13	10	10	-0.685	-1.44	-2.14	-2.03	-1.84	-1.58	-0.651	-1.35	-1.58	-1.77	-0.107	0.132	0.232	0.151	-1.83	-2.36	10.2
NM_181873.2	10903	MTMR11	myotubularin related protein 11 .	3.9e-13	10	9	0.345	1.2	1.83	2.16	1.22	1.22	0.792	0.802	1.14	1.76	-0.00485	0.117	0.00318	0.163	1.06	1.54	8.37
NM_004417.2	1843	DUSP1	dual specificity phosphatase 1 .	4e-13	10	5	0.476	0.812	1.25	1.31	0.911	0.917	0.556	0.73	1.21	1.17	0.088	0.0402	0.0165	0.145	0.915	1.12	9.12
NM_024726.3	79781	IQCA1	IQ motif containing with AAA domain 1 .	5.1e-13	10	5	-0.303	-0.905	-1.15	-0.981	-0.981	-0.787	-0.691	-0.836	-1.26	-1.03	0.132	0.126	0.176	0.00372	-1.05	-1.22	9
NM_198336.1	3638	INSIG1	insulin induced gene 1, transcript variant 2.	5.8e-13	11	3	0.569	0.667	1.24	1.17	0.905	0.85	0.688	0.82	0.912	0.959	0.0853	0.0809	0.11	0.333	0.896	1.03	5.15
NM_004878.3	9536	PTGES	prostaglandin E synthase .	6.1e-13	10	10	0.92	1.17	1.46	1.09	1.52	1.38	0.858	1.44	1.86	1.28	0.253	-0.0686	-0.00739	0.0124	1.44	1.55	9.26
NM_001076552.1	55902	ACSS2	acyl-CoA synthetase short-chain family member 2, transcript variant 2.	6.1e-13	9	3	0.179	0.473	1.13	1.35	0.525	0.6	0.31	0.414	0.969	1	-0.0483	0.126	-0.0183	0.104	0.53	0.833	9.45
NM_000675.3	135	ADORA2A	adenosine A2a receptor .	6.1e-13	10	8	-0.438	-1.18	-1.76	-1.74	-1.29	-0.962	-0.701	-0.764	-1.44	-2.02	-0.177	-0.0502	0.00819	-0.131	-1.18	-1.53	8.15
NM_016061.1	51646	YPEL5	yippee-like 5 (Drosophila) .	7.8e-13	10	5	0.29	0.882	1.64	2.02	0.72	0.843	0.59	0.685	1.34	1.78	0.0489	0.162	0.0592	-0.0146	0.809	1.22	7.31
NM_005063.4	6319	SCD	stearoyl-CoA desaturase (delta-9-desaturase) .	7.8e-13	10	2	0.314	0.504	1.08	1.1	0.715	0.713	0.369	0.557	0.727	0.959	0.0487	0.008	0.112	0.00228	0.602	0.836	11.5
NM_032409.2	65018	PINK1	PTEN induced putative kinase 1, nuclear gene encoding mitochondrial protein.	7.8e-13	9	7	0.351	0.945	1.87	2.1	1	1.17	0.597	0.518	1.35	1.8	-0.0061	0.0311	-0.0164	0.0584	0.818	1.45	6.86
NM_019058.2	54541	DDIT4	DNA-damage-inducible transcript 4 .	7.8e-13	10	6	0.51	0.751	1.41	1.75	1.03	0.945	0.576	0.82	1.02	1.53	0.0461	-0.0477	-0.0364	0.146	0.796	1.24	9.76
NM_001037666.1	652968	LOC652968	hypothetical protein LOC652968 .	7.8e-13	11	1	0.593	0.721	1.12	0.799	0.882	0.63	0.635	0.741	0.901	0.799	0.114	-0.0782	0.0121	0.117	0.818	0.997	6.78
NM_003528.2	8349	HIST2H2BE	histone cluster 2, H2be .	7.8e-13	9	5	-0.0557	0.721	1.7	2.11	0.808	0.965	0.329	0.373	1.64	2.11	-0.0597	0.152	-0.0114	0.245	0.518	1.03	5.24
NM_003722.3	8626	TP73L	tumor protein p73-like .	7.8e-13	10	4	0.353	0.828	1.41	1.61	0.905	0.923	0.526	0.596	0.953	1.27	-0.0471	0.0733	0.0788	0.0771	0.904	1.15	9.53
NM_002960.1	6274	S100A3	S100 calcium binding protein A3 (S100A3).	8.7e-13	11	6	0.345	0.883	1.38	1.53	0.859	0.909	1.01	0.884	1.45	1.66	-0.128	0.155	-0.0305	0.0906	0.873	1.29	7.31
NM_015310.3	23362	PSD3	pleckstrin and Sec7 domain containing 3, transcript variant 1.	1e-12	10	5	0.415	0.934	1.26	1.42	1.25	1.03	0.316	0.837	0.935	0.943	0.0729	-0.096	-0.072	0.131	0.924	1.24	8.09
NM_007021.2	11067	C10orf10	chromosome 10 open reading frame 10 (C10orf10).	1e-12	10	10	0.667	1.31	2.03	2.3	1.49	1.46	0.736	1.12	1.99	1.78	0.0176	0.0316	-0.01	0.0383	1.35	1.77	7.51
NM_033405.2	85441	PRIC285	peroxisomal proliferator-activated receptor A interacting complex 285, transcript variant 2.	1e-12	10	6	0.424	0.857	1.25	1.14	0.997	0.806	0.515	0.759	1.08	1.1	-0.105	-0.166	-0.169	-0.185	1.01	1.21	9.72
NM_002230.1	3728	JUP	junction plakoglobin, transcript variant 1.	1.1e-12	10	8	0.613	0.997	2.04	2.41	1.19	1.33	0.721	0.961	1.59	2.03	-0.0179	-0.126	0.063	0.183	1.08	1.48	7.59
NM_001769.2	928	CD9	CD9 molecule .	1.1e-12	9	0	0.359	0.609	0.931	0.899	0.771	0.7	0.435	0.389	0.695	0.82	-0.0327	-0.186	-0.0545	0.141	0.891	0.828	7.94
NM_006266.2	5900	RALGDS	ral guanine nucleotide dissociation stimulator, transcript variant 1.	1.1e-12	10	6	0.538	0.95	1.49	1.67	1.05	1.01	0.573	0.8	0.987	1.26	0.161	0.0428	0.0426	0.158	0.972	1.33	10.3
NM_001664.2	387	RHOA	ras homolog gene family, member A .	1.1e-12	9	4	0.287	0.705	1.08	1.14	0.931	0.869	0.398	0.539	0.628	1.27	0.126	-0.109	-0.0702	0.201	0.899	1.02	11.2
NM_024815.3	79873	NUDT18	nudix (nucleoside diphosphate linked moiety X)-type motif 18 .	1.2e-12	9	5	0.408	0.705	1.32	1.7	0.732	0.9	0.475	0.508	1.08	1.33	0.037	-0.0172	0.0553	0.206	0.719	1.12	6.95
NM_017585.2	11182	SLC2A6	solute carrier family 2 (facilitated glucose transporter), member 6 .	1.2e-12	10	2	0.221	0.524	1.01	1.09	0.648	0.569	0.401	0.473	0.861	0.846	0.0184	0.0588	-0.0261	-0.0874	0.624	0.898	9.21
NM_017572.2	2872	MKNK2	MAP kinase interacting serine/threonine kinase 2, transcript variant 1.	1.5e-12	10	6	0.41	0.873	1.66	1.97	1.08	0.971	0.595	0.748	1.06	1.7	0.0683	0.0714	0.125	0.0916	0.835	1.27	9.77
NM_001100118.1	7517	XRCC3	X-ray repair complementing defective repair in Chinese hamster cells 3, transcript variant 3.	1.6e-12	9	4	-0.229	-0.717	-1.29	-1.64	-0.725	-0.736	-0.571	-0.266	-1.18	-1.75	0.0522	-0.0622	-0.0246	-0.182	-0.672	-0.957	8.23
NM_018677.2	55902	ACSS2	acyl-CoA synthetase short-chain family member 2, transcript variant 1.	1.6e-12	10	2	0.271	0.569	1.12	1.37	0.589	0.557	0.195	0.447	0.745	0.825	0.0644	0.047	0.024	0.0305	0.472	0.84	9.95
NM_015995.2	51621	KLF13	Kruppel-like factor 13 .	1.6e-12	10	10	0.669	1.12	1.53	1.62	1.16	1.23	0.734	1.05	1.87	1.62	-0.0609	-0.107	0.0021	0.0912	1.13	1.43	7.6
NM_001986.1	2118	ETV4	ets variant gene 4 (E1A enhancer binding protein, E1AF) .	1.7e-12	9	8	-0.22	-1.13	-1.83	-2.13	-1.12	-1.09	-0.645	-0.666	-1.36	-1.94	-0.0951	-0.288	-0.278	-0.163	-0.877	-1.7	8.02
NM_016841.2	4137	MAPT	microtubule-associated protein tau, transcript variant 4.	1.7e-12	9	3	0.053	0.474	1.19	1.55	0.536	0.712	0.158	0.405	0.887	1.53	-0.047	-0.101	-0.16	-0.0558	0.381	0.83	6.43
NM_004462.3	2222	FDFT1	farnesyl-diphosphate farnesyltransferase 1 .	1.7e-12	11	2	0.436	0.64	1.21	1.14	0.757	0.77	0.653	0.464	0.792	0.484	0.183	0.0635	0.157	0.386	0.739	0.904	11.3
NM_024726.3	79781	IQCA1	IQ motif containing with AAA domain 1 .	1.8e-12	10	6	-0.384	-0.927	-1.15	-1.11	-1.05	-0.902	-0.806	-0.887	-1.31	-0.994	0.0316	0.0372	0.115	-0.139	-1.05	-1.29	9.72
NM_001406.3	1949	EFNB3	ephrin-B3 .	1.9e-12	9	5	0.226	0.796	1.57	1.99	0.731	0.781	0.53	0.369	1.17	1.96	-0.0666	0.167	0.187	0.0402	0.431	1.02	6.64
NM_052880.3	113791	PIK3IP1	phosphoinositide-3-kinase interacting protein 1 .	1.9e-12	4	3	0.0623	0.318	1.6	2.27	0.331	0.541	0.176	0.101	0.675	2.34	-0.0743	-0.0427	0.0556	0.242	0.16	0.726	4.43
NM_153282.1	3373	HYAL1	hyaluronoglucosaminidase 1, transcript variant 2.	2e-12	10	5	0.139	0.578	1.54	1.82	0.869	0.836	0.39	0.641	1.27	1.56	0.067	0.158	0.117	0.113	0.641	1.12	5.37
NM_003129.3	6713	SQLE	squalene epoxidase .	2.1e-12	10	3	0.639	0.682	1.13	1.18	0.863	0.7	0.468	0.316	0.993	0.804	0.153	0.0462	0.124	0.321	0.807	1.04	7.63
NM_203394.2	144455	E2F7	E2F transcription factor 7 (E2F7).	2.3e-12	9	3	-0.0279	-0.353	-1.01	-1.22	-0.507	-0.567	-0.281	-0.284	-0.608	-1.12	-0.176	-0.208	-0.124	-0.311	-0.558	-0.754	6.95
NM_000946.2	5557	PRIM1	primase, DNA, polypeptide 1 (49kDa) .	2.4e-12	10	5	-0.331	-0.557	-1.22	-1.48	-0.745	-0.667	-0.447	-0.532	-1.57	-1.87	-0.11	-0.146	-0.0575	-0.115	-0.57	-1.07	9.16
	NA		AGENCOURT_8911223 NIH_MGC_141 cDNA clone IMAGE:6386615 5 sequence	2.4e-12	10	3	0.432	0.848	1.14	1.24	0.839	0.736	0.53	0.645	0.836	1.35	-0.0741	0.00899	-0.023	-0.0591	0.645	0.89	6.41
NM_002868.2	5869	RAB5B	RAB5B, member RAS oncogene family .	2.4e-12	10	4	0.233	0.627	1.13	1.3	0.57	0.785	0.469	0.483	1.27	1.03	0.00577	0.0209	0.228	-0.0856	0.527	0.866	9.5
NM_004657.4	8436	SDPR	serum deprivation response (phosphatidylserine binding protein) .	2.4e-12	10	4	-0.361	-0.701	-1.16	-1.19	-0.793	-0.672	-0.679	-0.785	-1.1	-1.31	0.00906	-0.165	-0.11	0.0489	-0.64	-0.993	9.63
NM_080861.3	90864	SPSB3	splA/ryanodine receptor domain and SOCS box containing 3 .	2.4e-12	10	4	0.305	0.84	1.31	1.44	0.778	0.841	0.643	0.55	0.814	1.1	0.123	0.162	0.0438	0.0503	0.681	1.06	8.64
NM_194430.1	6038	RNASE4	ribonuclease, RNase A family, 4, transcript variant 1.	2.5e-12	8	3	0.0993	0.577	1.32	1.4	0.719	0.79	0.505	0.179	0.351	1.46	-0.103	-0.0175	0.0783	0.165	0.511	0.931	5.29
NM_004776.2	9334	B4GALT5	UDP-Gal:betaGlcNAc beta 1,4- galactosyltransferase, polypeptide 5 (B4GALT5).	2.9e-12	10	0	0.48	0.698	0.779	0.709	0.859	0.687	0.549	0.711	0.861	0.889	0.122	-0.0836	-0.0592	0.137	0.713	0.805	9.67
NM_017983.4	55062	WIPI1	WD repeat domain, phosphoinositide interacting 1 .	2.9e-12	10	5	0.448	0.792	1.42	1.62	0.822	0.804	0.645	0.657	1.22	1.36	0.0627	0.0815	0.119	0.156	0.818	1.22	6.71
NM_199054.2	2872	MKNK2	MAP kinase interacting serine/threonine kinase 2, transcript variant 2.	2.9e-12	9	6	0.243	0.811	1.47	2.03	0.912	1.03	0.438	0.611	1.31	1.68	0.0171	0.0358	0.228	0.401	0.754	1.09	6.94
NM_004321.4	547	KIF1A	kinesin family member 1A .	3e-12	9	5	0.268	0.525	1.16	1.45	0.638	0.623	0.317	0.53	1.1	1.61	0.0311	0.00278	-0.0519	-0.105	0.691	1.18	8.72
NM_014970.2	22920	KIFAP3	kinesin-associated protein 3 .	3.2e-12	9	3	0.185	0.472	1	1.24	0.521	0.508	0.276	0.274	0.857	1.27	0.0116	-0.0446	0.0316	-0.154	0.336	0.738	7.75
NM_005983.2	6502	SKP2	S-phase kinase-associated protein 2 (p45), transcript variant 1.	3.3e-12	9	4	-0.183	-0.565	-1.2	-1.56	-0.575	-0.742	-0.411	-0.455	-1.19	-1.42	-0.0127	0.0222	0.0128	-0.0136	-0.569	-0.951	8.89
NM_198951.1	7052	TGM2	transglutaminase 2 (C polypeptide, protein-glutamine-gamma-glutamyltransferase), transcript variant 2.	3.3e-12	9	6	-0.0286	-0.788	-1.54	-1.82	-0.959	-1.03	-0.448	-0.622	-1.28	-1.69	0.0816	0.0183	0.0807	-0.034	-0.928	-1.43	9.17
NM_006822.1	10966	RAB40B	RAB40B, member RAS oncogene family .	3.5e-12	10	4	0.15	0.844	1.33	1.65	0.812	0.854	0.541	0.756	0.97	1.53	-0.00106	-0.0341	-0.0418	0.0965	0.808	1.11	9.04
NM_004823.1	9424	KCNK6	potassium channel, subfamily K, member 6 .	3.5e-12	10	6	0.579	0.942	1.42	1.53	1.09	0.989	0.538	0.721	1.66	1.72	0.183	0.0415	0.0706	0.0732	0.811	1.24	6.35
NM_006824.1	10969	EBNA1BP2	EBNA1 binding protein 2 .	3.6e-12	10	2	-0.129	-0.512	-0.903	-1.04	-0.6	-0.625	-0.355	-0.452	-0.93	-1.08	-0.00412	0.0494	0.0585	0.00806	-0.536	-0.829	13.4
NM_147184.1	9540	TP53I3	tumor protein p53 inducible protein 3, transcript variant 2.	4.1e-12	10	4	0.3	0.823	1.38	1.5	0.852	0.934	0.563	0.665	1.47	1.41	-0.0183	0.0857	-0.0293	0.127	0.678	0.985	8.47
	NA		cDNA FLJ35319 fis, clone PROST2011577	4.1e-12	7	3	0.018	0.375	1.32	1.52	0.55	0.646	0.266	0.159	0.58	1.12	-0.0505	-0.0889	0.0207	-0.151	0.483	0.821	4.89
NM_004669.2	9022	CLIC3	chloride intracellular channel 3 .	4.1e-12	6	6	-0.114	0.697	1.85	3.13	0.803	1.09	0.356	0.385	1.56	3.09	-0.0562	0.187	0.254	0.119	0.451	1	4.59
NM_017644.3	54800	KLHL24	kelch-like 24 (Drosophila) .	4.1e-12	8	7	0.193	1.14	2.18	2.53	1.05	1.14	0.4	0.652	1.17	2.18	0.311	-0.047	0.0766	0.159	0.895	1.53	5.68
NM_006918.4	6309	SC5DL	sterol-C5-desaturase, transcript variant 1.	4.2e-12	10	1	0.373	0.559	0.991	1.16	0.527	0.622	0.327	0.49	0.714	0.818	0.0604	0.00974	0.0664	0.0617	0.547	0.764	7.83
NM_170726.1	8659	ALDH4A1	aldehyde dehydrogenase 4 family, member A1, nuclear gene encoding mitochondrial protein, transcript variant P5CDhS.	4.3e-12	8	2	0.19	0.509	1.06	1.16	0.613	0.715	0.349	0.196	0.458	0.854	-0.105	-0.161	-0.168	0.0618	0.656	0.823	8.06
XM_001129527.1	8462	KLF11	PREDICTED: Kruppel-like factor 11 .	4.3e-12	10	6	0.622	0.902	1.33	1.22	1	0.808	0.515	0.778	1.17	1.11	0.173	0.0452	0.11	0.0275	0.871	1.11	7.83
NM_001005404.3	388403	YPEL2	yippee-like 2 (Drosophila) .	4.5e-12	9	5	0.262	0.74	1.74	1.96	0.84	0.905	0.567	0.381	1.16	1.73	0.00204	-0.0646	0.0542	0.242	0.716	1.29	4.84
NM_020799.2	57559	STAMBPL1	STAM binding protein-like 1 .	4.5e-12	9	5	-0.0188	-0.775	-1.64	-2.04	-0.884	-0.784	-0.414	-0.381	-1.08	-1.75	0.0329	-0.0231	-0.0537	-0.135	-0.731	-1.3	9.42
NM_003273.2	7108	TM7SF2	transmembrane 7 superfamily member 2 .	4.6e-12	10	3	0.44	0.769	1.48	1.84	0.773	0.788	0.556	0.557	0.892	1.23	0.241	0.279	0.295	0.392	0.43	0.844	7.88
NM_000057.2	641	BLM	Bloom syndrome .	4.9e-12	9	2	-0.165	-0.44	-0.919	-1.29	-0.525	-0.599	-0.3	-0.196	-0.771	-1.46	0.00985	-0.065	-0.112	-0.22	-0.418	-0.798	7.89
NM_001001936.1	84632	AFAP1L2	actin filament associated protein 1-like 2, transcript variant 1.	5e-12	9	9	-0.408	-1.27	-2.28	-2.3	-1.36	-1.2	-0.481	-0.845	-1.56	-2.12	-0.0886	-0.0424	0.117	-0.119	-1.4	-2.02	8.55
NM_001554.3	3491	CYR61	cysteine-rich, angiogenic inducer, 61 .	5e-12	9	8	0.0116	-0.981	-1.78	-1.91	-1.03	-1.08	-0.618	-0.762	-1.15	-2.27	0.092	-0.162	0.0338	-0.0943	-1.01	-1.79	9.97
NM_006763.2	7832	BTG2	BTG family, member 2 .	5e-12	9	7	0.395	0.971	2.04	2.48	1.05	1.21	0.648	0.433	1.72	2.15	-0.0474	-0.0427	0.36	0.0356	0.87	1.28	6.36
NM_194436.1	197257	LDHD	lactate dehydrogenase D, nuclear gene encoding mitochondrial protein, transcript variant 2.	5e-12	9	6	0.356	0.736	1.73	2.32	0.897	1.14	0.478	0.61	1.68	2.26	0.248	-0.198	0.226	0.273	0.565	1.23	4.68
NM_003522.3	8343	HIST1H2BF	histone cluster 1, H2bf .	5.1e-12	10	7	-0.683	-0.86	-1.4	-1.58	-1.25	-1.03	-0.623	-0.99	-1.05	-1.27	-0.581	-0.383	-0.362	-0.466	-0.685	-1.23	7.57
NM_001048201.1	29128	UHRF1	ubiquitin-like with PHD and ring finger domains 1, transcript variant 1.	5.1e-12	9	3	-0.113	-0.519	-1.06	-1.76	-0.569	-0.625	-0.559	-0.406	-0.971	-2.16	-0.0292	-0.249	-0.122	-0.412	-0.343	-0.754	12.4
NM_020119.3	56829	ZC3HAV1	zinc finger CCCH-type, antiviral 1, transcript variant 1.	5.1e-12	10	9	0.236	1.19	1.9	1.91	1.5	1.29	0.588	0.959	1.85	2.11	0.0593	0.0913	-0.186	0.0947	1.39	1.87	10.2
NM_203370.1	389119	C3orf54	chromosome 3 open reading frame 54 (C3orf54).	5.2e-12	10	5	0.499	0.899	1.34	1.83	0.921	0.998	0.873	0.847	1.49	1.9	0.0493	0.138	0.0227	0.209	0.795	1.09	6.74
XM_001132404.1	113146	C14orf78	PREDICTED: chromosome 14 open reading frame 78 (C14orf78).	5.6e-12	10	5	0.271	0.664	1.45	1.69	0.973	0.967	0.378	0.728	1.2	1.3	-0.27	-0.273	-0.255	-0.131	0.906	1.2	11.2
NM_182608.2	341405	ANKRD33	ankyrin repeat domain 33 .	5.6e-12	9	1	0.49	0.668	0.946	0.898	0.833	0.772	0.401	0.657	0.548	0.713	0.131	-0.00335	-0.0395	-0.101	0.841	1.07	8.62
NM_000089.3	1278	COL1A2	collagen, type I, alpha 2 .	5.9e-12	9	3	0.227	0.583	1.22	1.35	0.852	0.784	0.153	0.427	0.888	1.07	0.0685	-0.138	-0.0577	0.0815	0.584	0.908	9.93
NM_004184.3	7453	WARS	tryptophanyl-tRNA synthetase, transcript variant 1.	6.4e-12	10	1	0.444	0.601	1.01	0.991	0.84	0.758	0.314	0.643	0.691	0.723	0.128	-0.0958	-0.0356	0.228	0.755	0.794	12.1
NM_031412.2	23710	GABARAPL1	GABA(A) receptor-associated protein like 1 .	7.3e-12	9	6	0.177	0.921	1.89	2.44	0.83	1.09	0.679	0.63	1.39	1.91	0.164	0.14	0.094	0.199	0.68	1.32	5.89
NM_001005731.1	3691	ITGB4	integrin, beta 4, transcript variant 3.	7.3e-12	10	6	0.68	0.769	1.26	1.29	0.992	1.02	0.722	0.902	1.24	1.32	0.213	0.103	0.157	0.368	0.984	1.13	6.69
NM_006745.3	6307	SC4MOL	sterol-C4-methyl oxidase-like, transcript variant 1.	7.4e-12	9	9	0.694	1.24	1.45	1.33	1.43	1.07	0.919	0.42	1.03	1.02	0.26	0.147	0.308	0.633	1.24	1.47	5.54
NM_001039582.1	139728	PNCK	pregnancy upregulated non-ubiquitously expressed CaM kinase .	7.6e-12	9	5	0.0509	0.753	1.57	2.05	0.914	0.922	0.495	0.572	1.03	2.3	0.0238	0.137	0.137	0.144	0.492	1.08	5.66
NM_025193.2	80270	HSD3B7	hydroxy-delta-5-steroid dehydrogenase, 3 beta- and steroid delta-isomerase 7 .	7.6e-12	10	3	0.323	0.699	1.48	1.55	0.984	0.96	0.414	0.847	0.988	0.987	0.119	0.117	0.0898	0.217	0.743	1.03	7.7
NM_172028.1	80325	ABTB1	ankyrin repeat and BTB, transcript variant 3.	7.6e-12	10	6	0.499	0.704	1.29	1.29	0.971	0.967	0.615	1.13	1.49	1.21	0.229	0.106	0.132	0.125	0.925	1.1	5.44
NM_018239.2	55222	LRRC20	leucine rich repeat containing 20, transcript variant 2.	7.7e-12	12	2	-0.531	-0.587	-0.653	-0.724	-0.453	-0.515	-0.588	-0.71	-1.35	-1.06	-0.227	-0.125	-0.0443	-0.2	-0.651	-0.852	5.83
NM_030640.1	80824	DUSP16	dual specificity phosphatase 16 .	7.9e-12	9	4	0.113	0.804	1.22	1.58	0.954	0.747	0.211	0.614	1.01	0.89	-0.159	-0.206	-0.092	-0.0104	0.943	1.14	6.3
NM_001007279.1	10633	RASL10A	RAS-like, family 10, member A, transcript variant 2.	8.5e-12	10	9	0.459	1	1.7	2.05	1.07	1.12	0.826	0.902	1.22	1.84	0.257	0.241	0.134	0.279	1.1	1.41	5.94
NM_001080403.1	80164	FLJ22184	hypothetical protein FLJ22184 .	8.6e-12	8	3	0.0785	0.57	1.2	1.58	0.454	0.606	0.447	0.367	0.884	1.57	-0.0339	0.0764	0.0699	0.0728	0.432	0.796	5.79
NM_001217.3	770	CA11	carbonic anhydrase XI .	9e-12	9	4	0.295	0.71	1.56	1.87	0.787	0.964	0.66	0.649	1.64	2.05	-0.119	0.254	0.191	0.047	0.437	0.928	6.51
NM_006727.2	1008	CDH10	cadherin 10, type 2 (T2-cadherin) .	9.3e-12	10	9	-0.429	-1.15	-1.8	-1.69	-1.14	-1.05	-0.789	-0.94	-1.68	-1.86	-0.0626	-0.0328	-0.0923	-0.158	-1.16	-1.58	7.34
NM_000089.3	1278	COL1A2	collagen, type I, alpha 2 .	9.3e-12	9	4	0.203	0.749	1.36	1.46	0.715	0.908	0.447	0.486	1	1.33	0.0287	-0.0391	0.0611	0.151	0.694	0.977	9.29
NM_002388.3	4172	MCM3	minichromosome maintenance complex component 3 .	9.5e-12	9	2	-0.135	-0.435	-0.98	-1.29	-0.547	-0.453	-0.46	-0.166	-0.912	-1.46	-0.0236	-0.073	-0.139	-0.287	-0.403	-0.696	12.8
NM_153607.1	153222	C5orf41	chromosome 5 open reading frame 41 (C5orf41).	9.7e-12	9	3	0.154	0.447	1.12	1.38	0.722	0.632	0.162	0.185	0.792	1.01	-0.123	0.0273	0.0211	-0.0102	0.357	0.788	5.09
NM_152793.2	222166	C7orf41	chromosome 7 open reading frame 41 (C7orf41).	9.7e-12	9	8	0.21	1.11	2.1	2.47	1.19	1.03	0.444	0.771	1.91	2.33	0.0514	0.224	0.138	0.0574	0.981	1.69	7.53
NM_006027.3	9156	EXO1	exonuclease 1, transcript variant 1.	9.7e-12	7	4	-0.133	-0.487	-1.26	-1.93	-0.557	-0.649	-0.272	-0.336	-1.18	-2.33	-0.0559	-0.144	-0.218	-0.202	-0.406	-0.808	9.88
NM_018653.3	55890	GPRC5C	G protein-coupled receptor, family C, group 5, member C, transcript variant 2.	1e-11	10	6	0.34	0.672	1.33	1.61	1.02	0.867	0.489	0.66	1.51	1.86	0.00877	0.00297	0.0387	0.0413	0.918	1.13	6.32
XR_015937.1	729252	LOC729252	PREDICTED: similar to Keratin, type I cytoskeletal 14 (Cytokeratin-14) .	1e-11	9	3	0.00316	0.536	1.47	1.73	0.684	0.743	0.389	0.171	0.939	1.68	0.108	0.188	-0.0368	0.112	0.589	0.915	5.11
NM_018518.3	55388	MCM10	minichromosome maintenance complex component 10, transcript variant 2.	1e-11	6	4	-0.109	-0.449	-1.3	-1.91	-0.537	-0.528	-0.295	-0.0881	-1.12	-2.26	0.174	0.0194	-0.171	-0.247	-0.372	-0.787	9.38
NM_015927.3	7041	TGFB1I1	transforming growth factor beta 1 induced transcript 1, transcript variant 2.	1e-11	9	4	0.284	0.605	1.36	1.56	0.831	0.876	0.395	0.668	0.689	1.4	0.215	0.0187	0.0683	0.0731	0.659	1.06	6.63
NM_001076780.1	114780	PKD1L2	polycystic kidney disease 1-like 2, transcript variant 3.	1e-11	12	1	-0.631	-0.75	-0.617	-0.513	-0.705	-0.659	-0.742	-0.774	-1.09	-0.489	-0.11	-0.169	-0.0563	-0.0761	-0.958	-0.891	6.03
NM_199129.1	387521	TMEM189	transmembrane protein 189 .	1.1e-11	10	1	0.27	0.607	0.988	1.18	0.737	0.742	0.487	0.508	0.764	0.823	-0.0334	-0.0373	-0.062	0.188	0.734	0.938	8.48
NM_004289.5	9603	NFE2L3	nuclear factor (erythroid-derived 2)-like 3 .	1.1e-11	10	9	-0.445	-1.16	-1.91	-2.2	-1.25	-1.27	-0.87	-0.924	-1.82	-1.77	-0.0825	-0.215	-0.0941	-0.17	-1.05	-1.65	8.52
NM_019858.1	27239	GPR162	G protein-coupled receptor 162, transcript variant A-2.	1.1e-11	9	4	0.0905	0.621	1.24	1.58	0.769	0.662	0.429	0.316	0.859	1.79	0.0636	0.198	0.0165	0.0635	0.507	1.06	9.59
NM_005456.2	9479	MAPK8IP1	mitogen-activated protein kinase 8 interacting protein 1 .	1.1e-11	10	6	0.509	0.925	1.65	1.83	0.999	1.15	0.905	0.82	1.96	2.03	0.173	0.235	0.282	0.247	0.966	1.52	5.3
NM_012257.3	26959	HBP1	HMG-box transcription factor 1 .	1.1e-11	9	4	0.153	0.442	1.03	1.29	0.569	0.521	0.214	0.302	1.21	1.1	-0.0139	-0.116	-0.0892	0.00174	0.635	0.911	6.66
NM_173701.1	7453	WARS	tryptophanyl-tRNA synthetase, transcript variant 2.	1.3e-11	10	2	0.464	0.65	1.1	1.05	0.947	0.762	0.326	0.604	0.743	0.632	0.0566	-0.147	-0.0231	0.197	0.82	0.843	11.8
NM_002689.2	23649	POLA2	polymerase .	1.3e-11	9	4	-0.226	-0.497	-1.07	-1.49	-0.563	-0.597	-0.471	-0.402	-1.17	-1.71	-0.0617	-0.12	-0.239	-0.252	-0.394	-0.761	10.3
NM_001008213.1	10133	OPTN	optineurin, transcript variant 4.	1.3e-11	8	4	0.167	0.719	1.37	1.83	0.742	0.819	0.445	0.528	0.809	1.77	-0.018	0.0123	-0.0187	-0.00177	0.651	1.02	6.87
NM_138720.1	3017	HIST1H2BD	histone cluster 1, H2bd, transcript variant 2.	1.3e-11	8	5	0.176	0.867	1.64	2.05	0.628	0.856	0.638	0.532	1.56	2.19	-0.0993	0.172	0.106	0.117	0.468	1.01	7.65
NM_031897.2	59285	CACNG6	calcium channel, voltage-dependent, gamma subunit 6, transcript variant 3.	1.3e-11	6	1	0.059	0.231	0.892	0.981	0.359	0.343	0.102	0.303	0.662	1.21	-0.103	-0.00787	-0.0169	-0.0288	0.349	0.462	6.29
XM_001129173.1	731314	LOC731314	PREDICTED: similar to H2A histone family, member X .	1.4e-11	8	2	-0.0964	-0.46	-0.748	-1.06	-0.416	-0.373	-0.134	-0.102	-0.725	-1.45	-0.0238	-0.0545	0.114	-0.0479	-0.347	-0.643	10.7
NM_003840.3	8793	TNFRSF10D	tumor necrosis factor receptor superfamily, member 10d, decoy with truncated death domain .	1.4e-11	10	10	0.671	1.47	2.07	1.89	1.83	1.61	0.79	1.38	2.28	1.66	0.16	0.117	-0.0078	0.2	1.79	2.23	6.06
NM_021137.3	7126	TNFAIP1	tumor necrosis factor, alpha-induced protein 1 (endothelial) .	1.4e-11	9	1	0.165	0.457	0.918	1	0.604	0.665	0.337	0.417	0.669	0.596	-0.0306	-0.179	-0.114	0.13	0.671	0.757	8.02
XM_001125904.1	730455	LOC730455	PREDICTED: similar to N-terminal Asn amidase .	1.4e-11	9	0	0.243	0.538	0.862	0.942	0.658	0.642	0.539	0.268	0.926	0.896	0.0306	0.0505	0.0173	0.141	0.599	0.79	8.71
NM_002340.3	4047	LSS	lanosterol synthase (2,3-oxidosqualene-lanosterol cyclase), transcript variant 1.	1.5e-11	10	5	0.362	0.666	1.47	1.69	0.903	0.976	0.401	0.752	1.04	1.18	0.0994	-0.0781	-0.00627	0.155	0.786	1.13	9.78
NM_003504.3	8318	CDC45L	CDC45 cell division cycle 45-like (S. cerevisiae) .	1.5e-11	5	3	-0.0403	-0.264	-0.82	-1.37	-0.311	-0.337	-0.169	-0.188	-1.05	-1.91	0.0676	0.0112	-0.124	-0.172	-0.111	-0.494	11.1
NM_194431.1	6038	RNASE4	ribonuclease, RNase A family, 4, transcript variant 3.	1.6e-11	8	4	0.213	0.687	1.63	1.96	0.798	0.95	0.522	0.614	0.959	1.74	-0.0323	0.0298	0.0374	0.0138	0.523	1.12	6.12
NM_152391.3	130814	PQLC3	PQ loop repeat containing 3 .	1.6e-11	8	3	0.229	0.578	1.21	1.11	0.692	0.683	0.411	0.447	0.584	1.07	-0.0497	-0.141	0.0396	0.0373	0.715	0.867	8.47
NM_152339.2	124044	SPATA2L	spermatogenesis associated 2-like .	1.6e-11	10	0	0.403	0.469	0.942	0.619	0.68	0.493	0.375	0.524	0.678	0.665	0.0653	-0.152	-0.14	-0.0846	0.861	0.908	7.47
NM_001031738.1	129303	TMEM150	transmembrane protein 150, transcript variant 1.	1.6e-11	8	3	0.461	0.737	1.32	1.49	0.7	0.699	0.793	0.494	0.742	1.33	0.129	0.238	0.0681	0.163	0.626	0.991	7.83
NM_002744.4	5590	PRKCZ	protein kinase C, zeta, transcript variant 1.	1.7e-11	8	1	0.0806	0.404	0.967	1.21	0.543	0.517	0.111	0.212	0.131	0.954	-0.0568	-0.055	-0.103	0.161	0.404	0.759	9.12
NM_176895.1	8611	PPAP2A	phosphatidic acid phosphatase type 2A, transcript variant 2.	1.7e-11	8	4	0.101	0.653	1.25	1.77	0.719	0.833	0.429	0.314	0.709	1.47	0.0909	0.0677	0.218	0.174	0.573	1	9.2
NM_004526.2	4171	MCM2	minichromosome maintenance complex component 2 .	1.7e-11	7	3	-0.0106	-0.497	-0.93	-1.32	-0.429	-0.499	-0.536	-0.0333	-1.01	-1.73	0.182	-0.0553	-0.0472	-0.236	-0.382	-0.72	11
NM_181509.1	84557	MAP1LC3A	microtubule-associated protein 1 light chain 3 alpha, transcript variant 2.	1.8e-11	9	7	0.364	1.07	1.76	2.08	0.99	1.08	0.918	0.749	1.87	2.25	-0.0366	0.194	0.2	0.0643	0.789	1.35	8.93
NM_198461.3	164832	LONRF2	LON peptidase N-terminal domain and ring finger 2 .	1.8e-11	8	3	0.287	0.772	1.25	1.47	0.752	0.82	0.395	0.508	0.659	1.19	0.0692	-0.0363	0.0875	0.157	0.685	0.954	7.75
NM_000820.1	2621	GAS6	growth arrest-specific 6 .	1.8e-11	10	4	0.201	0.649	1.45	1.98	0.734	0.907	0.239	0.699	1.07	1.77	0.0377	0.0828	0.0742	0.177	0.528	0.97	7.13
NM_002727.2	5552	SRGN	serglycin .	1.9e-11	10	5	-0.37	-0.671	-1.16	-1.39	-0.65	-0.769	-0.404	-0.796	-1.23	-1.28	-0.158	-0.0808	-0.0624	-0.0705	-0.544	-1.02	13
NM_002228.3	3725	JUN	jun oncogene .	1.9e-11	9	1	0.391	0.499	0.846	0.827	0.717	0.626	0.498	0.409	0.851	1.02	-0.102	-0.17	-0.0637	-0.0947	0.634	0.81	10.7
NM_019555.1	50650	ARHGEF3	Rho guanine nucleotide exchange factor .	2e-11	10	2	0.152	0.614	0.982	1.15	0.654	0.684	0.305	0.615	0.821	1.06	-0.0259	-0.0215	-0.000976	-0.0158	0.635	0.755	8.97
NM_030919.2	81610	FAM83D	family with sequence similarity 83, member D .	2e-11	9	3	-0.151	-0.549	-0.842	-1.14	-0.496	-0.433	-0.39	-0.357	-1.14	-1.5	-0.123	-0.149	-0.141	-0.218	-0.372	-0.517	10.4
NM_021059.2	126961	HIST2H3C	histone cluster 2, H3c .	2.1e-11	9	1	-0.344	-0.543	-0.863	-0.865	-0.751	-0.518	-0.172	-0.54	-0.0879	-1.01	-0.164	0.0869	0.0627	-0.276	-0.613	-0.688	6.3
NM_001823.3	1152	CKB	creatine kinase, brain .	2.1e-11	10	5	0.236	0.794	1.48	1.73	0.837	0.95	0.562	0.669	1.24	1.83	-0.0304	-0.0349	0.059	0.0877	0.713	1.04	8.46
XM_059037.7	126374	WTIP	PREDICTED: Wilms tumor 1 interacting protein .	2.2e-11	10	2	-0.199	-0.588	-0.894	-1.01	-0.556	-0.604	-0.299	-0.631	-0.829	-1.06	0.0206	-0.0479	-0.149	-0.0713	-0.491	-0.778	8.88
NM_000170.2	2731	GLDC	glycine dehydrogenase (decarboxylating) .	2.2e-11	8	5	0.04	-0.505	-1.51	-1.92	-0.748	-0.767	-0.157	-0.381	-1.23	-1.7	0.019	-0.175	-0.1	-0.184	-0.478	-1.02	8.75
XM_938283.2	80169	C17orf68	PREDICTED: chromosome 17 open reading frame 68 (C17orf68).	2.2e-11	10	2	0.395	0.683	1.06	1.14	0.742	0.664	0.291	0.553	0.809	0.82	0.0412	-0.0844	-0.0818	0.027	0.677	0.933	8.94
NM_178564.2	340371	NRBP2	nuclear receptor binding protein 2 .	2.3e-11	10	5	0.341	0.898	1.18	1.43	0.692	0.756	0.432	0.801	1.07	1.27	0.079	0.139	-0.203	-0.0393	0.573	1.08	8.22
NM_004462.3	2222	FDFT1	farnesyl-diphosphate farnesyltransferase 1 .	2.6e-11	10	1	0.446	0.577	1.07	0.968	0.63	0.772	0.486	0.519	0.608	0.601	0.111	0.0665	0.0901	0.293	0.675	0.823	8.81
NM_001012271.1	332	BIRC5	baculoviral IAP repeat-containing 5, transcript variant 3.	2.6e-11	9	2	-0.176	-0.606	-0.841	-0.995	-0.467	-0.575	-0.474	-0.368	-1.2	-1.42	-0.106	-0.115	-0.0774	-0.272	-0.372	-0.64	8.85
NM_007168.2	10351	ABCA8	ATP-binding cassette, sub-family A .	2.8e-11	9	1	0.213	0.554	0.946	1.01	0.599	0.513	0.133	0.501	0.492	0.7	0.152	0.0879	-0.0565	0.056	0.432	0.797	6.69
NM_001009934.1	1774	DNASE1L1	deoxyribonuclease I-like 1, transcript variant 4.	2.9e-11	10	0	0.226	0.651	0.989	0.935	0.706	0.725	0.434	0.467	0.739	0.91	0.0304	0.0261	-0.0878	0.0543	0.683	0.888	7.75
NM_032637.2	6502	SKP2	S-phase kinase-associated protein 2 (p45), transcript variant 2.	3.1e-11	9	1	-0.199	-0.454	-0.945	-1.01	-0.48	-0.565	-0.499	-0.294	-0.811	-0.994	-0.119	-0.0212	-0.0589	-0.0486	-0.472	-0.774	11.3
NM_032829.1	84915	C12orf34	chromosome 12 open reading frame 34 (C12orf34).	3.2e-11	9	2	-0.285	-0.594	-1.07	-1.11	-0.787	-0.54	-0.317	-0.218	-0.714	-0.954	-0.113	0.0116	-0.0443	-0.135	-0.648	-0.854	6.54
NM_018063.3	3070	HELLS	helicase, lymphoid-specific .	3.2e-11	9	3	-0.282	-0.548	-0.978	-1.42	-0.596	-0.613	-0.332	-0.412	-1.05	-1.23	-0.00562	-0.174	-0.322	-0.27	-0.322	-0.635	7.85
NM_032857.2	114294	LACTB	lactamase, beta, nuclear gene encoding mitochondrial protein, transcript variant 1.	3.3e-11	9	2	0.235	0.548	1.04	1.13	0.588	0.637	0.28	0.329	0.932	0.992	0.0448	-0.039	-0.0259	-0.117	0.483	0.799	8.68
NM_006412.3	10555	AGPAT2	1-acylglycerol-3-phosphate O-acyltransferase 2 (lysophosphatidic acid acyltransferase, beta), transcript variant 1.	3.5e-11	9	3	0.265	0.658	1.07	1.39	0.837	0.803	0.41	0.421	0.834	1.11	-0.0868	-0.0124	0.107	0.319	0.731	0.938	8.66
NM_001008490.1	1316	KLF6	Kruppel-like factor 6, transcript variant 1.	3.5e-11	10	6	0.42	0.996	1.23	1.58	0.795	0.974	0.424	1.09	1.08	1.25	0.342	0.14	0.0878	0.236	0.678	1.13	5.15
NM_003711.2	8611	PPAP2A	phosphatidic acid phosphatase type 2A, transcript variant 1.	3.6e-11	8	4	0.179	0.691	1.34	1.71	0.796	0.756	0.397	0.148	0.579	1.39	0.0545	0.221	0.19	0.217	0.617	1.1	7.61
NM_031942.4	83879	CDCA7	cell division cycle associated 7, transcript variant 1.	3.6e-11	6	2	0.0668	-0.321	-0.851	-1.18	-0.427	-0.407	-0.291	-0.209	-0.81	-1.31	0.161	0.00656	-0.0106	-0.277	-0.307	-0.578	12.3
NM_001024845.1	6536	SLC6A9	solute carrier family 6 (neurotransmitter transporter, glycine), member 9, transcript variant 3.	3.6e-11	9	2	0.3	0.478	0.996	1.35	0.498	0.667	0.266	0.435	0.944	1.06	0.0598	-0.0047	0.137	-0.125	0.452	0.858	7.48
NM_018404.2	55803	ADAP2	ArfGAP with dual PH domains 2 .	3.6e-11	8	2	0.336	0.357	1	1.06	0.525	0.416	0.249	0.271	0.766	0.969	0.0787	0.0316	-0.0576	-0.0857	0.417	0.784	7.28
NM_017458.2	9961	MVP	major vault protein, transcript variant 1.	3.6e-11	10	4	0.451	0.638	1.22	1.48	0.864	0.865	0.333	0.621	1.07	1.13	-0.000189	-0.092	0.018	0.27	0.754	0.977	7.06
NM_006454.2	10608	MXD4	MAX dimerization protein 4 .	3.6e-11	8	6	0.272	0.942	1.84	2.16	0.996	1.13	0.352	0.699	1.11	1.39	0.0346	-0.0287	-0.0417	0.116	1	1.49	9.75
NM_080668.2	113130	CDCA5	cell division cycle associated 5 .	3.7e-11	8	2	-0.0557	-0.486	-0.834	-1.35	-0.369	-0.53	-0.311	-0.183	-0.765	-1.67	0.0149	-0.0957	-0.138	-0.333	-0.256	-0.52	11.4
NM_181716.2	201161	PRR6	proline rich 6 .	3.8e-11	8	3	-0.183	-0.559	-1.04	-1.16	-0.63	-0.675	-0.21	-0.416	-0.613	-1.02	-0.0886	0.0995	0.0296	-0.142	-0.634	-0.815	10.5
NM_004433.3	1999	ELF3	E74-like factor 3 (ets domain transcription factor, epithelial-specific ) .	4e-11	7	4	0.249	0.55	1.4	2.23	0.847	1.05	0.257	0.413	0.542	1.57	-0.035	0.0833	0.146	0.235	0.642	0.92	5.14
NM_003407.2	7538	ZFP36	zinc finger protein 36, C3H type, homolog (mouse) .	4.1e-11	9	4	0.516	0.731	1.21	0.754	0.922	0.647	0.735	0.473	1	1.02	-0.15	-0.275	-0.203	-0.126	0.772	1.07	6.66
NM_138484.2	151648	SGOL1	shugoshin-like 1 (S. pombe), transcript variant C2.	4.4e-11	9	2	-0.168	-0.364	-0.629	-0.968	-0.299	-0.405	-0.282	-0.399	-1.15	-1.47	0.107	-0.123	-0.172	-0.0895	-0.217	-0.505	7.84
NM_004089.3	1831	TSC22D3	TSC22 domain family, member 3, transcript variant 2.	4.4e-11	8	7	0.42	0.8	1.59	1.72	1.07	0.715	0.18	0.595	1.34	2.08	0.186	0.109	-0.0261	0.114	1.12	1.44	4.49
NM_001005619.1	3691	ITGB4	integrin, beta 4, transcript variant 2.	4.6e-11	10	5	0.67	0.686	1.48	1.35	0.847	0.896	0.585	1.14	1.37	1.13	0.107	-0.123	-0.0295	-0.13	0.883	0.991	7.73
NM_016335.2	5625	PRODH	proline dehydrogenase (oxidase) 1, nuclear gene encoding mitochondrial protein.	4.8e-11	4	3	-0.267	0.184	1.13	1.62	0.419	0.464	0.107	0.221	0.361	1.13	-0.132	0.132	0.0272	-0.0749	0.106	0.457	4.92
NM_000081.2	1130	LYST	lysosomal trafficking regulator .	4.8e-11	9	4	0.137	0.646	1.15	1.28	0.849	0.737	0.0349	0.519	0.965	1.27	-0.0311	-0.0872	-0.0923	0.0317	0.859	1.12	5.8
NM_004111.4	2237	FEN1	flap structure-specific endonuclease 1 .	5e-11	6	2	-0.0827	-0.441	-0.985	-1.39	-0.437	-0.453	-0.352	-0.243	-0.696	-1.59	0.0223	-0.00295	0.00523	-0.149	-0.381	-0.6	11.5
NM_015124.2	23151	GRAMD4	GRAM domain containing 4 .	5.1e-11	9	1	0.272	0.411	0.986	1.09	0.411	0.529	0.387	0.546	0.716	0.936	0.0453	-0.00149	-0.0149	-0.186	0.577	0.77	7.25
NM_139343.1	274	BIN1	bridging integrator 1, transcript variant 1.	5.1e-11	10	2	0.38	0.477	1.06	1.11	0.684	0.642	0.274	0.583	0.766	0.851	0.123	0.0464	-0.036	0.0604	0.655	0.849	10
NM_005046.2	5650	KLK7	kallikrein-related peptidase 7, transcript variant 1.	5.3e-11	9	3	0.137	0.573	1.12	1.43	0.606	0.77	0.536	0.335	0.77	1.07	-0.142	-0.0292	-0.0738	0.14	0.664	0.759	7.59
NM_000517.3	3040	HBA2	hemoglobin, alpha 2 .	5.5e-11	8	6	0.221	0.818	1.7	2.26	0.783	1.08	0.664	0.61	1.98	2.19	-0.0235	0.0932	0.182	0.155	0.68	1.29	5.46
NM_207336.1	168544	ZNF467	zinc finger protein 467 .	5.6e-11	5	4	-0.00752	0.646	1.62	2.05	0.748	0.731	0.236	0.146	0.931	1.9	-0.064	-0.00145	-0.072	-0.0715	0.62	1.09	7.89
XM_942137.2	440585	LOC440585	PREDICTED: hypothetical LOC440585, transcript variant 3 .	5.6e-11	9	4	-0.56	-0.767	-1.14	-0.969	-1.14	-0.876	-0.284	-0.697	-0.642	-0.767	-0.204	0.161	-0.0687	-0.22	-1.12	-1.3	7.6
NM_194430.1	6038	RNASE4	ribonuclease, RNase A family, 4, transcript variant 1.	5.6e-11	9	4	0.0154	0.575	1.17	1.52	0.567	0.673	0.516	0.282	1.18	1.52	-0.237	0.116	0.137	0.111	0.407	0.802	5.55
NM_004153.2	4998	ORC1L	origin recognition complex, subunit 1-like (yeast) .	5.6e-11	8	4	-0.0777	-0.554	-1.02	-1.72	-0.598	-0.727	-0.613	-0.376	-1.09	-2.17	0.0523	-0.178	-0.128	-0.394	-0.55	-0.934	8.32
NM_019850.1	25791	NGEF	neuronal guanine nucleotide exchange factor .	5.8e-11	9	1	0.412	0.626	0.937	1.01	0.924	0.779	0.434	0.53	0.647	0.825	-0.00118	-0.118	-0.0713	0.072	0.743	0.883	9.04
NM_006027.3	9156	EXO1	exonuclease 1, transcript variant 1.	5.9e-11	6	4	0.0427	-0.37	-1.05	-1.41	-0.445	-0.458	-0.427	-0.447	-1.01	-2.02	0.0349	-0.0812	0.0308	-0.136	-0.31	-0.676	7.6
NM_001684.3	493	ATP2B4	ATPase, Ca++ transporting, plasma membrane 4, transcript variant 2.	5.9e-11	9	2	0.292	0.668	0.901	1.21	0.765	0.721	0.274	0.308	0.732	1.02	-0.141	-0.0558	0.0706	0.191	0.61	0.758	9.56
NM_004091.2	1870	E2F2	E2F transcription factor 2 (E2F2).	6.5e-11	9	3	-0.225	-0.491	-1.11	-1.38	-0.676	-0.689	-0.403	-0.394	-0.804	-1.33	-0.17	-0.111	-0.163	-0.299	-0.477	-0.782	10.4
NM_022818.3	81631	MAP1LC3B	microtubule-associated protein 1 light chain 3 beta .	6.5e-11	9	2	0.199	0.622	1.02	1.11	0.648	0.889	0.229	0.63	0.414	0.822	0.0315	-0.118	-0.0354	0.0299	0.657	0.83	9.85
NM_178012.3	347733	TUBB2B	tubulin, beta 2B .	6.5e-11	9	0	0.311	0.407	0.829	0.992	0.694	0.649	0.425	0.592	0.566	0.826	-0.0124	-0.0242	0.0191	-0.0159	0.613	0.743	11.4
NM_025249.1	80726	KIAA1683	KIAA1683 .	6.6e-11	9	6	-0.0371	0.814	1.44	1.88	0.966	1.03	0.314	0.517	1.64	1.9	-0.142	-0.0592	-0.139	0.236	0.659	1.22	5.46
NM_052951.2	116092	DNTTIP1	deoxynucleotidyltransferase, terminal, interacting protein 1 .	6.6e-11	10	0	0.335	0.493	0.821	0.944	0.555	0.583	0.448	0.418	0.804	0.957	0.0802	0.0129	0.0013	0.225	0.664	0.747	9.5
NM_000674.1	134	ADORA1	adenosine A1 receptor .	6.7e-11	9	5	-0.224	-0.886	-1.56	-2.24	-0.863	-0.787	-0.568	-0.549	-1.18	-1.57	0.0102	-0.14	-0.23	-0.367	-0.621	-1.05	9.41
NM_003379.3	7430	VIL2	villin 2 (ezrin) .	6.8e-11	10	5	0.429	0.708	1.09	1.11	0.922	0.766	0.432	0.7	1.02	1.12	0.0657	-0.067	-0.075	-0.0922	0.9	1.01	13.3
XM_938283.2	80169	C17orf68	PREDICTED: chromosome 17 open reading frame 68 (C17orf68).	6.8e-11	10	3	0.408	0.709	1.01	1.1	0.735	0.696	0.375	0.542	0.98	1.08	0.0318	0.0214	-0.00232	-0.0137	0.686	0.881	7.89
NM_001097577.1	283	ANG	angiogenin, ribonuclease, RNase A family, 5, transcript variant 2.	6.9e-11	9	3	0.399	0.668	1.27	1.56	0.582	0.888	0.587	0.32	0.756	1.14	0.0824	0.2	0.121	0.192	0.455	0.825	5.7
NM_007112.3	7059	THBS3	thrombospondin 3 .	7.2e-11	9	2	0.215	0.566	0.998	1.15	0.665	0.567	0.261	0.463	0.784	1.15	-0.0813	-0.0656	-0.0746	0.108	0.682	0.901	6.06
NM_199420.3	10721	POLQ	polymerase .	7.2e-11	8	4	-0.237	-0.379	-1.07	-1.39	-0.548	-0.689	-0.405	-0.275	-1.1	-1.57	-0.136	-0.076	-0.224	-0.401	-0.412	-0.612	9.56
NM_024516.2	79447	C16orf53	chromosome 16 open reading frame 53 (C16orf53).	7.3e-11	10	3	-0.206	-0.525	-1.06	-1.27	-0.549	-0.671	-0.338	-0.498	-0.737	-1.15	-0.0146	-0.0496	-0.0618	-0.0759	-0.435	-0.698	8.73
NM_004663.3	8766	RAB11A	RAB11A, member RAS oncogene family .	7.3e-11	10	0	0.247	0.542	0.665	0.829	0.482	0.537	0.336	0.389	0.576	0.789	-0.0282	0.0288	-0.0283	0.0731	0.527	0.639	10.9
NM_002916.3	5984	RFC4	replication factor C (activator 1) 4, 37kDa, transcript variant 1.	7.4e-11	6	3	-0.179	-0.249	-0.893	-1.3	-0.343	-0.377	-0.193	-0.296	-1.05	-1.4	-0.00146	0.00407	-0.0184	-0.0765	-0.233	-0.584	10.9
NM_001010990.1	9709	HERPUD1	homocysteine-inducible, endoplasmic reticulum stress-inducible, ubiquitin-like domain member 1, transcript variant 3.	7.4e-11	9	1	0.259	0.519	0.865	1.04	0.669	0.651	0.483	0.235	0.99	0.778	0.0439	0.00815	0.0882	0.161	0.567	0.747	7.84
NM_006270.3	6237	RRAS	related RAS viral (r-ras) oncogene homolog .	7.5e-11	10	5	0.4	0.87	1.37	1.37	0.936	0.83	0.81	0.764	1.21	1.34	0.1	0.183	0.0413	-0.0313	0.685	1.03	9.3
NM_002048.1	2619	GAS1	growth arrest-specific 1 .	7.6e-11	7	3	0.032	0.637	1.05	1.32	0.353	0.586	0.22	0.233	0.69	1.26	-0.117	-0.00757	0.0576	0.00854	0.46	0.897	10.1
NM_020338.2	57178	ZMIZ1	zinc finger, MIZ-type containing 1 .	8e-11	9	0	0.405	0.528	0.767	0.534	0.74	0.602	0.432	0.584	0.554	0.552	0.0938	-0.116	-0.0593	0.103	0.759	0.7	9.13
NM_015444.2	25907	TMEM158	transmembrane protein 158 .	8e-11	4	4	0.00654	-0.494	-1.47	-2	-0.561	-0.727	-0.145	-0.156	-0.984	-1.88	0.0168	-0.117	-0.142	-0.0675	-0.354	-1.02	11.9
NM_000093.3	1289	COL5A1	collagen, type V, alpha 1 .	8.4e-11	10	4	0.385	0.672	1.11	1.34	0.741	0.836	0.524	0.583	1.23	1.34	0.207	-0.0686	-0.0204	0.00687	0.61	0.768	5.89
NM_004177.3	6809	STX3	syntaxin 3 .	8.5e-11	10	1	0.109	0.477	0.762	1.05	0.635	0.46	0.385	0.527	0.689	0.862	0.256	0.146	0.0673	-0.0425	0.395	0.759	6.96
NM_012137.2	23576	DDAH1	dimethylarginine dimethylaminohydrolase 1 .	8.6e-11	10	3	-0.382	-0.723	-0.996	-1.2	-0.786	-0.672	-0.517	-0.556	-0.904	-1.11	-0.0562	-0.218	-0.103	-0.0384	-0.658	-1.04	7.68
NM_003500.2	8309	ACOX2	acyl-Coenzyme A oxidase 2, branched chain .	8.7e-11	4	3	0.0865	-0.447	-1.46	-2.01	-0.527	-0.649	0.0473	-0.106	-0.96	-1.86	0.0164	-0.00539	-0.0537	-0.122	-0.253	-0.828	8.76
NM_152515.2	150468	CKAP2L	cytoskeleton associated protein 2-like .	8.7e-11	5	1	-0.0666	-0.272	-0.544	-0.854	-0.284	-0.343	-0.136	-0.211	-0.923	-1.72	0.037	-0.0185	-0.028	-0.253	-0.193	-0.338	10.2
NM_014550.3	29775	CARD10	caspase recruitment domain family, member 10 .	8.9e-11	5	2	0.0326	-0.441	-0.882	-1.2	-0.357	-0.433	-0.198	-0.0144	-0.26	-1.02	0.113	-0.0778	-0.116	-0.0879	-0.21	-0.624	8.04
NM_024680.2	79733	E2F8	E2F transcription factor 8 (E2F8).	9.1e-11	8	1	-0.0419	-0.446	-0.657	-1.05	-0.273	-0.307	-0.106	-0.398	-0.687	-0.973	0.221	-0.0367	-0.00245	-0.0215	-0.319	-0.421	5.73
NM_005557.2	3868	KRT16	keratin 16 (focal non-epidermolytic palmoplantar keratoderma) .	9.1e-11	7	3	0.244	0.549	1.24	1.94	0.674	0.691	0.378	0.485	0.818	1.83	0.162	0.048	0.0589	0.201	0.579	0.834	5.16
NM_025140.1	80212	CCDC92	coiled-coil domain containing 92 .	9.1e-11	8	2	0.317	0.656	1.01	1.2	0.707	0.669	0.462	0.419	0.539	0.92	0.0655	0.0828	0.0886	0.0488	0.598	0.889	9.78
NM_001798.2	1017	CDK2	cyclin-dependent kinase 2, transcript variant 1.	9.4e-11	6	2	0.0496	-0.352	-0.705	-1.06	-0.361	-0.356	-0.282	-0.0808	-0.547	-1.2	-0.0296	-0.062	-0.0253	-0.317	-0.311	-0.445	10.1
NM_004613.2	7052	TGM2	transglutaminase 2 (C polypeptide, protein-glutamine-gamma-glutamyltransferase), transcript variant 1.	9.5e-11	8	4	-0.202	-0.944	-1.31	-1.73	-0.98	-0.896	-0.46	-0.533	-0.618	-1.88	-0.0312	-0.08	0.00959	0.00543	-0.854	-1.25	9.55
NM_006086.2	10381	TUBB3	tubulin, beta 3 .	9.5e-11	9	0	0.429	0.466	0.687	0.709	0.696	0.488	0.48	0.507	0.52	0.581	0.107	-0.0194	-0.0693	-0.0954	0.613	0.681	12.7
NM_012257.3	26959	HBP1	HMG-box transcription factor 1 .	9.6e-11	8	1	0.0421	0.452	0.994	1.09	0.525	0.596	0.248	0.32	0.641	0.895	0.0323	-0.0758	-0.0381	-0.0487	0.477	0.756	7.37
NM_194430.1	6038	RNASE4	ribonuclease, RNase A family, 4, transcript variant 1.	9.6e-11	9	3	0.0195	0.656	1.08	1.29	0.599	0.637	0.5	0.202	0.824	1.36	0.0572	0.303	0.114	0.0602	0.425	0.695	5.67
NM_133172.2	10307	APBB3	amyloid beta (A4) precursor protein-binding, family B, member 3, transcript variant 3.	9.8e-11	9	4	0.396	0.811	1.51	1.75	0.942	0.814	0.476	0.842	0.705	1.44	0.332	0.263	-0.104	0.0902	0.445	1.18	7.97
NM_206929.1	54843	SYTL2	synaptotagmin-like 2, transcript variant e.	9.8e-11	10	3	0.563	0.822	1.3	1.27	0.846	0.911	0.483	0.644	0.95	0.76	0.0885	0.0753	0.0907	0.0692	0.826	1.09	5.96
NM_006045.1	10079	ATP9A	ATPase, class II, type 9A .	1e-10	5	3	-0.0823	0.427	1.03	1.41	0.416	0.455	0.0663	0.228	0.854	1.47	-0.0709	-0.079	-0.0397	-0.0662	0.193	0.665	7.84
NM_004217.2	9212	AURKB	aurora kinase B .	1.1e-10	8	3	-0.227	-0.394	-0.741	-1.02	-0.376	-0.475	-0.176	-0.256	-1.09	-1.65	-0.153	0.028	-0.0658	-0.105	-0.305	-0.6	11.6
NM_007075.3	11152	WDR45	WD repeat domain 45, transcript variant 1.	1.1e-10	10	2	0.436	0.65	1.08	1.18	0.787	0.837	0.393	0.76	0.888	0.82	-0.0261	-0.0436	0.0146	0.043	0.694	0.896	8.4
NM_020443.2	89796	NAV1	neuron navigator 1 .	1.1e-10	10	4	0.28	0.606	1.2	1.1	0.784	0.845	0.312	0.757	0.82	1.25	0.0165	0.00569	0.0384	0.343	0.733	1.09	6.93
NM_001080436.1	126374	WTIP	Wilms tumor 1 interacting protein .	1.1e-10	10	0	-0.362	-0.539	-0.997	-0.949	-0.504	-0.585	-0.389	-0.574	-0.622	-0.742	-0.228	-0.0912	-0.00212	0.0298	-0.637	-0.922	6.86
NM_002579.2	5064	PALM	paralemmin, transcript variant 1.	1.1e-10	7	3	0.101	0.485	1.07	1.27	0.693	0.482	0.161	0.285	0.78	1.15	-0.189	-0.126	-0.183	-0.189	0.54	0.874	10.1
NM_148916.2	83451	ABHD11	abhydrolase domain containing 11, transcript variant 6.	1.2e-10	9	1	0.468	0.741	0.956	1.13	0.855	0.71	0.559	0.215	0.902	0.935	0.0909	0.093	0.126	0.261	0.591	0.842	8.52
NM_152346.1	124935	SLC43A2	solute carrier family 43, member 2 .	1.2e-10	9	3	0.252	0.698	1.12	1.34	0.8	0.786	0.288	0.333	0.834	1.07	0.098	-0.135	0.0097	0.17	0.815	0.974	7.84
NM_006739.3	4174	MCM5	minichromosome maintenance complex component 5 .	1.2e-10	6	3	0.0663	-0.379	-0.722	-1.15	-0.333	-0.378	-0.434	-0.101	-1.04	-1.5	0.139	-0.181	-0.134	-0.265	-0.217	-0.476	10.2
NM_031207.2	81888	HYI	hydroxypyruvate isomerase homolog (E. coli) .	1.2e-10	10	3	-0.252	-0.597	-1.02	-0.856	-0.83	-0.694	-0.317	-0.511	-1.05	-1.13	-0.0943	0.0741	-0.0737	-0.102	-0.765	-0.962	7.52
NM_000820.1	2621	GAS6	growth arrest-specific 6 .	1.2e-10	9	5	0.155	0.608	1.41	1.89	0.784	0.883	0.314	0.709	1.33	1.76	0.103	-0.0562	0.0712	0.038	0.565	1.04	7.06
NM_018045.5	55108	BSDC1	BSD domain containing 1 .	1.2e-10	9	4	0.115	0.576	1.06	1.26	0.62	0.641	0.304	0.476	1.09	1.19	-0.0589	-0.158	0.0422	-0.0279	0.532	0.831	8.27
NM_001814.2	1075	CTSC	cathepsin C, transcript variant 1.	1.3e-10	8	3	-0.122	-0.648	-1.24	-1.54	-0.448	-0.591	-0.171	-0.244	-0.984	-1.15	-0.095	-0.115	-0.18	-0.132	-0.286	-0.795	9.89
NM_002087.2	2896	GRN	granulin .	1.3e-10	8	0	0.141	0.361	0.847	0.969	0.571	0.439	0.228	0.196	0.411	0.835	-0.017	-0.0427	-0.057	-0.0814	0.444	0.717	9.08
NM_004567.2	5210	PFKFB4	6-phosphofructo-2-kinase/fructose-2,6-biphosphatase 4 .	1.3e-10	9	0	0.378	0.543	0.985	0.956	0.65	0.614	0.37	0.576	0.572	0.76	0.00881	-0.0647	-0.0923	0.0461	0.707	0.884	8.02
NM_022074.2	63901	FAM111A	family with sequence similarity 111, member A, transcript variant 1.	1.3e-10	9	4	-0.23	-0.428	-1.07	-1.32	-0.534	-0.59	-0.372	-0.395	-1.06	-1.31	-0.165	-0.253	-0.19	-0.215	-0.501	-0.773	8.85
NM_001013653.2	389816	LRRC26	leucine rich repeat containing 26 .	1.3e-10	9	7	-0.52	-0.774	-1.2	-1.33	-1.27	-0.984	-0.397	-0.54	-1.45	-1.4	-0.126	0.0924	-0.029	-0.341	-1.15	-1.22	7.33
NM_003283.3	7138	TNNT1	troponin T type 1 (skeletal, slow) .	1.5e-10	10	5	0.434	0.783	1.39	1.43	0.873	0.836	0.713	0.659	1.49	1.83	0.107	0.219	0.0464	0.223	0.784	1.07	6.15
NM_001012727.1	10555	AGPAT2	1-acylglycerol-3-phosphate O-acyltransferase 2 (lysophosphatidic acid acyltransferase, beta), transcript variant 2.	1.5e-10	8	2	0.109	0.361	0.88	1.21	0.604	0.524	0.286	0.455	0.781	1.19	-0.0828	0.0308	-0.00686	0.108	0.637	0.847	8.16
NM_005115.3	9961	MVP	major vault protein, transcript variant 2.	1.5e-10	10	4	0.381	0.741	1.34	1.59	0.873	0.963	0.447	0.738	1.02	1.17	-0.0838	-0.018	0.114	0.0793	0.609	0.9	8.72
NM_000309.2	5498	PPOX	protoporphyrinogen oxidase, nuclear gene encoding mitochondrial protein.	1.6e-10	9	2	0.294	0.482	0.924	1.18	0.579	0.61	0.363	0.407	0.697	1.09	0.052	0.0403	0.1	-0.1	0.359	0.709	7.38
NM_001003931.1	10039	PARP3	poly, transcript variant 1.	1.7e-10	9	0	0.371	0.474	0.939	0.855	0.655	0.624	0.27	0.562	0.485	0.861	0.157	0.103	0.0474	0.113	0.552	0.748	7.88
NM_000946.2	5557	PRIM1	primase, DNA, polypeptide 1 (49kDa) .	1.7e-10	9	3	-0.109	-0.495	-0.985	-1.26	-0.588	-0.572	-0.271	-0.517	-1.29	-1.38	-0.0789	0.0688	0.0436	0.0371	-0.381	-0.863	8.37
NM_032900.4	84986	ARHGAP19	Rho GTPase activating protein 19 .	1.7e-10	7	2	-0.0776	-0.379	-0.755	-1.1	-0.439	-0.464	-0.357	-0.22	-0.911	-1.4	0.0938	-0.0286	0.0723	0.00479	-0.309	-0.576	8.26
NM_006986.3	9500	MAGED1	melanoma antigen family D, 1, transcript variant 2.	1.7e-10	8	1	0.129	0.432	0.972	1.26	0.649	0.563	0.0382	0.333	0.534	0.63	0.0239	-0.105	0.032	0.0492	0.413	0.641	9.73
NM_001030272.1	406	ARNTL	aryl hydrocarbon receptor nuclear translocator-like, transcript variant 2.	1.7e-10	9	0	0.385	0.5	0.663	0.681	0.659	0.498	0.309	0.391	0.33	0.412	0.0734	0.0286	0.115	-0.0305	0.576	0.726	7.79
NM_030899.2	64288	ZNF323	zinc finger protein 323, transcript variant 1.	1.7e-10	6	2	-0.252	0.238	0.726	1.07	0.31	0.599	0.189	-0.0552	0.34	1.04	-0.25	0.161	0.059	-0.0547	0.358	0.41	5.02
NM_024087.1	140462	ASB9	ankyrin repeat and SOCS box-containing 9, transcript variant 2.	1.8e-10	10	1	-0.368	-0.599	-0.871	-0.888	-0.75	-0.58	-0.303	-0.597	-1.09	-0.825	-0.0685	0.0161	0.0493	-0.0462	-0.75	-0.919	8.66
NM_016299.2	51182	HSPA14	heat shock 70kDa protein 14, transcript variant 1.	1.8e-10	9	1	-0.186	-0.399	-0.769	-1.01	-0.413	-0.493	-0.23	-0.265	-0.707	-0.922	0.0378	-0.018	-0.0643	-0.163	-0.368	-0.588	10.1
NM_030773.2	81027	TUBB1	tubulin, beta 1 .	1.8e-10	8	3	0.119	0.793	1.53	2.01	0.791	1.16	0.478	0.536	0.371	0.686	-0.115	0.0601	0.0616	0.265	0.737	0.794	5.96
	NA		full-length cDNA clone CS0DN001YC01 of Adult brain of (human)	1.9e-10	4	1	-0.182	0.207	0.591	1.14	0.123	0.135	0.186	0.128	0.31	0.942	-0.265	0.00285	-0.0294	-0.0519	0.165	0.354	5
NM_001029989.1	9768	KIAA0101	KIAA0101, transcript variant 2.	1.9e-10	9	3	-0.238	-0.451	-0.99	-1.09	-0.528	-0.553	-0.47	-0.312	-1.26	-1.35	0.0494	0.0201	-0.13	0.011	-0.45	-0.745	7.7
NM_001789.2	993	CDC25A	cell division cycle 25 homolog A (S. pombe), transcript variant 1.	1.9e-10	5	3	-0.103	-0.451	-1.24	-1.74	-0.546	-0.626	-0.188	-0.355	-0.462	-1.58	-0.00171	0.0129	0.0205	-0.214	-0.575	-0.812	8.82
NM_014422.2	27124	PIB5PA	phosphatidylinositol (4,5) bisphosphate 5-phosphatase, A, transcript variant 1.	1.9e-10	6	3	-0.0192	0.566	1.16	1.57	0.56	0.628	0.077	0.488	0.713	1.44	-0.0027	0.0176	-0.104	-0.164	0.363	0.963	5.92
NM_005647.2	6907	TBL1X	transducin (beta)-like 1X-linked .	2e-10	7	2	0.12	0.494	0.963	1.36	0.507	0.434	0.193	0.253	0.859	1.26	-0.0901	-0.0531	-0.000101	-0.204	0.301	0.758	9.34
NM_006642.2	10806	SDCCAG8	serologically defined colon cancer antigen 8 .	2e-10	10	5	-0.0212	-0.68	-1.03	-1.39	-0.714	-0.737	-0.483	-0.669	-1.12	-1.46	-0.0994	-0.162	-0.0856	-0.182	-0.595	-1.1	8.06
NM_001311.3	1396	CRIP1	cysteine-rich protein 1 (intestinal) .	2e-10	5	4	-0.0278	0.385	1.21	1.65	0.247	0.483	0.312	0.392	1.43	1.82	-0.335	0.00843	-0.16	-0.158	0.24	0.597	5.28
NM_018370.2	55332	DRAM	damage-regulated autophagy modulator .	2e-10	9	2	0.0726	0.516	0.821	1.12	0.496	0.582	0.11	0.468	0.681	1.27	-0.0407	-0.099	-0.135	0.0183	0.467	0.63	6.84
NM_017857.2	54961	SSH3	slingshot homolog 3 (Drosophila) .	2e-10	8	3	0.0376	0.502	1.11	1.43	0.61	0.522	0.277	0.322	0.873	1.36	0.0199	-0.0132	-0.154	-0.0514	0.406	0.839	7.62
NM_012109.1	25789	C19orf4	chromosome 19 open reading frame 4 (C19orf4).	2e-10	7	3	0.23	0.412	1.09	1.38	0.685	0.808	0.323	0.537	0.733	1.36	0.0464	0.0938	0.0774	0.197	0.563	0.852	6.24
NM_001909.3	1509	CTSD	cathepsin D .	2.2e-10	9	0	0.356	0.651	0.838	0.825	0.683	0.646	0.316	0.4	0.868	0.479	-0.13	-0.128	-0.0349	0.155	0.771	0.891	9.41
NM_172373.2	1997	ELF1	E74-like factor 1 (ets domain transcription factor) .	2.2e-10	9	1	0.146	0.5	0.96	1.05	0.688	0.75	0.137	0.333	0.781	0.866	-0.0819	-0.243	-0.116	0.0177	0.691	0.851	7.97
NM_004209.4	9143	SYNGR3	synaptogyrin 3 .	2.3e-10	9	7	0.353	1.03	1.51	1.91	1.11	0.945	0.661	0.747	1.06	1.86	0.213	0.297	0.179	0.413	0.782	1.42	4.52
NM_012284.1	23416	KCNH3	potassium voltage-gated channel, subfamily H (eag-related), member 3 .	2.3e-10	8	3	0.308	0.576	1.28	1.57	0.561	0.686	0.282	0.555	0.903	1.5	-0.0677	-0.0268	0.0134	0.0304	0.531	0.993	6.53
NM_001237.2	890	CCNA2	cyclin A2 .	2.3e-10	7	2	-0.228	-0.413	-0.654	-0.963	-0.338	-0.297	-0.363	-0.398	-1.07	-1.7	0.0585	-0.167	0.00919	-0.11	-0.223	-0.514	11
NM_014762.3	1718	DHCR24	24-dehydrocholesterol reductase .	2.3e-10	9	0	0.427	0.45	0.828	0.613	0.469	0.667	0.268	0.405	0.523	0.519	0.0186	-0.142	-0.0856	0.135	0.527	0.713	8.33
NM_032550.2	84632	AFAP1L2	actin filament associated protein 1-like 2, transcript variant 2.	2.4e-10	9	9	-0.505	-1.17	-2.08	-2.17	-1.24	-1.02	-0.429	-0.765	-1.4	-1.88	-0.112	-0.0619	-0.0174	-0.0428	-1.21	-1.81	7.84
NM_004428.2	1942	EFNA1	ephrin-A1, transcript variant 1.	2.4e-10	5	3	0.02	0.35	1.07	1.44	0.499	0.546	0.263	0.205	0.34	1.17	-0.108	0.0434	0.00592	0.00435	0.343	0.685	7.75
NM_025108.2	80178	C16orf59	chromosome 16 open reading frame 59 (C16orf59).	2.5e-10	9	3	-0.236	-0.498	-1.01	-1.26	-0.505	-0.596	-0.502	-0.299	-0.961	-1.48	-0.024	0.0436	-0.158	-0.139	-0.565	-0.639	8.52
NM_002388.3	4172	MCM3	minichromosome maintenance complex component 3 .	2.5e-10	9	3	-0.141	-0.576	-1.03	-1.56	-0.601	-0.646	-0.485	-0.48	-0.979	-1.58	-0.0194	-0.0485	-0.0312	-0.189	-0.415	-0.729	10.3
NM_000725.2	784	CACNB3	calcium channel, voltage-dependent, beta 3 subunit .	2.5e-10	8	1	0.206	0.462	0.992	0.998	0.515	0.62	0.306	0.431	0.538	1.11	0.211	0.198	-0.00898	-0.0196	0.384	0.867	7.84
NM_080626.5	140707	BRI3BP	BRI3 binding protein .	2.6e-10	8	3	-0.1	-0.377	-1.03	-1.15	-0.468	-0.45	-0.172	-0.383	-0.585	-1.05	-0.022	-0.0143	-0.189	-0.0896	-0.249	-0.62	8.44
NM_001005413.1	11130	ZWINT	ZW10 interactor, transcript variant 3.	2.7e-10	8	2	-0.0916	-0.472	-0.633	-0.869	-0.229	-0.497	-0.238	-0.175	-1.08	-1.04	0.131	0.0457	0.0674	0.114	-0.395	-0.552	5.83
NM_206928.1	54843	SYTL2	synaptotagmin-like 2, transcript variant d.	2.7e-10	9	0	0.455	0.791	0.896	0.92	0.897	0.736	0.553	0.522	0.478	0.749	0.242	0.258	0.178	0.282	0.672	0.922	5.08
NM_003971.3	9043	SPAG9	sperm associated antigen 9 .	2.7e-10	7	0	0.12	0.538	0.906	0.941	0.547	0.451	0.0851	0.303	0.532	0.698	0.0176	-0.145	0.0695	-0.118	0.628	0.748	10.1
NM_015286.5	23336	SYNM	synemin, intermediate filament protein, transcript variant B.	2.8e-10	9	3	-0.497	-0.836	-1.17	-1.07	-0.764	-0.69	-0.432	-0.564	-0.724	-1.01	-0.172	-0.219	-0.0214	0.0401	-0.826	-0.823	6.96
XM_001127871.1	115123	2003-03-01	PREDICTED: membrane-associated ring finger (C3HC4) 3 .	2.8e-10	10	1	-0.149	-0.612	-0.825	-1.08	-0.764	-0.727	-0.218	-0.588	-0.779	-0.786	-0.219	-0.136	-0.0482	-0.325	-0.572	-0.762	7.01
NM_001089.1	21	ABCA3	ATP-binding cassette, sub-family A .	2.8e-10	7	1	0.179	0.35	0.924	1.06	0.557	0.655	0.0946	0.243	0.454	0.749	-0.111	-0.164	-0.213	-0.0142	0.607	0.748	7.71
NM_001814.2	1075	CTSC	cathepsin C, transcript variant 1.	2.9e-10	6	3	0.199	-0.588	-1.39	-1.79	-0.503	-0.745	-0.031	-0.375	-0.519	-1.29	0.0984	0.00204	0.0461	-0.0542	-0.257	-0.848	9.57
XM_371461.4	85379	KIAA1671	PREDICTED: KIAA1671 protein .	2.9e-10	9	1	-0.0598	0.518	0.764	0.985	0.527	0.464	0.215	0.184	0.761	1.13	-0.0814	-0.042	-0.027	0.0396	0.477	0.634	8.73
NM_001097577.1	283	ANG	angiogenin, ribonuclease, RNase A family, 5, transcript variant 2.	2.9e-10	8	5	0.0987	0.682	1.52	1.88	0.548	0.828	0.61	0.379	1.2	1.76	-0.17	0.0585	0.0141	-0.00521	0.46	1.02	6.69
NM_005914.2	4173	MCM4	minichromosome maintenance complex component 4, transcript variant 1.	2.9e-10	4	2	-0.0301	-0.373	-0.748	-1.2	-0.225	-0.457	-0.351	-0.152	-0.614	-1.47	0.016	-0.105	-0.0747	-0.0789	-0.217	-0.441	11.7
NM_080593.1	85236	HIST1H2BK	histone cluster 1, H2bk .	2.9e-10	7	3	0.171	0.457	0.75	1.07	0.391	0.414	0.514	0.294	1.12	1.41	0.0134	0.167	0.201	0.124	0.295	0.578	11.1
NM_203417.1	1827	RCAN1	regulator of calcineurin 1, transcript variant 2.	2.9e-10	9	0	0.221	0.58	0.903	0.96	0.496	0.632	0.275	0.292	0.557	0.734	0.0532	0.00864	0.113	0.169	0.465	0.652	10.8
NM_182679.1	54865	GPATCH4	G patch domain containing 4, transcript variant 2.	2.9e-10	7	0	-0.0953	-0.261	-0.788	-0.94	-0.429	-0.381	-0.16	-0.313	-0.416	-0.718	-0.0839	0.0357	0.0431	-0.05	-0.42	-0.591	8.82
NM_033285.2	94241	TP53INP1	tumor protein p53 inducible nuclear protein 1 .	2.9e-10	8	4	0.0347	0.607	1.24	1.42	0.589	0.435	0.218	0.356	1.09	1.4	0.0967	0.0675	0.077	0.0875	0.346	0.769	5.57
NM_018393.2	55346	TCP11L1	t-complex 11 (mouse)-like 1 .	3.1e-10	8	1	0.371	0.703	0.862	1.12	0.674	0.581	0.51	0.448	0.6	0.986	0.11	0.166	0.145	0.12	0.552	0.796	7.01
NM_003740.3	8645	KCNK5	potassium channel, subfamily K, member 5 .	3.2e-10	9	1	0.622	0.749	0.89	0.44	0.887	0.883	0.563	0.982	0.952	0.396	0.298	0.0261	-0.165	0.168	0.868	1.01	6.53
NM_001048197.1	751867	SNHG3-RCC1	SNHG3-RCC1 readthrough transcript, transcript variant 1.	3.4e-10	9	1	-0.355	-0.533	-0.807	-0.933	-0.559	-0.552	-0.42	-0.498	-0.384	-1.16	-0.156	-0.171	-0.0681	-0.123	-0.372	-0.734	10.8
NM_005165.2	230	ALDOC	aldolase C, fructose-bisphosphate .	3.4e-10	6	1	0.262	0.333	0.861	1.03	0.346	0.375	0.371	0.344	0.313	0.476	-0.0484	0.223	0.0733	0.00244	0.18	0.544	7.44
NM_024516.2	79447	C16orf53	chromosome 16 open reading frame 53 (C16orf53).	3.5e-10	8	3	-0.171	-0.577	-1.11	-1.32	-0.544	-0.473	-0.044	-0.405	-0.76	-1.16	-0.0534	-0.0664	-0.084	-0.0725	-0.326	-0.567	8.37
NM_032996.1	842	CASP9	caspase 9, apoptosis-related cysteine peptidase, transcript variant beta.	3.5e-10	5	1	0.174	0.305	0.841	1.11	0.369	0.378	-0.0408	0.316	0.435	0.589	-0.0572	-0.0726	0.0436	0.0192	0.337	0.477	7.37
NM_001731.1	694	BTG1	B-cell translocation gene 1, anti-proliferative .	3.5e-10	9	2	0.385	0.584	0.905	1.18	0.445	0.648	0.499	0.534	1.05	0.997	-0.00916	-0.0465	0.0465	0.233	0.597	0.794	7.28
NM_004354.1	901	CCNG2	cyclin G2 .	3.5e-10	6	4	-0.0509	0.662	1.51	1.92	0.724	0.865	0.0204	0.269	0.721	1.31	-0.205	-0.272	-0.0893	-0.2	0.702	1.22	5.01
NM_001001396.1	493	ATP2B4	ATPase, Ca++ transporting, plasma membrane 4, transcript variant 1.	3.5e-10	9	1	0.273	0.581	0.915	1.23	0.697	0.616	0.182	0.342	0.756	0.914	-0.0866	-0.0459	0.048	0.14	0.596	0.746	9.72
NM_032872.1	84958	SYTL1	synaptotagmin-like 1 .	3.5e-10	6	2	0.179	0.283	0.888	1.13	0.352	0.344	0.208	0.255	0.749	1.13	0.018	-0.0996	-0.113	0.139	0.474	0.708	4.99
NM_001002913.1	138428	PTRH1	peptidyl-tRNA hydrolase 1 homolog (S. cerevisiae) .	3.5e-10	9	4	0.274	0.613	1.01	1.15	0.69	0.543	0.585	0.404	1.27	1.05	0.026	0.0652	0.0796	0.00622	0.492	0.803	8.37
NM_176895.1	8611	PPAP2A	phosphatidic acid phosphatase type 2A, transcript variant 2.	3.5e-10	7	0	0.0345	0.367	0.674	0.983	0.588	0.379	0.374	0.00875	0.293	0.6	0.0382	0.00116	0.175	0.207	0.418	0.62	6.53
NM_006244.2	5526	PPP2R5B	protein phosphatase 2, regulatory subunit B', beta isoform .	3.7e-10	9	3	0.338	0.611	0.976	1.3	0.713	0.679	0.443	0.535	1.46	1.24	0.071	-0.15	0.0544	0.296	0.624	0.966	5.6
NM_012461.1	26277	TINF2	TERF1 .	3.8e-10	6	0	0.155	0.0697	0.669	0.501	0.628	0.339	0.0227	-0.153	0.516	0.466	-0.272	-0.632	-0.165	-0.256	0.625	0.575	8.65
NM_001747.2	822	CAPG	capping protein (actin filament), gelsolin-like .	3.8e-10	9	0	0.311	0.529	0.757	0.896	0.692	0.545	0.225	0.524	0.596	0.945	-0.0956	-0.0224	-0.0485	0.0672	0.477	0.745	6.17
NM_000431.1	4598	MVK	mevalonate kinase (mevalonic aciduria) .	3.9e-10	10	1	0.395	0.506	0.89	1.15	0.779	0.644	0.423	0.53	0.599	0.576	0.088	0.105	0.352	0.415	0.64	0.721	6.51
NM_022117.1	64061	TSPYL2	TSPY-like 2 .	3.9e-10	7	4	0.209	0.273	1.18	1.33	0.415	0.599	0.167	0.221	1.03	1.31	0.228	0.0451	-0.0454	0.124	0.37	0.697	5.49
NM_178120.4	1745	DLX1	distal-less homeobox 1, transcript variant 1.	4.1e-10	9	1	-0.229	-0.549	-0.99	-1.06	-0.665	-0.62	-0.451	-0.291	-0.728	-0.657	-0.112	0.0196	-0.115	-0.0975	-0.586	-0.688	8.02
NM_203403.1	286343	C9orf150	chromosome 9 open reading frame 150 (C9orf150).	4.2e-10	8	1	0.339	0.511	0.903	1	0.723	0.726	0.214	0.402	0.345	0.882	0.21	-0.0584	-0.0364	0.201	0.634	0.777	6.6
NM_014731.2	9762	ProSAPiP1	ProSAPiP1 protein (ProSAPiP1).	4.2e-10	10	10	0.427	1.12	1.63	1.95	1.14	1.18	0.865	1.14	2.15	1.7	0.153	0.167	0.192	0.119	1.05	1.56	5.41
NM_021020.1	11178	LZTS1	leucine zipper, putative tumor suppressor 1 .	4.2e-10	9	1	-0.136	-0.622	-0.828	-0.969	-0.493	-0.561	-0.513	-0.264	-0.816	-1.21	-0.0359	-0.178	0.0252	-0.219	-0.442	-0.84	5.88
NM_005485.3	10039	PARP3	poly, transcript variant 2.	4.4e-10	10	0	0.296	0.519	0.862	0.816	0.581	0.568	0.386	0.504	0.593	0.936	0.167	0.0891	-0.0868	-0.000418	0.449	0.743	9.78
NM_037370.1	23582	CCNDBP1	cyclin D-type binding-protein 1, transcript variant 2.	4.4e-10	7	0	0.201	0.447	0.779	0.851	0.406	0.383	0.291	0.369	0.441	0.896	0.0042	-0.0291	0.0142	-0.0993	0.35	0.633	10.1
NM_145061.3	221150	C13orf3	chromosome 13 open reading frame 3 (C13orf3).	4.7e-10	9	2	-0.273	-0.47	-0.682	-1.18	-0.651	-0.59	-0.373	-0.349	-0.73	-1.12	-0.049	-0.274	-0.205	-0.209	-0.333	-0.63	7.4
NM_057735.1	9134	CCNE2	cyclin E2, transcript variant 2.	4.8e-10	4	2	0.0101	-0.228	-0.997	-1.74	-0.196	-0.432	-0.302	-0.159	-0.492	-1.78	0.0666	-0.244	-0.257	-0.202	0.0353	-0.528	8.62
NM_025182.2	80256	KIAA1539	KIAA1539 .	4.8e-10	10	2	0.526	0.723	1.04	0.726	0.813	0.803	0.633	0.965	1.3	0.525	0.05	-0.058	0.00403	0.0474	0.915	0.93	6.48
NM_015526.1	25999	CLIP3	CAP-GLY domain containing linker protein 3 .	4.8e-10	7	1	-0.0736	0.402	0.947	0.983	0.403	0.388	0.123	0.489	0.186	1.2	0.0959	0.222	-0.0585	0.0249	0.263	0.713	5.09
NM_148912.2	83451	ABHD11	abhydrolase domain containing 11 .	4.8e-10	9	3	0.478	0.871	1.04	1.13	0.903	0.662	0.638	0.331	1.04	0.975	0.103	0.232	0.237	0.27	0.663	0.963	8.96
NM_000552.3	7450	VWF	von Willebrand factor .	4.9e-10	9	3	0.158	0.46	1.08	1.32	0.52	0.663	0.106	0.253	1.06	0.867	0.0584	0.0683	0.103	-0.156	0.535	0.769	4.29
NM_006412.3	10555	AGPAT2	1-acylglycerol-3-phosphate O-acyltransferase 2 (lysophosphatidic acid acyltransferase, beta), transcript variant 1.	4.9e-10	8	3	0.141	0.582	1.02	1.24	0.884	0.607	0.343	-0.0584	0.689	1.01	-0.0998	-0.0834	-0.036	0.282	0.751	0.825	8.49
NM_024087.1	140462	ASB9	ankyrin repeat and SOCS box-containing 9, transcript variant 2.	5e-10	10	0	-0.379	-0.589	-0.954	-0.987	-0.69	-0.661	-0.474	-0.582	-0.847	-0.993	-0.0994	-0.0489	-0.0211	-0.255	-0.696	-0.858	7.91
NM_013241.2	29109	FHOD1	formin homology 2 domain containing 1 .	5e-10	7	1	-0.0265	-0.518	-0.924	-1.1	-0.601	-0.455	-0.481	0.0249	-0.367	-0.986	0.00138	-0.156	-0.0841	-0.0862	-0.483	-0.642	8.23
NM_002220.1	3706	ITPKA	inositol 1,4,5-trisphosphate 3-kinase A .	5e-10	10	1	-0.332	-0.579	-0.975	-0.864	-0.535	-0.65	-0.456	-0.573	-0.987	-1.13	-0.162	0.011	-0.108	-0.157	-0.596	-0.733	8.74
NM_133173.2	10307	APBB3	amyloid beta (A4) precursor protein-binding, family B, member 3, transcript variant 2.	5e-10	8	4	0.238	0.883	1.33	1.58	0.775	0.618	0.583	0.744	0.765	1.38	0.285	0.255	0.00378	0.0808	0.418	1.11	6.74
NM_006845.2	11004	KIF2C	kinesin family member 2C .	5e-10	8	1	-0.111	-0.412	-0.579	-0.825	-0.404	-0.344	-0.164	-0.276	-0.803	-1.32	-0.0949	-0.0895	-0.015	-0.0672	-0.336	-0.459	9.98
XR_001514.1	8847	DLEU2	PREDICTED: deleted in lymphocytic leukemia, 2, misc RNA.	5e-10	8	3	-0.147	-0.503	-1.02	-1.21	-0.641	-0.416	-0.337	-0.497	-0.974	-1.32	-0.0845	-0.132	-0.0942	0.223	-0.288	-0.893	6.74
NM_001032221.1	6812	STXBP1	syntaxin binding protein 1, transcript variant 2.	5.1e-10	8	0	0.0917	0.275	0.819	0.694	0.46	0.398	0.235	0.0607	0.773	0.636	0.0161	-0.0921	0.132	-0.00478	0.388	0.658	6.73
NM_018186.2	55732	C1orf112	chromosome 1 open reading frame 112 (C1orf112).	5.5e-10	8	2	-0.0899	-0.397	-0.803	-1.02	-0.456	-0.382	-0.188	-0.198	-0.787	-1.35	-0.0628	-0.125	-0.0191	-0.244	-0.381	-0.607	9.53
NM_006373.3	10493	VAT1	vesicle amine transport protein 1 homolog (T. californica) .	5.5e-10	9	4	0.103	0.483	1.04	1.38	0.609	0.712	0.219	0.632	1.4	1.47	-0.102	-0.0635	0.0831	0.102	0.503	0.839	7.62
NM_003971.3	9043	SPAG9	sperm associated antigen 9 .	5.9e-10	8	0	0.213	0.488	0.691	0.962	0.605	0.577	0.257	0.298	0.24	0.659	-0.0258	-0.162	-0.11	0.176	0.769	0.691	10
NM_001008397.1	493869	LOC493869	similar to RIKEN cDNA 2310016C16 .	6e-10	10	5	-0.544	-0.835	-1.05	-1.03	-0.917	-0.67	-0.478	-0.703	-1.2	-1.01	-0.143	-0.149	-0.124	-0.0226	-0.794	-1.1	8.63
NM_016498.3	51537	MTP18	mitochondrial protein 18 kDa, nuclear gene encoding mitochondrial protein, transcript variant 1.	6e-10	6	0	-0.0814	-0.398	-0.629	-0.835	-0.367	-0.356	0.169	-0.355	-0.299	-0.903	0.0363	0.162	0.179	0.152	-0.403	-0.494	6.25
NM_203467.1	122769	PPIL5	peptidylprolyl isomerase (cyclophilin)-like 5, transcript variant 3.	6.1e-10	9	2	-0.153	-0.411	-0.799	-1.07	-0.459	-0.475	-0.235	-0.242	-0.689	-1.1	-0.137	-0.0241	-0.0512	-0.0707	-0.369	-0.586	10.5
NM_201397.1	2876	GPX1	glutathione peroxidase 1, transcript variant 2.	6.1e-10	8	2	-0.367	-0.665	-0.979	-0.999	-0.769	-0.832	-0.274	-0.513	-0.733	-1.04	-0.177	-0.00604	-0.0314	-0.0742	-0.787	-1.04	10.5
NM_080388.1	140576	S100A16	S100 calcium binding protein A16 (S100A16).	6.3e-10	12	0	0.592	0.646	0.721	0.668	0.783	0.681	0.641	0.629	0.975	0.743	0.0866	0.0762	0.148	0.163	0.588	0.673	9.2
NM_003260.3	7089	TLE2	transducin-like enhancer of split 2 (E(sp1) homolog, Drosophila) .	6.3e-10	10	3	0.357	0.518	1.11	1.3	0.653	0.772	0.344	0.742	0.937	1.17	0.128	0.0436	0.0473	0.00464	0.551	0.805	7.68
NM_144726.1	153830	RNF145	ring finger protein 145 .	6.4e-10	9	0	0.421	0.516	0.406	0.297	0.674	0.517	0.479	0.541	0.552	0.521	-0.181	-0.131	-0.141	0.227	0.691	0.608	8.16
NM_017816.1	55646	LYAR	Ly1 antibody reactive homolog (mouse) .	6.5e-10	4	2	-0.0131	-0.345	-0.878	-1.35	-0.377	-0.491	-0.209	-0.157	-0.686	-1.3	0.0977	-0.0681	-0.0432	-0.101	-0.256	-0.597	10.9
NM_198041.1	11162	NUDT6	nudix (nucleoside diphosphate linked moiety X)-type motif 6, transcript variant 2.	6.5e-10	10	3	-0.366	-0.508	-1.01	-0.938	-0.57	-0.589	-0.117	-0.687	-1.1	-1.06	-0.136	-0.0187	0.0832	-0.0475	-0.61	-0.663	7
NM_020360.2	57048	PLSCR3	phospholipid scramblase 3 .	6.6e-10	8	1	0.348	0.609	0.925	1.03	0.63	0.483	0.384	0.408	0.509	0.857	0.0664	-0.036	-0.0286	-0.00829	0.566	0.817	11.1
NM_004120.3	2634	GBP2	guanylate binding protein 2, interferon-inducible .	6.7e-10	7	2	0.1	0.517	0.939	1.32	0.386	0.62	0.259	0.254	0.347	1.05	-0.0423	-0.00402	0.0953	0.147	0.345	0.634	7.63
NM_018676.2	55901	THSD1	thrombospondin, type I, domain containing 1, transcript variant 1.	6.7e-10	8	2	-0.0208	-0.515	-1.02	-1.01	-0.466	-0.566	-0.423	-0.436	-0.688	-0.764	0.0934	-0.126	-0.044	-0.174	-0.548	-0.886	7.45
NM_207128.1	196743	PAOX	polyamine oxidase (exo-N4-amino), transcript variant 5.	6.8e-10	7	1	0.08	0.487	0.91	1.06	0.514	0.446	0.248	0.3	0.225	0.903	-0.00195	0.00269	-0.0657	-0.055	0.455	0.674	7.66
NM_025195.2	10221	TRIB1	tribbles homolog 1 (Drosophila) .	7e-10	10	0	0.515	0.708	0.755	0.98	0.576	0.608	0.329	0.652	0.92	0.755	0.0949	0.0775	-0.0866	0.135	0.613	0.69	7.29
NM_001005332.1	9500	MAGED1	melanoma antigen family D, 1, transcript variant 3.	7e-10	6	1	0.0488	0.357	0.896	1.06	0.547	0.441	0.136	0.354	0.497	0.622	0.00108	-0.0578	-0.0378	0.0168	0.462	0.656	11.7
NM_001012267.1	401541	CENPP	centromere protein P .	7.1e-10	6	1	-0.0341	-0.269	-0.591	-0.739	-0.361	-0.285	0.0548	-0.0956	-0.803	-1.4	0.0244	0.101	0.0372	-0.135	-0.33	-0.471	7.26
NM_002670.1	5357	PLS1	plastin 1 (I isoform) .	7.1e-10	9	0	-0.374	-0.581	-0.856	-0.865	-0.594	-0.485	-0.492	-0.438	-0.826	-0.789	0.12	-0.0832	0.0343	-0.136	-0.56	-0.758	7.37
XM_497711.2	653604	LOC653604	PREDICTED: similar to H3 histone, family 2 isoform 2 .	7.2e-10	8	3	-0.484	-0.679	-1.05	-1.17	-1.05	-0.68	-0.528	-0.504	-0.375	-0.829	-0.114	-0.0608	-0.0117	-0.212	-0.674	-0.866	7.31
NM_138717.1	9374	PPT2	palmitoyl-protein thioesterase 2, transcript variant 2.	7.2e-10	9	0	0.182	0.427	0.688	0.981	0.478	0.469	0.327	0.34	0.75	0.816	0.039	-0.00728	0.149	0.141	0.361	0.478	7.38
NM_139346.1	274	BIN1	bridging integrator 1, transcript variant 4.	7.2e-10	9	2	0.39	0.421	1.05	1.22	0.656	0.707	0.229	0.665	0.779	0.887	0.12	-0.107	-0.011	0.0617	0.638	0.842	10.9
NM_198580.1	376497	SLC27A1	solute carrier family 27 (fatty acid transporter), member 1 .	7.2e-10	8	3	0.207	0.406	1.13	1.48	0.629	0.742	0.129	0.528	0.836	1.2	0.11	-0.0395	-0.0674	0.0208	0.498	0.874	7.05
NM_018330.4	57698	KIAA1598	KIAA1598 .	7.2e-10	9	3	0.0689	0.638	1.09	1.29	0.667	0.747	0.225	0.567	0.943	1.13	-0.07	-0.0203	-0.0328	-0.0583	0.537	0.95	7.58
NM_198723.1	6919	TCEA2	transcription elongation factor A, transcript variant 2.	7.4e-10	9	2	0.228	0.474	0.904	1.23	0.489	0.445	0.303	0.491	0.903	1.22	0.085	0.137	0.0281	-0.0701	0.247	0.647	9.23
NM_001378.1	1781	DYNC1I2	dynein, cytoplasmic 1, intermediate chain 2 .	7.4e-10	7	0	0.235	0.481	0.82	0.79	0.713	0.399	0.305	0.269	0.467	0.649	0.0807	-0.0592	0.0418	-0.0787	0.51	0.659	10.3
NM_016095.1	51659	GINS2	GINS complex subunit 2 (Psf2 homolog) .	7.5e-10	5	2	-0.0964	-0.381	-0.98	-1.39	-0.486	-0.536	-0.133	-0.287	-0.801	-1.8	0.00112	-0.00204	-0.0362	-0.148	-0.423	-0.665	11.6
NM_173474.2	123803	NTAN1	N-terminal asparagine amidase .	7.5e-10	9	1	0.171	0.453	0.939	1	0.553	0.572	0.37	0.5	0.487	0.842	-0.0383	-0.013	0.0625	0.182	0.548	0.648	8.26
NM_018518.3	55388	MCM10	minichromosome maintenance complex component 10, transcript variant 2.	7.5e-10	6	4	-0.256	-0.582	-1.34	-1.88	-0.644	-0.596	-0.344	-0.432	-1.38	-2.32	-0.127	-0.15	-0.165	-0.189	-0.395	-0.941	7.85
NM_001067.2	7153	TOP2A	topoisomerase .	7.7e-10	8	1	-0.136	-0.412	-0.615	-0.791	-0.35	-0.399	-0.296	-0.201	-0.838	-1.41	-0.0186	-0.0796	0.00941	-0.0604	-0.334	-0.501	12.3
NM_006392.2	10528	NOL5A	nucleolar protein 5A (56kDa with KKE/D repeat) .	7.7e-10	9	0	-0.116	-0.371	-0.716	-0.966	-0.449	-0.423	-0.132	-0.0984	-0.789	-0.835	0.0672	0.0929	-0.0956	0.0884	-0.207	-0.484	8.32
NM_006618.3	10765	JARID1B	jumonji, AT rich interactive domain 1B .	7.7e-10	6	2	-0.000963	0.301	0.849	1.11	0.34	0.311	0.0343	0.255	0.749	1.01	-0.133	-0.11	-0.0435	-0.125	0.282	0.571	8.75
NM_003544.2	8366	HIST1H4B	histone cluster 1, H4b .	7.7e-10	9	1	-0.439	-0.415	-1.01	-0.856	-0.832	-0.62	-0.184	-0.481	-0.514	-0.752	-0.298	0.117	-0.0734	-0.168	-0.618	-0.819	6.6
NM_173627.2	284131	FLJ35220	hypothetical protein FLJ35220 .	7.9e-10	4	2	-0.0252	0.298	0.73	1.03	0.317	0.344	0.12	0.201	0.568	1.03	-0.0547	0.0643	0.121	0.00154	0.105	0.521	5.94
NM_004331.2	665	BNIP3L	BCL2/adenovirus E1B 19kDa interacting protein 3-like .	8e-10	8	0	0.113	0.412	0.814	0.971	0.453	0.564	0.0179	0.0881	0.385	0.879	0.0506	-0.109	0.0387	-0.0125	0.488	0.621	9.49
NM_001034.1	6241	RRM2	ribonucleotide reductase M2 polypeptide .	8.1e-10	5	4	-0.198	-0.585	-1.36	-2.04	-0.457	-0.746	-0.652	-0.697	-1.27	-2.68	-0.0222	-0.296	-0.183	-0.155	-0.242	-0.842	10.5
NM_018390.2	55344	PLCXD1	phosphatidylinositol-specific phospholipase C, X domain containing 1 .	8.1e-10	8	1	-0.229	-0.504	-0.924	-1.01	-0.589	-0.599	-0.43	-0.212	-0.547	-0.958	-0.086	-0.12	-0.057	-0.173	-0.533	-0.767	8.87
NM_006342.1	10460	TACC3	transforming, acidic coiled-coil containing protein 3 .	8.1e-10	9	1	-0.211	-0.478	-0.745	-0.843	-0.475	-0.485	-0.321	-0.201	-0.854	-1.53	-0.0896	-0.0383	-0.0365	-0.235	-0.288	-0.542	8.01
NM_016577.3	51560	RAB6B	RAB6B, member RAS oncogene family .	8.1e-10	7	2	0.123	0.458	0.991	1.21	0.44	0.561	0.256	0.192	0.552	1.21	-0.105	0.103	0.0616	0.0139	0.272	0.603	6.58
NM_012177.2	26271	FBXO5	F-box protein 5 .	8.3e-10	5	2	-0.00928	-0.201	-0.902	-1.27	-0.18	-0.354	-0.132	-0.245	-0.905	-1.65	-0.0573	-0.169	-0.139	-0.245	0.0466	-0.432	10.2
NM_033276.2	91419	XRCC6BP1	XRCC6 binding protein 1 .	8.3e-10	9	1	-0.146	-0.489	-0.963	-1.15	-0.599	-0.528	-0.122	-0.373	-0.775	-0.933	-0.0493	0.0474	0.118	0.00285	-0.552	-0.775	10.1
NM_001032290.1	84722	PSRC1	proline/serine-rich coiled-coil 1, transcript variant 4.	8.3e-10	9	1	-0.191	-0.465	-0.696	-0.808	-0.445	-0.504	-0.36	-0.27	-0.912	-1.51	-0.0132	0.0354	-0.00744	-0.128	-0.493	-0.559	10.1
NM_015469.1	25934	NIPSNAP3A	nipsnap homolog 3A (C. elegans) .	8.3e-10	7	0	-0.0938	0.312	0.664	0.865	0.433	0.428	0.0846	0.084	0.135	0.574	-0.0896	-0.00383	-0.0982	0.0689	0.504	0.577	6.18
NM_145018.2	220042	C11orf82	chromosome 11 open reading frame 82 (C11orf82).	8.3e-10	7	3	-0.0611	-0.496	-1.17	-1.68	-0.454	-0.66	-0.399	-0.29	-0.898	-1.49	-0.0615	-0.221	-0.0884	-0.422	-0.333	-0.774	8.41
NM_003748.2	8659	ALDH4A1	aldehyde dehydrogenase 4 family, member A1, nuclear gene encoding mitochondrial protein, transcript variant P5CDhL.	8.3e-10	8	1	0.139	0.379	0.945	1.13	0.591	0.788	-0.077	0.303	0.982	0.716	-0.106	-0.261	-0.0568	0.0931	0.374	0.51	6.38
NM_001789.2	993	CDC25A	cell division cycle 25 homolog A (S. pombe), transcript variant 1.	8.4e-10	8	1	-0.188	-0.518	-0.911	-1.27	-0.478	-0.519	-0.183	-0.547	-0.659	-0.963	-0.103	-0.206	-0.0342	-0.048	-0.234	-0.729	6.44
NM_182919.1	148022	TICAM1	toll-like receptor adaptor molecule 1, transcript variant 2.	8.4e-10	7	0	0.231	0.365	0.561	0.318	0.472	0.318	0.191	0.29	0.568	0.328	-0.117	-0.189	-0.203	-0.143	0.593	0.72	9.21
NM_007000.2	11045	UPK1A	uroplakin 1A .	8.5e-10	5	2	0.177	0.488	0.986	1.24	0.472	0.446	0.592	0.439	0.637	1.33	-0.109	0.161	0.0854	-0.0214	0.252	0.664	5.82
NM_014290.1	23424	TDRD7	tudor domain containing 7 .	8.5e-10	8	2	0.268	0.716	1.02	1.17	0.684	0.819	0.381	0.309	0.615	0.951	0.018	-0.0255	0.0784	0.199	0.643	0.781	7.22
NM_015261.2	23310	NCAPD3	non-SMC condensin II complex, subunit D3 .	8.8e-10	9	1	-0.0518	-0.39	-0.652	-0.852	-0.434	-0.385	-0.361	-0.173	-0.582	-1.09	-0.0703	-0.123	0.0084	-0.16	-0.214	-0.449	8.7
NM_152511.3	150290	DUSP18	dual specificity phosphatase 18 .	8.8e-10	10	2	0.312	0.535	1.01	1.27	0.648	0.756	0.34	0.611	0.918	0.864	0.0312	-0.157	0.0936	0.0565	0.745	0.852	6.43
NM_001078171.1	8933	FAM127A	family with sequence similarity 127, member A .	8.8e-10	8	0	0.205	0.402	0.743	0.894	0.502	0.386	0.396	0.314	0.706	0.905	-0.00503	0.161	0.091	-0.0291	0.389	0.643	10.3
NM_206901.1	6253	RTN2	reticulon 2, transcript variant 3.	8.9e-10	9	5	0.289	0.742	1.27	1.45	0.795	0.933	0.573	0.649	1.57	1.4	-0.038	0.0861	0.0121	-0.0125	0.92	1.22	5.42
NM_003633.1	8507	ENC1	ectodermal-neural cortex (with BTB-like domain) .	9e-10	6	3	0.0111	-0.366	-0.949	-1.28	-0.37	-0.418	-0.137	-0.119	-1.22	-1.52	0.0523	-0.0224	-0.156	-0.158	-0.379	-0.671	10.7
NM_018421.2	55357	TBC1D2	TBC1 domain family, member 2 .	9.1e-10	9	5	-0.0291	-0.67	-1.22	-1.58	-0.742	-0.862	-0.526	-0.586	-1.01	-1.29	0.147	-0.181	-0.172	-0.253	-0.58	-1.01	9.46
NM_152329.3	122769	PPIL5	peptidylprolyl isomerase (cyclophilin)-like 5, transcript variant 1.	9.1e-10	5	3	-0.122	-0.361	-0.959	-1.11	-0.344	-0.389	-0.294	-0.455	-1.3	-1.27	0.0953	-0.0446	-0.0306	-0.00845	-0.241	-0.584	9.66
NM_021202.1	58476	TP53INP2	tumor protein p53 inducible nuclear protein 2 .	9.3e-10	9	2	0.209	0.428	0.967	1.21	0.567	0.615	0.341	0.373	0.722	1.05	0.0734	0.0528	0.0739	0.152	0.461	0.668	7.61
NM_001024844.1	3732	CD82	CD82 molecule, transcript variant 2.	9.3e-10	6	2	-0.00902	0.0572	0.817	1.08	0.242	0.506	-0.0644	-0.0994	0.879	1.56	0.0819	-0.155	-0.00273	0.15	0.133	0.367	5.88
NM_005441.2	8208	CHAF1B	chromatin assembly factor 1, subunit B (p60) .	9.4e-10	6	0	-0.155	-0.339	-0.829	-0.962	-0.666	-0.358	-0.33	-0.234	-0.456	-0.986	-0.0479	-0.0948	-0.22	-0.00453	-0.34	-0.544	9.35
NM_182687.1	9088	PKMYT1	protein kinase, membrane associated tyrosine/threonine 1, transcript variant 2.	9.4e-10	6	2	0.00192	-0.362	-0.758	-1.03	-0.466	-0.385	-0.263	0.0256	-0.563	-1.53	0.0537	-0.149	-0.0813	-0.11	-0.245	-0.498	7.6
NM_004403.2	1687	DFNA5	deafness, autosomal dominant 5, transcript variant 1.	9.6e-10	5	2	0.072	0.348	0.898	1.14	0.406	0.388	-0.0162	0.163	0.255	1.09	-0.0114	-0.243	-0.0686	0.129	0.256	0.509	8.38
NM_014992.1	23002	DAAM1	dishevelled associated activator of morphogenesis 1 .	9.8e-10	7	2	0.147	0.58	1.06	1.22	0.523	0.777	0.163	0.328	0.629	0.861	-0.0292	-0.155	-0.0179	0.00955	0.695	0.963	5.94
NM_001535.2	3275	PRMT2	protein arginine methyltransferase 2, transcript variant 2.	9.8e-10	9	1	0.305	0.403	0.999	1.09	0.699	0.611	0.407	0.434	0.609	0.631	0.171	0.187	0.134	0.0407	0.47	0.685	8.64
NM_016647.2	51337	C8orf55	chromosome 8 open reading frame 55 (C8orf55).	1e-09	10	4	-0.247	-0.687	-1.09	-1.24	-0.656	-0.707	-0.428	-0.595	-1.05	-1.22	-0.0556	-0.0754	-0.1	-0.237	-0.588	-0.853	11.3
NM_017570.2	26873	OPLAH	5-oxoprolinase .	1e-09	10	1	0.297	0.636	0.953	0.999	0.623	0.599	0.237	0.601	0.771	1.01	0.105	0.102	-0.0903	0.0532	0.555	0.943	7.66
NM_031301.2	83464	APH1B	anterior pharynx defective 1 homolog B (C. elegans) .	1e-09	7	3	-0.0206	0.563	1.1	1.41	0.539	0.528	0.607	0.518	0.933	1.34	0.00563	0.0882	0.0745	-0.0963	0.366	0.769	6.45
NM_001786.2	983	CDC2	cell division cycle 2, G1 to S and G2 to M, transcript variant 1.	1.1e-09	5	3	-0.232	-0.419	-0.814	-1.29	-0.374	-0.415	-0.24	-0.385	-1.27	-1.65	-0.0208	-0.168	-0.16	-0.0456	-0.102	-0.516	9.85
NM_002114.2	3096	HIVEP1	human immunodeficiency virus type I enhancer binding protein 1 .	1.1e-09	9	0	0.175	0.414	0.678	0.692	0.542	0.617	0.187	0.406	0.944	0.639	-0.234	-0.194	-0.139	-0.0191	0.659	0.748	7.08
NM_006134.5	757	TMEM50B	transmembrane protein 50B .	1.1e-09	9	0	0.221	0.464	0.688	0.799	0.516	0.506	0.296	0.347	0.581	0.606	-0.05	-0.0213	0.0568	0.133	0.488	0.607	10
NM_021154.3	29968	PSAT1	phosphoserine aminotransferase 1, transcript variant 2.	1.1e-09	9	3	-0.327	-0.729	-1.05	-1.3	-0.668	-0.792	-0.622	-0.633	-0.666	-1.25	-0.26	-0.396	-0.239	-0.426	-0.571	-0.842	10.9
NM_021922.2	2178	FANCE	Fanconi anemia, complementation group E .	1.1e-09	4	1	0.0375	-0.213	-0.618	-0.921	-0.248	-0.242	-0.223	-0.159	-0.277	-1	-0.00942	-0.0693	-0.159	-0.199	-0.141	-0.346	9.02
NM_153607.1	153222	C5orf41	chromosome 5 open reading frame 41 (C5orf41).	1.1e-09	6	2	0.2	0.465	0.953	1.39	0.642	0.449	0.269	0.18	0.403	1.1	-0.121	-0.0363	-0.00698	0.0761	0.399	0.82	4.99
NM_206833.2	404217	CTXN1	cortexin 1 .	1.1e-09	10	0	0.274	0.515	0.67	0.778	0.664	0.547	0.477	0.421	0.565	0.74	0.0517	0.0409	0.0652	0.0711	0.568	0.644	11.5
NM_006479.3	10635	RAD51AP1	RAD51 associated protein 1 .	1.1e-09	7	3	-0.248	-0.378	-0.87	-1.2	-0.555	-0.517	-0.324	-0.318	-1.01	-1.53	-0.0507	-0.0342	-0.00979	-0.0165	-0.244	-0.582	10
NM_178836.2	201164	LOC201164	similar to CG12314 gene product .	1.1e-09	8	0	-0.0458	-0.403	-0.786	-0.72	-0.466	-0.461	-0.379	-0.28	-0.3	-0.665	0.0352	0.0839	0.113	-0.0391	-0.437	-0.612	7.08
NM_001013653.1	389816	LOC389816	cytokeratin associated protein .	1.1e-09	8	6	-0.482	-0.934	-1.28	-1.28	-1.36	-1.07	-0.51	-0.655	-0.999	-0.919	-0.256	-0.0519	-0.0208	-0.48	-1.26	-1.26	7.64
NM_133458.2	146198	ZFP90	zinc finger protein 90 homolog (mouse) .	1.1e-09	4	2	0.0119	0.364	0.854	1.1	0.262	0.391	0.152	0.168	0.301	1.02	0.0109	0.0486	0.0119	0.0344	0.134	0.542	8.91
NM_001017977.1	55827	IQWD1	IQ motif and WD repeats 1, transcript variant 2.	1.2e-09	8	0	0.154	0.435	0.857	0.941	0.535	0.548	0.133	0.247	0.553	0.701	0.138	-0.0331	0.00129	0.0101	0.409	0.587	10.8
NM_017694.3	54842	FLJ20160	FLJ20160 protein .	1.2e-09	8	0	-0.0757	0.421	0.76	0.881	0.5	0.605	0.231	0.317	0.541	0.687	-0.0921	-0.125	-0.00373	-0.0336	0.4	0.554	7.02
NM_000202.3	3423	IDS	iduronate 2-sulfatase (Hunter syndrome), transcript variant 1.	1.2e-09	9	2	0.301	0.55	1	1.16	0.548	0.538	0.288	0.373	0.924	1.08	0.00918	-0.0269	0.0987	-0.0556	0.438	0.732	7.64
NM_005713.1	10087	COL4A3BP	collagen, type IV, alpha 3 (Goodpasture antigen) binding protein, transcript variant 1.	1.3e-09	9	5	0.739	0.792	1.06	1.18	1.02	0.818	0.595	0.73	0.626	1.12	0.176	0.00128	0.105	0.133	0.658	1.11	7.89
NM_012446.2	23635	SSBP2	single-stranded DNA binding protein 2 .	1.3e-09	4	2	-0.0507	0.254	0.687	1.04	0.0795	0.189	0.109	0.0124	0.551	1.29	0.0146	0.0982	0.168	0.0127	0.0154	0.288	8.17
NM_012093.2	26289	AK5	adenylate kinase 5, transcript variant 2.	1.4e-09	10	0	-0.386	-0.629	-0.558	-0.374	-0.596	-0.456	-0.431	-0.626	-0.682	-0.496	0.0251	0.0291	0.141	-0.195	-0.653	-0.795	7.62
NM_182746.1	4173	MCM4	minichromosome maintenance complex component 4, transcript variant 2.	1.4e-09	7	2	-0.0965	-0.459	-0.817	-1.11	-0.43	-0.489	-0.371	-0.0778	-0.829	-1.36	-0.00507	-0.0261	-0.171	-0.00886	-0.215	-0.572	9.26
NM_004508.2	3422	IDI1	isopentenyl-diphosphate delta isomerase 1 .	1.4e-09	9	2	0.623	0.676	1.16	1.15	0.903	0.842	0.581	0.759	0.483	0.759	0.468	0.205	0.265	0.609	0.917	0.883	5.42
NM_014039.2	28970	C11orf54	chromosome 11 open reading frame 54 (C11orf54).	1.4e-09	8	1	-0.0198	0.376	0.85	1.14	0.483	0.507	0.225	0.333	0.544	0.908	0.0334	0.165	0.132	0.199	0.272	0.515	6.43
NM_002087.2	2896	GRN	granulin .	1.4e-09	9	2	0.298	0.448	1.05	1.13	0.653	0.565	0.18	0.238	0.796	0.945	0.184	-0.0118	0.14	0.167	0.55	0.764	9.06
NM_020664.3	26063	DECR2	2,4-dienoyl CoA reductase 2, peroxisomal .	1.4e-09	8	1	0.143	0.345	0.816	1.03	0.507	0.426	0.276	0.24	0.463	0.842	0.0758	0.172	0.0622	0.0316	0.208	0.495	9.39
NM_020909.2	57669	EPB41L5	erythrocyte membrane protein band 4.1 like 5 .	1.5e-09	8	0	0.225	0.428	0.736	0.841	0.487	0.493	0.278	0.207	0.448	0.824	0.0822	-0.0324	0.111	0.0716	0.379	0.645	7.48
NM_014264.3	10733	PLK4	polo-like kinase 4 (Drosophila) .	1.5e-09	4	2	0.00173	-0.264	-0.711	-1.12	-0.308	-0.478	-0.21	-0.231	-0.624	-1.51	0.0271	-0.0562	-0.0458	-0.213	-0.215	-0.482	9.4
NM_030567.3	80758	PRR7	proline rich 7 (synaptic) .	1.5e-09	6	1	-0.0855	-0.479	-0.837	-1.18	-0.54	-0.554	-0.223	-0.0603	-0.324	-0.996	-0.0414	0.0226	0.0013	0.0149	-0.613	-0.895	8
NM_032714.1	84800	C14orf151	chromosome 14 open reading frame 151 (C14orf151).	1.5e-09	8	1	-0.0508	-0.579	-0.839	-1.05	-0.463	-0.495	-0.218	-0.267	-0.456	-0.889	0.084	-0.0843	0.0108	0.0787	-0.359	-0.648	7.42
NM_152495.1	149111	CNIH3	cornichon homolog 3 (Drosophila) .	1.5e-09	4	3	-0.0273	-0.314	-1.02	-1.24	-0.379	-0.42	-0.191	-0.00973	-0.457	-1.05	-0.145	-0.026	-0.02	-0.0204	-0.23	-0.608	7.75
NM_024587.2	79639	TMEM53	transmembrane protein 53 .	1.6e-09	5	0	0.0707	0.22	0.859	0.811	0.266	0.361	0.273	0.101	0.32	0.755	-0.076	-0.0299	-0.0358	0.0447	0.315	0.475	5.56
NM_182752.3	127262	TPRG1L	tumor protein p63 regulated 1-like .	1.6e-09	9	1	0.228	0.461	0.977	1.16	0.556	0.546	0.217	0.277	0.794	0.816	0.0223	-0.0591	-0.0639	0.0654	0.493	0.901	10.1
NM_025031.2	80099	FLJ21075	hypothetical protein FLJ21075 .	1.6e-09	6	4	0.333	0.731	1.38	2.03	0.511	0.736	0.515	0.32	1.32	1.58	0.131	0.151	0.23	0.164	0.323	0.848	5.37
NM_004085.2	1678	TIMM8A	translocase of inner mitochondrial membrane 8 homolog A (yeast), nuclear gene encoding mitochondrial protein.	1.6e-09	6	1	-0.206	-0.362	-0.87	-1.06	-0.365	-0.464	-0.115	-0.358	-0.406	-0.766	-0.0491	-0.0601	-0.0168	0.135	-0.243	-0.626	7.04
NM_001040619.1	467	ATF3	activating transcription factor 3, transcript variant 4.	1.6e-09	9	4	0.683	0.765	1.19	1.35	1.03	0.977	0.677	0.773	0.544	0.981	0.326	0.257	0.28	0.501	0.842	1.02	5.57
NM_001031696.1	23646	PLD3	phospholipase D family, member 3, transcript variant 1.	1.6e-09	8	1	0.146	0.42	0.886	1.04	0.571	0.543	0.382	0.253	0.424	0.866	0.0127	0.0909	0.0209	-0.0283	0.535	0.692	9.09
NM_032875.1	84961	FBXL20	F-box and leucine-rich repeat protein 20 .	1.6e-09	9	0	0.261	0.471	0.782	0.773	0.629	0.398	0.503	0.439	0.767	0.759	0.144	0.0922	0.122	-0.147	0.442	0.756	8.48
NM_001255.2	991	CDC20	cell division cycle 20 homolog (S. cerevisiae) .	1.6e-09	9	1	-0.119	-0.385	-0.602	-0.722	-0.429	-0.476	-0.219	-0.352	-0.884	-1.13	0.00355	-0.057	-0.0718	-0.18	-0.335	-0.489	13.7
NM_152562.2	157313	CDCA2	cell division cycle associated 2 .	1.6e-09	6	2	-0.127	-0.343	-0.662	-0.827	-0.335	-0.338	-0.463	-0.24	-1.19	-1.73	0.00779	-0.025	0.00405	-0.0824	-0.3	-0.509	10.1
NM_005483.2	10036	CHAF1A	chromatin assembly factor 1, subunit A (p150) .	1.7e-09	8	3	-0.0262	-0.45	-0.983	-1.48	-0.635	-0.626	-0.389	-0.199	-1.08	-1.31	0.0394	-0.0106	-0.195	-0.233	-0.408	-0.593	7.41
NM_014317.3	23590	PDSS1	prenyl (decaprenyl) diphosphate synthase, subunit 1 .	1.7e-09	5	2	-0.111	-0.322	-0.774	-1.13	-0.286	-0.334	-0.187	-0.146	-0.462	-1.02	0.0809	0.0494	0.037	-0.048	-0.238	-0.551	8.5
NM_001814.2	1075	CTSC	cathepsin C, transcript variant 1.	1.7e-09	6	2	0.0764	-0.502	-1.2	-1.49	-0.333	-0.555	-0.258	-0.329	-0.889	-0.776	0.0298	-0.0573	-0.0305	0.0631	-0.206	-0.658	10.1
NM_004204.2	9091	PIGQ	phosphatidylinositol glycan anchor biosynthesis, class Q, transcript variant 2.	1.7e-09	7	1	0.147	0.416	0.95	1.14	0.394	0.595	0.301	0.299	0.423	0.755	0.103	0.0251	-0.104	0.181	0.484	0.708	8.9
NM_181573.1	5984	RFC4	replication factor C (activator 1) 4, 37kDa, transcript variant 2.	1.7e-09	4	3	-0.179	-0.356	-1.03	-1.23	-0.395	-0.439	-0.0595	-0.242	-0.648	-1.32	-0.04	-0.0492	-0.169	0.00519	-0.241	-0.579	10.1
NM_005402.2	5898	RALA	v-ral simian leukemia viral oncogene homolog A (ras related) .	1.7e-09	9	0	0.218	0.419	0.615	0.6	0.406	0.41	0.21	0.345	0.531	0.597	-0.00167	-0.221	-0.0253	0.00703	0.452	0.553	11
NM_017514.2	55558	PLXNA3	plexin A3 .	1.8e-09	8	4	0.326	0.602	1.34	1.62	0.672	0.76	0.506	0.787	1.28	1.74	-0.054	0.128	-0.19	-0.0318	0.452	0.914	5.73
XR_000600.1	84847	MGC16075	PREDICTED: hypothetical protein MGC16075, misc RNA.	1.8e-09	6	1	-0.107	0.255	0.664	0.996	0.363	0.534	0.173	0.068	0.377	1.06	-0.223	0.121	0.0917	0.274	0.322	0.375	6.52
NM_177436.1	1434	CSE1L	CSE1 chromosome segregation 1-like (yeast), transcript variant 2.	1.8e-09	6	1	-0.0639	-0.331	-0.614	-0.946	-0.418	-0.433	-0.151	-0.0762	-0.715	-1.07	0.14	0.173	0.0274	-0.11	-0.374	-0.443	8.07
NM_001025235.1	7106	TSPAN4	tetraspanin 4, transcript variant 3.	1.8e-09	9	0	-0.182	-0.449	-0.752	-0.948	-0.572	-0.483	-0.201	-0.447	-0.568	-0.651	0.000915	0.0144	-0.0331	-0.0188	-0.511	-0.549	9.68
NM_015604.2	26094	WDR21A	WD repeat domain 21A, transcript variant 1.	1.8e-09	9	0	0.203	0.457	0.657	0.811	0.398	0.472	0.219	0.379	0.73	0.79	0.0721	0.0346	-0.0859	0.0237	0.461	0.537	8.1
NM_003579.2	8438	RAD54L	RAD54-like (S. cerevisiae) .	1.8e-09	5	2	-0.0903	-0.433	-0.854	-1.28	-0.42	-0.356	-0.357	-0.158	-0.831	-1.45	0.024	-0.0892	-0.0334	-0.206	-0.259	-0.712	7.39
NM_001040455.1	51092	SIDT2	SID1 transmembrane family, member 2 .	1.8e-09	6	4	0.136	0.362	1.18	1.33	0.347	0.547	0.0872	0.204	1.25	1.13	-0.0958	-0.255	-0.0971	0.0645	0.504	0.778	8.42
NM_002579.2	5064	PALM	paralemmin, transcript variant 1.	1.8e-09	9	3	0.266	0.416	1.14	1.3	0.571	0.773	0.181	0.609	1.02	0.965	0.0841	-0.04	0.0275	0.107	0.491	0.7	6.8
NM_022117.1	64061	TSPYL2	TSPY-like 2 .	1.8e-09	5	3	-0.138	0.482	0.984	1.42	0.371	0.45	0.241	0.31	1.22	1.52	-0.163	0.0973	0.154	0.151	0.242	0.647	6.2
NM_018381.2	55337	C19orf66	chromosome 19 open reading frame 66 (C19orf66).	1.9e-09	6	2	0.107	0.464	0.827	1.05	0.419	0.404	0.247	0.155	0.69	1.06	-0.0551	0.00814	-0.0734	-0.072	0.205	0.609	6.42
NM_014686.3	9710	KIAA0355	KIAA0355 .	2e-09	10	0	0.311	0.455	0.792	0.733	0.532	0.49	0.163	0.471	0.684	0.89	0.137	-0.0408	-0.051	-0.159	0.432	0.695	8.25
NM_003569.1	8417	STX7	syntaxin 7 .	2e-09	6	0	0.11	0.331	0.666	0.746	0.409	0.361	0.0801	0.22	0.423	0.748	-0.0878	-0.0935	-0.0707	0.0119	0.472	0.571	6.49
NM_002417.3	4288	MKI67	antigen identified by monoclonal antibody Ki-67 .	2e-09	9	2	-0.357	-0.574	-0.877	-1.06	-0.487	-0.571	-0.546	-0.281	-0.914	-1.37	-0.221	-0.119	-0.185	-0.262	-0.443	-0.645	8.13
NM_178134.2	199974	CYP4Z1	cytochrome P450, family 4, subfamily Z, polypeptide 1 .	2e-09	7	2	-0.178	-0.651	-1.04	-1.17	-0.547	-0.647	-0.454	-0.487	-0.0455	-0.173	-0.0198	-0.0248	0.0551	-0.203	-0.617	-0.741	5.99
NM_001749.2	826	CAPNS1	calpain, small subunit 1, transcript variant 1.	2.1e-09	8	0	0.235	0.45	0.66	0.864	0.581	0.538	0.392	0.292	0.471	0.804	0.0758	0.0973	0.101	0.345	0.453	0.588	9.97
NM_007370.3	5985	RFC5	replication factor C (activator 1) 5, 36.5kDa, transcript variant 1.	2.1e-09	5	2	-0.208	-0.39	-0.958	-1.12	-0.462	-0.375	-0.288	-0.233	-0.289	-1.18	-0.0364	-0.000826	-0.000613	0.0164	-0.38	-0.545	10.2
NM_001010990.1	9709	HERPUD1	homocysteine-inducible, endoplasmic reticulum stress-inducible, ubiquitin-like domain member 1, transcript variant 3.	2.2e-09	8	1	0.407	0.752	0.965	1.02	0.733	0.579	0.438	0.269	0.374	0.673	0.105	0.172	0.0851	0.154	0.597	0.835	8.45
NM_006720.3	3983	ABLIM1	actin binding LIM protein 1, transcript variant 4.	2.2e-09	9	0	-0.299	-0.61	-0.89	-0.816	-0.571	-0.578	-0.472	-0.334	-0.776	-0.667	-0.158	-0.0535	-0.0022	0.0911	-0.569	-0.759	8.67
NM_030930.2	81622	UNC93B1	unc-93 homolog B1 (C. elegans) .	2.3e-09	9	2	0.367	0.425	0.983	1.07	0.62	0.675	0.355	0.829	0.906	1.15	0.132	-0.0144	0.00645	0.0436	0.586	0.869	7.64
NM_006084.4	10379	IRF9	interferon regulatory factor 9 .	2.3e-09	9	3	0.312	0.659	1.15	1.36	0.759	0.688	0.526	0.568	0.736	1.23	0.093	0.261	0.255	0.119	0.448	0.767	6.92
NM_018410.3	55355	HJURP	Holliday junction recognition protein .	2.3e-09	5	1	-0.0381	-0.172	-0.517	-0.813	-0.0595	-0.159	-0.216	-0.0299	-0.646	-1.39	-0.0227	-0.0101	0.0355	-0.0798	-0.0557	-0.296	10.6
NM_032744.1	84830	C6orf105	chromosome 6 open reading frame 105 (C6orf105).	2.3e-09	7	0	0.276	0.527	0.463	0.252	0.678	0.334	0.289	0.103	0.658	0.544	-0.0324	-0.128	-0.0356	-0.0689	0.595	0.689	7.21
NM_012455.2	23550	PSD4	pleckstrin and Sec7 domain containing 4 .	2.3e-09	7	0	0.248	0.505	0.713	0.807	0.581	0.428	0.346	0.397	0.54	0.451	0.0806	0.0947	-0.11	-0.0666	0.601	0.82	7.42
NM_006813.1	10957	PNRC1	proline-rich nuclear receptor coactivator 1 .	2.3e-09	7	2	0.304	0.464	1.21	1.36	0.467	0.834	0.405	0.458	0.29	0.679	0.17	0.146	0.195	0.238	0.526	0.875	4.52
NM_004566.2	5209	PFKFB3	6-phosphofructo-2-kinase/fructose-2,6-biphosphatase 3 .	2.3e-09	6	0	0.141	-0.364	-0.662	-0.972	-0.278	-0.391	-0.124	-0.225	-0.178	-0.738	0.0584	-0.141	-0.0233	-0.214	-0.269	-0.563	9.81
NM_032323.1	84283	TMEM79	transmembrane protein 79 .	2.4e-09	9	3	-0.275	-0.657	-1.1	-1.19	-0.601	-0.773	-0.384	-0.473	-0.751	-1.02	-0.126	-0.247	-0.216	-0.209	-0.612	-0.779	9.41
NM_001849.3	1292	COL6A2	collagen, type VI, alpha 2, transcript variant 2C2.	2.4e-09	10	4	0.4	0.578	1.31	1.49	0.688	0.798	0.455	0.73	1.4	1.88	0.32	0.109	0.194	0.172	0.628	0.902	5.73
NM_145701.1	55038	CDCA4	cell division cycle associated 4, transcript variant 14.	2.4e-09	6	2	-0.0471	-0.317	-0.916	-1.19	-0.391	-0.548	-0.265	-0.0693	-0.584	-1.07	-0.0257	-0.0219	-0.0682	-0.246	-0.356	-0.613	10.2
NM_032385.3	10826	C5orf4	chromosome 5 open reading frame 4 (C5orf4), transcript variant 2.	2.4e-09	4	2	-0.0828	0.0379	0.834	1.08	0.108	0.459	-0.147	0.0108	0.353	1.39	-0.0252	-0.121	-0.303	-0.0382	0.176	0.351	4.6
NM_018154.2	55723	ASF1B	ASF1 anti-silencing function 1 homolog B (S. cerevisiae) .	2.4e-09	6	1	-0.0677	-0.358	-0.673	-0.834	-0.178	-0.268	-0.245	-0.00988	-0.829	-1.86	-0.0472	-0.0334	0.0438	-0.151	-0.251	-0.47	9.35
NM_002842.2	5794	PTPRH	protein tyrosine phosphatase, receptor type, H .	2.5e-09	10	0	0.297	0.621	0.798	0.917	0.7	0.629	0.328	0.657	0.97	0.784	0.0979	-0.00607	-0.0501	0.031	0.576	0.841	6.25
NM_031965.2	83903	GSG2	germ cell associated 2 (haspin) .	2.6e-09	4	2	-0.0847	-0.378	-0.887	-1.21	-0.408	-0.282	-0.278	-0.0682	-0.566	-1.46	0.0066	-0.0515	-0.133	-0.0596	-0.136	-0.459	7.95
NM_012168.4	26232	FBXO2	F-box protein 2 .	2.6e-09	8	3	0.0809	0.585	1.16	1.7	0.814	0.797	0.518	0.56	0.886	1.18	-0.0179	0.108	0.141	0.179	0.545	0.976	6.56
NM_005281.2	2827	GPR3	G protein-coupled receptor 3 .	2.6e-09	6	4	-0.201	-0.575	-1.38	-1.6	-0.722	-0.577	-0.235	-0.0905	-0.716	-1.22	-0.0836	-0.0617	-0.15	-0.0934	-0.474	-1.15	7.28
NM_002915.3	5983	RFC3	replication factor C (activator 1) 3, 38kDa, transcript variant 1.	2.7e-09	7	2	-0.0114	-0.419	-0.817	-1.02	-0.346	-0.439	-0.227	-0.2	-0.905	-1.18	0.0372	-0.0671	0.00184	-0.136	-0.271	-0.579	9.63
NM_012342.2	25805	BAMBI	BMP and activin membrane-bound inhibitor homolog (Xenopus laevis) .	2.8e-09	8	2	-0.443	-0.782	-1.14	-1.26	-0.846	-0.676	-0.405	-0.435	-0.6	-0.81	-0.0986	0.0788	-0.0358	0.0784	-0.697	-0.897	9.4
NM_016310.2	51728	POLR3K	polymerase .	2.8e-09	8	2	-0.18	-0.566	-1.3	-1.56	-0.794	-0.729	0.0661	-0.348	-0.279	-0.967	-0.134	0.00527	0.0315	-0.0954	-0.649	-0.934	9.06
NM_005450.2	9241	NOG	noggin .	2.8e-09	5	4	0.0947	-0.643	-1.56	-2.03	-0.794	-0.87	-0.535	-0.255	-1.11	-1.89	0.0591	-0.0766	-0.112	-0.0634	-0.448	-1.19	7.38
NM_003748.2	8659	ALDH4A1	aldehyde dehydrogenase 4 family, member A1, nuclear gene encoding mitochondrial protein, transcript variant P5CDhL.	2.8e-09	8	2	0.145	0.419	1.06	1.25	0.667	0.652	0.0762	0.628	0.683	0.923	0.0194	-0.214	-0.0473	0.141	0.521	0.693	7.51
	NA		mRNA; cDNA DKFZp434C128 (from clone DKFZp434C128)	2.8e-09	7	0	0.101	0.319	0.592	0.596	0.414	0.372	0.142	0.397	0.835	0.697	-0.0296	-0.15	-0.0886	-0.26	0.445	0.615	7.28
NM_002744.4	5590	PRKCZ	protein kinase C, zeta, transcript variant 1.	2.9e-09	6	2	0.139	0.404	1.05	1.34	0.511	0.583	-0.000274	0.313	0.421	0.882	0.0832	0.024	-0.0264	0.121	0.422	0.652	8.32
NM_002070.2	2771	GNAI2	guanine nucleotide binding protein (G protein), alpha inhibiting activity polypeptide 2 .	2.9e-09	9	1	0.261	0.366	0.754	0.843	0.486	0.459	0.265	0.356	1.06	0.823	-0.031	-0.0639	0.0107	0.028	0.34	0.498	9.77
NM_005981.3	6302	TSPAN31	tetraspanin 31 .	3e-09	7	1	0.0955	0.446	0.994	1.24	0.573	0.606	0.337	0.292	0.63	0.976	0.0215	-0.176	0.0735	0.0126	0.369	0.602	6.59
NM_000425.2	3897	L1CAM	L1 cell adhesion molecule (L1CAM), transcript variant 1.	3e-09	9	4	0.402	0.51	1.06	1.17	0.695	0.616	0.313	0.339	1.07	1.03	0.0679	-0.0632	0.128	0.0659	0.525	0.974	5.2
NM_001004124.1	81300	OR4P4	olfactory receptor, family 4, subfamily P, member 4 .	3e-09	9	0	-0.315	-0.618	-0.87	-0.909	-0.777	-0.658	-0.285	-0.437	-0.687	-0.91	-0.125	-0.0963	-0.0304	-0.15	-0.5	-0.736	6.27
NM_006079.3	10370	CITED2	Cbp/p300-interacting transactivator, with Glu/Asp-rich carboxy-terminal domain, 2 .	3e-09	8	2	0.0112	0.631	0.961	1.23	0.556	0.664	0.214	0.429	0.475	1.08	0.0786	0.191	0.0612	0.255	0.398	0.671	8.81
NM_014521.2	23677	SH3BP4	SH3-domain binding protein 4 .	3.1e-09	5	0	0.0526	0.258	0.766	0.814	0.288	0.32	0.0447	0.229	0.446	0.593	-0.0195	-0.149	-0.0311	-0.123	0.277	0.517	8.45
NM_015577.1	26064	RAI14	retinoic acid induced 14 .	3.1e-09	8	0	-0.0771	-0.407	-0.892	-0.976	-0.506	-0.537	-0.322	-0.329	-0.285	-0.523	-3.26e-05	-0.0503	-0.0409	-0.216	-0.552	-0.657	9.32
NM_002263.2	3833	KIFC1	kinesin family member C1 .	3.1e-09	5	1	-0.18	-0.332	-0.562	-0.934	-0.273	-0.285	-0.353	-0.202	-0.89	-1.64	-0.124	-0.227	-0.14	-0.133	-0.162	-0.422	11.4
NM_003201.1	7019	TFAM	transcription factor A, mitochondrial, nuclear gene encoding mitochondrial protein.	3.2e-09	9	0	-0.186	-0.417	-0.905	-0.925	-0.466	-0.425	-0.448	-0.306	-0.645	-0.879	0.0216	-0.175	-0.12	-0.172	-0.311	-0.611	11.2
NM_031476.2	83716	CRISPLD2	cysteine-rich secretory protein LCCL domain containing 2 .	3.2e-09	9	0	0.472	0.597	0.581	0.246	0.632	0.524	0.461	0.818	0.857	0.74	0.131	-0.0325	-0.0368	-0.0446	0.621	0.726	9.54
NM_006123.2	3423	IDS	iduronate 2-sulfatase (Hunter syndrome), transcript variant 2.	3.2e-09	8	0	0.183	0.461	0.855	0.914	0.623	0.472	0.205	0.305	0.513	0.861	-0.0228	-0.0108	-0.0164	0.071	0.475	0.624	7.44
NM_001785.2	978	CDA	cytidine deaminase .	3.2e-09	6	4	-0.0723	0.536	1.09	1.59	0.399	0.536	0.392	0.441	1.06	1.64	-0.0276	0.16	0.131	0.183	0.369	0.823	5.39
NM_025132.3	57728	WDR19	WD repeat domain 19 .	3.2e-09	6	2	0.0758	0.445	0.911	1.03	0.441	0.486	0.302	0.314	0.437	1.07	0.059	0.0498	-0.078	-0.107	0.279	0.693	8.27
NM_004814.1	9410	WDR57	WD repeat domain 57 (U5 snRNP specific) .	3.3e-09	7	0	-0.102	-0.398	-0.715	-0.855	-0.256	-0.367	-0.434	-0.255	-0.626	-0.859	-0.0621	-0.00854	-0.0315	-0.0548	-0.299	-0.454	11
NM_004750.2	9244	CRLF1	cytokine receptor-like factor 1 .	3.3e-09	7	3	0.195	0.43	1.05	1.34	0.621	0.661	0.276	0.551	0.536	1.05	0.0306	-0.0968	0.086	0.0671	0.518	0.738	6.87
NM_017955.2	55038	CDCA4	cell division cycle associated 4, transcript variant 13.	3.3e-09	4	2	0.00036	-0.42	-0.832	-1.26	-0.325	-0.49	-0.249	-0.418	-0.287	-1.12	-0.0123	-0.0435	0.0264	-0.0729	-0.247	-0.627	8.99
NM_015506.2	25974	MMACHC	methylmalonic aciduria (cobalamin deficiency) cblC type, with homocystinuria .	3.3e-09	7	0	-0.151	-0.346	-0.671	-0.783	-0.493	-0.493	-0.0528	-0.467	-0.437	-0.532	0.0306	0.207	0.185	-0.0356	-0.611	-0.715	8.54
NM_170695.2	7050	TGIF1	TGFB-induced factor homeobox 1, transcript variant 1.	3.3e-09	9	0	0.203	0.438	0.515	0.4	0.482	0.439	0.331	0.339	0.625	0.437	-0.00758	-0.0899	-0.0346	0.0333	0.471	0.603	9.2
NM_002358.2	4085	MAD2L1	MAD2 mitotic arrest deficient-like 1 (yeast) .	3.3e-09	5	3	-0.17	-0.347	-0.643	-1.04	-0.191	-0.315	-0.214	-0.424	-1.13	-1.47	0.0936	-0.0475	-0.0986	-0.00261	-0.144	-0.507	10.4
NM_170726.1	8659	ALDH4A1	aldehyde dehydrogenase 4 family, member A1, nuclear gene encoding mitochondrial protein, transcript variant P5CDhS.	3.4e-09	8	0	-0.13	0.432	0.699	0.854	0.448	0.468	0.234	0.146	0.529	0.708	-0.0429	-0.17	-0.0876	0.0263	0.519	0.553	7.03
NM_032117.2	84057	MND1	meiotic nuclear divisions 1 homolog (S. cerevisiae) .	3.4e-09	7	3	-0.159	-0.431	-0.801	-1.08	-0.488	-0.575	-0.0942	-0.284	-1.11	-1.38	-0.11	0.0271	0.0675	-0.0674	-0.382	-0.739	7.75
NM_014321.2	23594	ORC6L	origin recognition complex, subunit 6 like (yeast) .	3.4e-09	5	3	-0.102	-0.232	-0.871	-1.68	-0.197	-0.461	-0.243	-0.484	-1.21	-1.74	0.0982	-0.0525	-0.153	-0.0976	-0.112	-0.475	9.02
NM_152649.1	197259	MLKL	mixed lineage kinase domain-like .	3.6e-09	9	2	-0.281	-0.577	-0.919	-1.12	-0.695	-0.709	-0.198	-0.387	-1.03	-0.775	0.0172	0.0841	-0.0861	-0.0384	-0.652	-0.879	8.16
NM_001254.3	990	CDC6	cell division cycle 6 homolog (S. cerevisiae) .	3.6e-09	8	2	-0.0898	-0.493	-0.892	-1.29	-0.457	-0.589	-0.442	-0.134	-0.839	-1.09	0.0571	-0.142	-0.201	-0.15	-0.459	-0.6	6.8
NM_033417.1	93323	NY-SAR-48	sarcoma antigen NY-SAR-48, transcript variant 1.	3.6e-09	5	2	-0.0538	-0.373	-0.723	-1.11	-0.367	-0.385	-0.157	-0.0261	-0.441	-1.34	-0.0467	-0.0426	-0.00997	-0.227	-0.291	-0.527	8.41
NM_022145.3	64105	CENPK	centromere protein K .	3.6e-09	5	3	-0.176	-0.364	-0.612	-1.15	-0.249	-0.285	-0.379	-0.348	-1.16	-1.3	0.00693	-0.22	-0.288	-0.185	0.00484	-0.45	9.32
NM_005749.2	10140	TOB1	transducer of ERBB2, 1 .	3.6e-09	5	1	0.123	0.375	0.907	1.18	0.504	0.515	0.084	0.0285	0.347	0.699	-0.0877	-0.11	0.0417	0.0649	0.457	0.704	9.39
NM_032883.1	84969	C20orf100	chromosome 20 open reading frame 100 (C20orf100).	3.6e-09	4	3	-0.1	-0.386	-1.08	-1.66	-0.465	-0.517	-0.141	-0.0133	-0.579	-1	0.0212	-0.0425	-0.159	-0.297	-0.238	-0.603	7.67
NM_182687.1	9088	PKMYT1	protein kinase, membrane associated tyrosine/threonine 1, transcript variant 2.	3.6e-09	5	3	0.0434	-0.306	-0.742	-1.05	-0.0767	-0.278	-0.282	-0.0438	-1.01	-1.72	0.043	-0.0686	-0.0214	-0.103	-0.137	-0.445	9.08
NM_001010866.1	199953	TMEM201	transmembrane protein 201 .	3.7e-09	5	1	-0.00148	-0.445	-0.825	-0.902	-0.373	-0.356	-0.292	-0.0639	-0.799	-1.28	0.176	0.041	0.145	0.111	-0.264	-0.786	6.59
NR_002196.1	283120	H19	H19, imprinted maternally expressed transcript (non-protein coding) (H19), non-coding RNA.	3.7e-09	10	4	0.222	0.746	1.2	1.61	0.935	0.891	0.541	0.779	1.57	1.63	0.191	0.114	0.127	0.045	0.603	0.985	5.58
NM_033111.2	88523	LOC88523	CG016 .	3.9e-09	6	2	0.131	0.492	0.927	1.2	0.312	0.519	0.224	0.387	0.804	1.25	0.0745	0.111	-0.00255	-0.147	0.179	0.638	7.31
NM_024717.3	79772	MCTP1	multiple C2 domains, transmembrane 1, transcript variant L.	3.9e-09	8	4	-0.167	-0.522	-1.06	-1.15	-0.544	-0.708	-0.364	-0.537	-1.11	-1.3	0.0248	0.0232	0.146	-0.192	-0.623	-0.822	6.82
NM_003028.2	6461	SHB	Src homology 2 domain containing adaptor protein B .	4e-09	5	2	0.161	-0.433	-0.941	-1.24	-0.514	-0.455	-0.125	-0.279	-0.547	-1.24	0.0518	0.000896	-0.0275	-0.137	-0.289	-0.74	7.75
NM_004420.2	1850	DUSP8	dual specificity phosphatase 8 .	4e-09	9	4	0.225	0.497	1.11	1.23	0.776	0.746	0.131	0.688	1.29	1.03	0.057	-0.145	-0.177	0.00157	0.524	0.805	4.98
NM_001029896.1	11152	WDR45	WD repeat domain 45, transcript variant 2.	4e-09	9	0	0.358	0.687	0.805	0.694	0.704	0.633	0.44	0.274	0.909	0.618	0.0793	0.00599	0.022	0.178	0.611	0.972	6.35
NM_020792.3	57552	AADACL1	arylacetamide deacetylase-like 1 .	4e-09	8	1	-0.205	-0.429	-0.871	-1.02	-0.594	-0.463	-0.514	-0.53	-0.5	-0.859	-0.0378	-0.145	-0.016	-0.00991	-0.375	-0.762	10
NM_001535.2	3275	PRMT2	protein arginine methyltransferase 2, transcript variant 2.	4.1e-09	8	0	0.275	0.453	0.979	0.948	0.584	0.449	0.247	0.323	0.537	0.67	0.189	0.0916	0.0413	0.0824	0.462	0.65	8.52
NM_001033580.1	80179	MYO19	myosin XIX, transcript variant 3.	4.2e-09	5	0	0.0339	-0.27	-0.695	-0.768	-0.0866	-0.209	-0.135	0.0492	-0.587	-0.888	0.0114	-0.0142	0.0516	-0.0245	-0.148	-0.41	8.54
NM_003405.3	7533	YWHAH	tyrosine 3-monooxygenase/tryptophan 5-monooxygenase activation protein, eta polypeptide .	4.2e-09	8	0	0.285	0.523	0.573	0.588	0.512	0.475	0.317	0.388	0.516	0.502	-0.0391	-0.0533	-0.044	-0.0855	0.635	0.65	12.9
NM_001017977.1	55827	IQWD1	IQ motif and WD repeats 1, transcript variant 2.	4.2e-09	7	0	0.0729	0.513	0.726	0.734	0.487	0.388	0.202	0.276	0.277	0.941	-0.0545	0.0496	0.148	0.32	0.501	0.668	5.01
NM_002994.3	6374	CXCL5	chemokine (C-X-C motif) ligand 5 .	4.2e-09	4	3	0.154	-0.222	-1.15	-1.59	-0.125	-0.472	-0.313	-0.141	-0.977	-1.38	0.142	-0.00205	0.0458	0.154	-0.182	-0.698	7.98
NM_178170.2	284086	NEK8	NIMA (never in mitosis gene a)- related kinase 8 .	4.4e-09	7	2	0.273	0.376	0.748	0.947	0.381	0.298	0.418	0.634	1.05	1.35	0.233	0.247	0.157	0.191	0.208	0.525	5.21
NM_032042.3	83989	C5orf21	chromosome 5 open reading frame 21 (C5orf21).	4.4e-09	8	0	0.071	0.505	0.791	0.928	0.465	0.468	0.351	0.326	0.533	0.803	-0.0396	0.0755	0.0678	0.058	0.377	0.628	9.12
NM_015148.2	23178	PASK	PAS domain containing serine/threonine kinase .	4.5e-09	7	1	-0.164	-0.393	-0.792	-0.981	-0.457	-0.492	-0.354	-0.184	-0.52	-1.19	-0.014	0.00608	-0.0709	-0.152	-0.444	-0.616	6.86
NM_006009.2	7846	TUBA1A	tubulin, alpha 1a .	4.5e-09	8	1	0.197	0.564	1.09	0.972	0.844	0.682	0.158	0.0171	0.468	0.617	-0.0519	-0.0448	0.0321	0.245	0.869	0.912	11.2
NM_022074.2	63901	FAM111A	family with sequence similarity 111, member A, transcript variant 1.	4.5e-09	6	3	-0.102	-0.341	-0.825	-1.05	-0.374	-0.393	-0.319	-0.347	-1.03	-1.13	0.0459	-0.0684	-0.096	-0.188	-0.351	-0.611	7.8
NM_178831.4	352954	GATS	opposite strand transcription unit to STAG3 .	4.5e-09	4	2	0.106	0.411	0.806	1.33	0.436	0.452	0.0952	0.406	0.645	1.26	0.0658	0.157	0.0555	-0.0799	0.19	0.791	6.57
NM_012328.1	4189	DNAJB9	DnaJ (Hsp40) homolog, subfamily B, member 9 .	4.6e-09	9	0	0.339	0.372	0.668	0.619	0.476	0.467	0.232	0.235	0.617	0.607	0.0176	-0.0698	-0.0213	0.0335	0.41	0.511	7.55
NM_138418.2	84331	C16orf14	chromosome 16 open reading frame 14 (C16orf14).	4.6e-09	8	1	-0.343	-0.436	-0.832	-0.96	-0.48	-0.479	-0.084	-0.586	-0.233	-1.01	-0.204	-0.036	0.138	0.228	-0.439	-0.738	8.13
NM_145260.2	130497	OSR1	odd-skipped related 1 (Drosophila) .	4.6e-09	4	2	-0.00623	-0.152	-0.783	-1.19	-0.241	-0.293	0.0146	-0.0504	-0.259	-1.01	0.0876	0.0166	-0.0792	-0.22	-0.168	-0.431	10.5
NM_022965.1	2261	FGFR3	fibroblast growth factor receptor 3 (achondroplasia, thanatophoric dwarfism), transcript variant 2.	4.7e-09	4	3	0.025	0.441	1.02	1.64	0.357	0.454	0.171	0.205	0.599	1.56	-0.00506	0.098	-0.0385	0.00332	0.227	0.645	8.89
NM_199203.1	387522	TMEM189-UBE2V1	TMEM189-UBE2V1, transcript variant 1.	4.7e-09	7	2	0.382	0.73	1.02	1.08	0.823	0.567	0.458	0.103	0.71	0.914	0.0696	0.00725	0.174	0.251	0.774	0.906	7.35
NM_033260.3	94234	FOXQ1	forkhead box Q1 .	4.7e-09	7	2	-0.143	-0.598	-0.735	-1.1	-0.482	-0.337	-0.283	-0.465	-0.876	-1.6	-0.128	-0.233	-0.228	-0.308	-0.384	-0.697	6.32
NM_004472.2	2297	FOXD1	forkhead box D1 .	4.8e-09	8	0	-0.191	-0.551	-0.935	-0.987	-0.578	-0.594	-0.191	-0.448	-0.555	-0.71	-0.0178	-0.0454	-0.0432	-0.0588	-0.525	-0.854	9.05
NM_001003704.1	51537	MTP18	mitochondrial protein 18 kDa, nuclear gene encoding mitochondrial protein, transcript variant 2.	4.8e-09	7	1	-0.104	-0.398	-0.744	-0.872	-0.455	-0.373	-0.196	-0.19	-0.33	-1.01	0.0281	0.0965	0.145	0.0342	-0.291	-0.601	6.69
NM_000050.4	445	ASS1	argininosuccinate synthetase 1, transcript variant 1.	4.8e-09	6	2	0.0196	0.334	0.891	1.2	0.494	0.492	0.306	0.366	0.758	1.2	-0.0967	0.032	0.0511	0.173	0.381	0.545	7.33
NM_025015.2	259217	HSPA12A	heat shock 70kDa protein 12A .	4.9e-09	10	0	-0.27	-0.334	-0.736	-0.679	-0.476	-0.385	-0.371	-0.384	-0.68	-0.708	-0.114	-0.0421	-0.11	-0.179	-0.442	-0.429	7.87
NM_012094.3	25824	PRDX5	peroxiredoxin 5, nuclear gene encoding mitochondrial protein, transcript variant 1.	5.1e-09	8	3	0.284	0.563	0.951	1.13	0.463	0.633	0.616	0.415	1.11	1.11	-0.105	0.0928	0.0664	0.158	0.372	0.687	10.4
NM_024037.1	79000	C1orf135	chromosome 1 open reading frame 135 (C1orf135).	5.1e-09	6	1	-0.0761	-0.267	-0.693	-0.903	-0.357	-0.401	-0.11	-0.212	-0.663	-1.09	-0.0343	0.0475	-0.147	-0.125	-0.308	-0.531	8.29
NM_002178.2	3489	IGFBP6	insulin-like growth factor binding protein 6 .	5.2e-09	8	0	0.254	0.508	0.741	0.718	0.579	0.5	0.423	0.39	0.365	0.437	-0.101	-0.0963	-0.0376	0.0493	0.504	0.554	12
NM_019089.3	54626	HES2	hairy and enhancer of split 2 (Drosophila) .	5.3e-09	7	2	-0.0733	0.582	0.961	1.42	0.545	0.638	-0.0245	0.38	0.862	1.09	0.121	-0.225	0.064	0.126	0.496	0.751	4.85
NM_005530.2	3419	IDH3A	isocitrate dehydrogenase 3, nuclear gene encoding mitochondrial protein.	5.4e-09	8	2	-0.12	-0.568	-0.739	-1.17	-0.524	-0.619	-0.577	-0.366	-0.631	-1.27	0.00968	-0.152	-0.0969	-0.177	-0.473	-0.768	9.63
NM_001669.2	414	ARSD	arylsulfatase D, transcript variant 1.	5.4e-09	9	0	0.222	0.454	0.896	0.943	0.509	0.554	0.403	0.412	0.737	0.801	0.00297	0.089	0.0436	0.0938	0.404	0.662	8.27
NM_030653.3	1663	DDX11	DEAD/H (Asp-Glu-Ala-Asp/His) box polypeptide 11, transcript variant 1.	5.7e-09	6	1	-0.13	-0.346	-0.861	-0.969	-0.372	-0.392	-0.0591	0.114	-0.99	-1.19	0.133	0.0659	-0.113	-0.0546	-0.417	-0.514	6.47
NM_002081.1	2817	GPC1	glypican 1 .	5.8e-09	4	2	-0.0891	0.144	0.916	1.24	0.382	0.547	-0.0391	0.337	0.661	1.09	-0.102	-0.0486	-0.118	-0.0183	0.255	0.548	6.55
NM_004111.4	2237	FEN1	flap structure-specific endonuclease 1 .	5.9e-09	5	2	0.0119	-0.271	-0.942	-1.36	-0.244	-0.576	-0.315	-0.502	-0.976	-1.72	0.195	0.0619	0.023	0.0375	-0.309	-0.545	9.17
NM_031885.2	583	BBS2	Bardet-Biedl syndrome 2 .	6e-09	8	0	0.0984	0.349	0.765	0.873	0.48	0.472	0.196	0.184	0.218	0.708	0.0261	0.0532	-0.000827	0.0456	0.366	0.507	9.02
NM_001031717.2	78987	CRELD1	cysteine-rich with EGF-like domains 1, transcript variant 1.	6e-09	9	1	0.252	0.531	0.983	1.09	0.619	0.578	0.293	0.599	0.466	0.72	-0.00265	0.113	0.103	0.108	0.479	0.712	6.4
NM_005667.2	7844	RNF103	ring finger protein 103 .	6.1e-09	5	1	0.0558	0.306	0.893	1.16	0.422	0.423	0.0178	0.133	0.291	0.915	0.018	0.054	-0.0763	-0.0142	0.26	0.529	8.12
NM_144999.2	201255	LRRC45	leucine rich repeat containing 45 .	6.2e-09	8	0	-0.0967	-0.531	-0.568	-0.695	-0.424	-0.47	-0.419	0.0324	-0.767	-0.859	-0.0118	0.0425	-0.0452	0.153	-0.399	-0.662	7.17
NM_022449.1	64284	RAB17	RAB17, member RAS oncogene family .	6.2e-09	8	1	-0.289	-0.566	-0.624	-0.52	-0.59	-0.368	-0.22	-0.389	-1.07	-0.739	-0.0162	0.164	0.0646	0.0775	-0.755	-0.713	9.81
NM_016307.3	51450	PRRX2	paired related homeobox 2 .	6.2e-09	8	1	0.261	0.471	0.653	0.772	0.386	0.474	0.485	0.245	0.865	1.02	-0.0519	0.0433	-0.079	0.0106	0.568	0.665	9.79
NM_017858.1	54962	TIPIN	TIMELESS interacting protein .	6.3e-09	7	2	-0.102	-0.322	-0.741	-1.09	-0.575	-0.453	-0.105	-0.464	-1.05	-0.875	0.0684	-0.0935	-0.0252	-0.0692	-0.324	-0.752	7.28
NM_002692.2	5427	POLE2	polymerase .	6.5e-09	5	3	-0.0747	-0.258	-0.696	-1.04	-0.253	-0.41	-0.236	-0.174	-1.1	-1.35	0.00485	-0.0828	-0.0435	-0.0685	-0.134	-0.4	9.63
NM_133375.2	115752	DIS3L	DIS3 mitotic control homolog (S. cerevisiae)-like .	6.7e-09	9	0	-0.35	-0.417	-0.75	-0.744	-0.666	-0.499	-0.32	-0.28	-0.605	-0.402	-0.133	0.111	-0.11	-0.0924	-0.596	-0.589	8.71
NM_153259.2	255231	MCOLN2	mucolipin 2 .	6.7e-09	6	0	-0.0854	-0.203	-0.686	-0.724	-0.406	-0.339	-0.169	-0.233	-0.253	-0.574	0.0352	0.073	-0.0301	-0.00216	-0.345	-0.445	8.16
NM_018124.3	55159	RFWD3	ring finger and WD repeat domain 3 .	6.7e-09	6	1	0.0201	-0.369	-0.737	-0.949	-0.345	-0.534	-0.281	-0.151	-0.441	-1.02	0.0234	-0.000764	-0.0077	-0.306	-0.445	-0.498	10.9
NM_024650.2	79703	C11orf80	chromosome 11 open reading frame 80 (C11orf80).	6.8e-09	8	0	0.257	0.538	0.88	0.976	0.634	0.521	0.41	0.439	0.469	0.772	0.0257	0.0103	-0.039	0.0871	0.597	0.726	6.81
NM_004235.3	9314	KLF4	Kruppel-like factor 4 (gut) .	6.8e-09	5	2	0.137	0.437	0.875	1.28	0.394	0.569	0.15	0.438	0.664	1.07	0.118	-0.064	-0.0262	0.279	0.677	0.795	7.16
NM_182649.1	5111	PCNA	proliferating cell nuclear antigen, transcript variant 2.	6.8e-09	5	3	-0.0391	-0.415	-0.848	-1.12	-0.348	-0.266	-0.361	-0.201	-1.22	-1.59	0.117	-0.172	-0.0554	0.142	-0.132	-0.579	10
NM_145693.1	23175	LPIN1	lipin 1 .	6.9e-09	8	0	0.147	0.378	0.681	0.675	0.452	0.341	0.329	0.352	0.39	0.577	0.026	0.173	-0.00889	0.0331	0.356	0.561	10.4
NM_001079843.1	54897	CASZ1	castor zinc finger 1, transcript variant 1.	6.9e-09	9	1	0.21	0.355	0.993	1.13	0.589	0.645	0.0117	0.733	0.821	0.885	0.242	-0.144	0.00339	0.0729	0.557	0.771	6.03
NM_003173.2	6839	SUV39H1	suppressor of variegation 3-9 homolog 1 (Drosophila) .	7e-09	8	2	-0.139	-0.36	-0.706	-1.02	-0.369	-0.501	-0.302	-0.26	-0.732	-1.08	0.0127	0.00851	-0.155	-0.328	-0.255	-0.424	10.9
NM_178514.3	283487	LOC283487	hypothetical protein LOC283487 .	7e-09	8	0	0.239	0.406	0.654	0.971	0.341	0.408	0.268	0.265	0.749	0.871	0.0556	0.064	0.0236	0.0461	0.244	0.544	5.95
NM_014317.3	23590	PDSS1	prenyl (decaprenyl) diphosphate synthase, subunit 1 .	7e-09	4	2	-0.0435	-0.356	-0.794	-1.14	-0.381	-0.441	-0.13	-0.199	-0.45	-1.01	0.0436	0.028	0.0116	-0.026	-0.226	-0.602	9.26
NM_006142.3	2810	SFN	stratifin .	7e-09	6	2	0.109	0.417	0.947	1.26	0.495	0.47	0.416	0.44	0.911	1.36	0.00612	-0.00253	-0.112	-0.181	0.44	0.655	5.03
NM_002756.3	5606	MAP2K3	mitogen-activated protein kinase kinase 3, transcript variant A.	7.1e-09	6	1	-0.0104	-0.418	-0.802	-1.19	-0.405	-0.289	-0.151	-0.342	-0.854	-0.873	0.105	-0.054	-0.148	0.0445	-0.386	-0.633	9.03
NM_001531.1	3140	MR1	major histocompatibility complex, class I-related .	7.2e-09	5	0	0.0306	0.255	0.63	0.711	0.254	0.275	0.106	0.0202	0.332	0.696	-0.00177	-0.169	0.0396	-0.0923	0.184	0.362	7.56
NM_080805.2	1305	COL13A1	collagen, type XIII, alpha 1, transcript variant 9.	7.2e-09	7	4	-0.158	-0.747	-1.31	-1.63	-0.855	-0.669	-0.204	-0.203	-0.796	-1.33	-0.0256	0.195	0.0659	0.0277	-0.576	-1.12	6.35
NM_002676.1	5372	PMM1	phosphomannomutase 1 .	7.2e-09	5	0	0.0226	0.199	0.548	0.765	0.288	0.238	0.267	0.223	0.287	0.688	-0.0342	-0.00201	-0.0832	0.0202	0.206	0.409	10
NM_138720.1	3017	HIST1H2BD	histone cluster 1, H2bd, transcript variant 2.	7.2e-09	4	2	-0.031	0.39	0.879	1.23	0.0538	0.352	0.422	-0.0491	0.771	1.43	-0.131	0.129	0.204	0.162	0.0477	0.473	7.67
NM_031477.4	83719	YPEL3	yippee-like 3 (Drosophila) .	7.3e-09	6	4	0.0332	0.519	1.1	1.37	0.464	0.569	0.243	0.441	1.23	1.43	-0.0444	0.218	0.0897	0.0299	0.321	0.849	6.03
NM_006064.3	10325	RRAGB	Ras-related GTP binding B, transcript variant RAGBs.	7.3e-09	5	0	-0.11	0.337	0.611	0.991	0.338	0.378	0.102	0.146	0.209	0.856	-0.0503	0.0144	0.016	0.109	0.277	0.476	8.23
NM_013943.1	25932	CLIC4	chloride intracellular channel 4, nuclear gene encoding mitochondrial protein.	7.4e-09	7	0	0.108	0.434	0.736	0.822	0.427	0.508	0.0811	0.24	0.31	0.986	-0.0756	-0.0776	-0.115	0.146	0.444	0.606	9.14
NM_005438.2	8061	FOSL1	FOS-like antigen 1 .	7.4e-09	4	3	0.187	-0.553	-1.39	-2.31	-0.484	-0.627	0.0144	0.212	-0.288	-2	0.0445	0.01	-0.0328	-0.26	-0.418	-0.986	9.09
NM_004036.3	109	ADCY3	adenylate cyclase 3 .	7.5e-09	9	0	-0.241	-0.356	-0.792	-0.83	-0.392	-0.436	-0.373	-0.282	-0.576	-0.795	0.0196	-0.101	-0.109	-0.0707	-0.291	-0.541	11.1
NM_005984.1	6576	SLC25A1	solute carrier family 25 (mitochondrial carrier; citrate transporter), member 1, nuclear gene encoding mitochondrial protein.	7.5e-09	7	0	0.214	0.246	0.683	0.795	0.433	0.339	0.0983	0.324	0.333	0.395	0.101	0.0116	0.0977	0.0137	0.197	0.485	9.88
NM_031299.3	83461	CDCA3	cell division cycle associated 3 .	7.6e-09	8	3	-0.339	-0.507	-0.807	-1.02	-0.347	-0.489	-0.0941	-0.352	-1.19	-1.41	-0.093	0.0223	-0.0753	-0.0241	-0.341	-0.517	9.49
NM_052965.1	116461	C1orf19	chromosome 1 open reading frame 19 (C1orf19).	7.7e-09	9	0	-0.172	-0.335	-0.683	-0.768	-0.433	-0.47	-0.267	-0.403	-0.775	-0.762	0.0563	0.0133	0.0256	-0.0438	-0.355	-0.578	9.93
NM_005589.2	4329	ALDH6A1	aldehyde dehydrogenase 6 family, member A1, nuclear gene encoding mitochondrial protein.	7.8e-09	5	0	-0.016	0.236	0.756	0.819	0.407	0.301	0.13	0.113	0.402	0.758	0.00799	-0.13	-0.0257	0.000257	0.168	0.458	7.65
NM_199250.1	84798	C19orf48	chromosome 19 open reading frame 48 (C19orf48).	7.9e-09	6	0	-0.0233	-0.334	-0.738	-0.839	-0.392	-0.428	-0.0273	-0.0678	-0.421	-0.564	0.0645	0.0903	0.0619	-0.119	-0.371	-0.518	11
NM_018063.3	3070	HELLS	helicase, lymphoid-specific .	7.9e-09	8	3	-0.2	-0.476	-0.957	-1.36	-0.455	-0.57	-0.489	-0.385	-1.29	-1.45	-0.223	-0.13	-0.129	-0.308	-0.406	-0.655	7.9
NM_024092.1	79073	TMEM109	transmembrane protein 109 .	7.9e-09	7	1	-0.13	-0.48	-0.758	-0.841	-0.323	-0.39	-0.403	-0.222	-0.693	-1	-0.107	-0.174	-0.0291	-0.0846	-0.24	-0.508	10.1
NM_003549.2	8372	HYAL3	hyaluronoglucosaminidase 3 .	8e-09	8	2	0.297	0.493	0.971	1.23	0.446	0.548	0.491	0.49	1.1	0.971	-0.0554	0.101	0.239	0.0622	0.396	0.711	6.85
NM_018976.3	54407	SLC38A2	solute carrier family 38, member 2 .	8.1e-09	7	0	0.189	0.492	0.681	0.87	0.558	0.571	-0.00124	0.376	0.0378	0.429	0.0907	-0.0794	-0.156	0.19	0.712	0.66	9.85
NM_020242.1	56992	KIF15	kinesin family member 15 .	8.1e-09	7	2	-0.185	-0.307	-0.632	-0.741	-0.316	-0.428	-0.188	-0.289	-1.23	-1.25	0.00612	0.118	0.0148	-0.278	-0.34	-0.435	7.34
NM_001444.1	2171	FABP5	fatty acid binding protein 5 (psoriasis-associated) .	8.3e-09	7	1	-0.196	-0.321	-0.95	-1.18	-0.634	-0.672	-0.094	-0.411	-0.0421	-0.798	-0.053	0.098	0.172	-0.201	-0.632	-0.789	8.92
NM_152550.2	153769	SH3RF2	SH3 domain containing ring finger 2 .	8.4e-09	5	3	-0.083	-0.361	-1.01	-1.02	-0.383	-0.475	-0.121	-0.352	-0.674	-1.14	-0.0261	-0.0932	-0.106	-0.0337	-0.485	-0.716	8.56
NM_014285.4	23404	EXOSC2	exosome component 2 .	8.4e-09	5	0	0.0497	-0.188	-0.635	-0.848	-0.326	-0.367	-0.0527	-0.0382	-0.523	-0.769	0.0649	0.0412	-0.00314	-0.0635	-0.33	-0.5	9.13
NM_017633.2	55603	FAM46A	family with sequence similarity 46, member A .	8.5e-09	4	1	0.113	-0.217	-0.976	-1.1	-0.132	-0.291	-0.13	-0.0374	-0.634	-0.845	-0.082	-0.204	-0.186	-0.0943	-0.147	-0.571	9.73
NM_015157.1	23187	PHLDB1	pleckstrin homology-like domain, family B, member 1 .	8.5e-09	7	0	0.241	0.435	0.77	0.83	0.46	0.39	0.237	0.336	0.451	0.658	0.112	-0.0169	-0.0338	-0.0219	0.503	0.712	8.77
NM_175874.2	144608	C12orf60	chromosome 12 open reading frame 60 (C12orf60).	8.6e-09	9	1	-0.251	-0.495	-0.709	-0.536	-0.49	-0.333	-0.304	-0.509	-1.01	-0.424	-0.177	-0.176	0.056	-0.122	-0.508	-0.633	6.46
NM_005841.1	10252	SPRY1	sprouty homolog 1, antagonist of FGF signaling (Drosophila), transcript variant 1.	8.6e-09	4	3	0.115	-0.259	-1.05	-1.76	-0.344	-0.468	-0.13	0.0506	-0.301	-1.36	0.0338	-0.107	-0.144	-0.23	-0.258	-0.536	10.9
XM_001127871.1	115123	2003-03-01	PREDICTED: membrane-associated ring finger (C3HC4) 3 .	8.8e-09	9	0	-0.0884	-0.519	-0.818	-0.869	-0.565	-0.626	-0.215	-0.427	-0.761	-0.775	-0.0467	0.0164	-0.0289	-0.142	-0.537	-0.692	6.94
NM_016498.3	51537	MTP18	mitochondrial protein 18 kDa, nuclear gene encoding mitochondrial protein, transcript variant 1.	8.8e-09	8	1	-0.143	-0.435	-0.787	-1.07	-0.575	-0.571	-0.104	-0.207	-0.279	-0.706	-0.014	0.049	-0.0835	-0.162	-0.523	-0.637	9.1
NM_017980.3	55679	LIMS2	LIM and senescent cell antigen-like domains 2 .	8.9e-09	5	2	0.0854	0.329	0.874	1.16	0.427	0.44	0.0906	0.181	0.531	1.28	0.11	-0.0849	-0.1	0.0241	0.368	0.552	5.56
NM_021128.3	5441	POLR2L	polymerase .	8.9e-09	7	0	-0.154	-0.414	-0.741	-0.816	-0.636	-0.374	-0.000926	-0.27	-0.286	-0.569	-0.0994	0.0887	0.0859	-0.0517	-0.578	-0.822	8.85
NM_016546.1	51279	C1RL	complement component 1, r subcomponent-like (C1RL).	9e-09	6	1	0.202	0.363	0.904	0.854	0.26	0.557	0.106	0.375	0.826	1.1	0.128	-0.00844	-0.0374	-0.0759	0.141	0.503	6.13
NM_017636.2	54795	TRPM4	transient receptor potential cation channel, subfamily M, member 4 .	9e-09	9	4	0.104	0.626	0.91	1.07	0.669	0.787	0.503	0.602	1.02	1.2	0.174	0.0675	0.0531	0.107	0.773	1	6.53
NM_022481.5	64411	CENTD3	centaurin, delta 3 .	9.1e-09	7	1	-0.144	-0.428	-0.678	-1	-0.4	-0.318	-0.237	-0.204	-0.655	-0.97	-0.0351	-0.0959	-0.12	-0.243	-0.315	-0.542	8.68
NM_006526.2	7764	ZNF217	zinc finger protein 217 .	9.2e-09	7	0	0.134	0.394	0.748	0.603	0.455	0.341	0.204	0.0487	0.262	0.584	0.117	-0.0374	0.0664	0.193	0.505	0.647	9.68
NM_198075.2	115399	LRRC56	leucine rich repeat containing 56 .	9.2e-09	4	2	-0.0128	0.459	0.837	1.18	0.522	0.428	0.282	0.339	0.34	1.14	-0.0748	-0.00971	0.0555	0.124	0.228	0.738	4.82
NM_006254.3	5580	PRKCD	protein kinase C, delta, transcript variant 1.	9.3e-09	9	0	0.351	0.39	0.707	0.572	0.538	0.337	0.229	0.416	0.831	0.644	0.0602	-0.0521	0.0257	-0.176	0.465	0.59	7.78
NM_018718.1	95681	TSGA14	testis specific, 14 .	9.3e-09	7	0	-0.0953	-0.291	-0.56	-0.651	-0.365	-0.352	-0.284	-0.26	-0.587	-0.704	0.056	-0.0157	0.06	-0.0915	-0.318	-0.551	7.79
NM_015239.1	23287	AGTPBP1	ATP/GTP binding protein 1 .	9.4e-09	7	0	0.0151	0.36	0.637	0.789	0.335	0.477	0.133	0.253	0.308	0.752	-0.00054	-0.0378	0.0094	-0.0358	0.337	0.496	8.72
NM_203400.1	388394	RPRML	reprimo-like .	9.4e-09	7	1	-0.15	-0.455	-0.931	-1.1	-0.628	-0.712	-0.156	-0.276	-0.212	-0.857	0.0704	0.116	-0.0217	-0.116	-0.522	-0.734	7.66
NM_003979.3	9052	GPRC5A	G protein-coupled receptor, family C, group 5, member A .	9.6e-09	7	1	0.458	0.483	0.946	1.17	0.738	0.561	0.173	0.475	0.702	0.411	0.121	-0.185	0.0711	0.0315	0.505	0.625	8.9
NM_015895.3	51053	GMNN	geminin, DNA replication inhibitor .	9.7e-09	5	2	-0.167	-0.364	-0.829	-1.3	-0.4	-0.458	-0.296	-0.204	-0.874	-1.26	0.137	-0.0336	-0.0829	0.0473	-0.183	-0.556	7.76
NM_004811.1	9404	LPXN	leupaxin .	9.7e-09	7	2	-0.124	-0.702	-1.29	-1.45	-0.679	-0.737	-0.285	-0.563	-0.951	-0.832	0.0865	-0.0249	0.0255	-0.0474	-0.708	-0.974	9.42
NM_001030002.1	2886	GRB7	growth factor receptor-bound protein 7, transcript variant 2.	9.9e-09	9	5	0.628	0.468	1.51	1.49	0.842	0.918	0.623	0.876	1.09	1.17	0.346	0.0622	0.136	0.116	0.777	1.02	5.18
NM_004322.2	572	BAD	BCL2-antagonist of cell death, transcript variant 1.	1e-08	5	0	-0.217	0.127	0.511	0.861	0.192	0.24	0.278	-0.324	0.246	0.925	-0.144	-0.0172	0.0962	0.254	0.23	0.344	6.01
NM_005374.3	4355	MPP2	membrane protein, palmitoylated 2 .	1e-08	9	0	-0.244	-0.543	-0.652	-0.671	-0.447	-0.444	-0.435	-0.345	-0.88	-0.943	-0.0619	-0.0211	-0.00295	-0.244	-0.534	-0.575	7.05
NM_005920.2	4209	MEF2D	myocyte enhancer factor 2D .	1e-08	5	1	0.204	0.336	0.933	1.2	0.402	0.42	0.179	0.156	0.711	0.863	0.0736	0.0766	0.0633	0.15	0.394	0.729	7.75
NM_173670.2	285704	RGMB	RGM domain family, member B, transcript variant 2.	1e-08	5	0	0.0739	-0.296	-0.871	-0.991	-0.372	-0.317	-0.00906	0.0148	-0.69	-0.783	0.0685	0.0387	-0.0477	-0.162	-0.298	-0.687	6.99
NM_001001794.2	414918	FAM116B	family with sequence similarity 116, member B .	1e-08	5	2	0.141	0.296	0.862	1.06	0.483	0.441	0.197	0.194	0.601	1.3	-0.115	0.0264	-0.0567	-0.117	0.294	0.618	5.73
NM_001511.1	2919	CXCL1	chemokine (C-X-C motif) ligand 1 (melanoma growth stimulating activity, alpha) .	1e-08	4	3	-0.092	-0.645	-1.48	-2.34	-0.807	-0.742	-0.101	-0.296	-0.419	-1.75	0.0173	-0.195	-0.2	-0.286	-0.223	-0.756	7.86
NM_152450.2	145773	FAM81A	family with sequence similarity 81, member A .	1.1e-08	9	0	-0.158	-0.439	-0.62	-0.777	-0.478	-0.415	-0.319	-0.303	-0.887	-0.747	0.168	-0.0489	-0.0702	-0.0881	-0.297	-0.553	6.84
NM_002608.1	5155	PDGFB	platelet-derived growth factor beta polypeptide (simian sarcoma viral (v-sis) oncogene homolog), transcript variant 1.	1.1e-08	8	1	0.101	0.421	0.857	1.22	0.35	0.533	0.204	0.265	0.985	0.835	0.0174	0.0293	0.124	0.205	0.323	0.582	5.32
NM_018043.4	55107	TMEM16A	transmembrane protein 16A .	1.1e-08	6	0	-0.00432	0.437	0.672	0.572	0.309	0.373	0.0951	0.355	0.559	0.803	-0.124	-0.129	-0.226	-0.0323	0.588	0.612	5.71
NM_002293.2	3915	LAMC1	laminin, gamma 1 (formerly LAMB2) .	1.1e-08	6	0	-0.0982	0.323	0.686	0.642	0.236	0.278	0.0969	0.0872	0.453	0.721	-0.1	-0.142	-0.0291	-0.00775	0.196	0.487	9.76
NM_001754.3	861	RUNX1	runt-related transcription factor 1 (acute myeloid leukemia 1; aml1 oncogene), transcript variant 1.	1.1e-08	8	0	-0.13	-0.328	-0.677	-0.54	-0.321	-0.377	-0.293	-0.147	-0.704	-0.503	-0.0855	-0.0187	-0.0325	-0.0687	-0.448	-0.573	8.65
NM_003706.1	8605	PLA2G4C	phospholipase A2, group IVC (cytosolic, calcium-independent) .	1.1e-08	4	3	0.216	0.456	1.18	1.42	0.549	0.476	0.166	0.121	0.361	1.13	0.114	-0.0499	0.0472	-0.014	0.241	0.611	5.95
NM_017998.1	55071	C9orf40	chromosome 9 open reading frame 40 (C9orf40).	1.1e-08	8	1	-0.142	-0.357	-0.726	-1.02	-0.345	-0.441	-0.138	-0.284	-0.759	-0.913	-0.0262	-0.0911	-0.0575	-0.204	-0.289	-0.468	9.08
NM_144611.2	124936	CYB5D2	cytochrome b5 domain containing 2 .	1.1e-08	4	0	0.0134	0.233	0.794	0.99	0.25	0.258	0.126	0.225	0.238	0.943	-0.106	-0.0279	0.0348	0.0149	0.136	0.368	7.72
NM_023948.4	64598	MOSPD3	motile sperm domain containing 3, transcript variant 1.	1.1e-08	7	3	-0.00458	0.483	0.848	1.18	0.481	0.468	0.446	0.294	1.05	1.13	-0.0851	0.193	0.198	0.0279	0.284	0.557	6.01
NM_017669.2	54821	ERCC6L	excision repair cross-complementing rodent repair deficiency, complementation group 6-like .	1.2e-08	5	2	-0.136	-0.246	-0.681	-1.21	-0.329	-0.437	-0.173	-0.341	-0.999	-1.87	-0.00751	0.0253	-0.0955	-0.169	-0.132	-0.39	8.24
NM_021643.1	28951	TRIB2	tribbles homolog 2 (Drosophila) .	1.2e-08	4	1	0.122	-0.124	-0.423	-0.735	-0.218	-0.153	0.0318	0.226	-0.471	-1.77	-0.0476	-0.00606	-0.116	-0.123	-0.0707	-0.36	8.81
NM_002350.1	4067	LYN	v-yes-1 Yamaguchi sarcoma viral related oncogene homolog .	1.2e-08	8	0	0.67	0.621	0.525	0.378	0.961	0.648	0.39	0.723	0.168	-0.00968	0.119	0.0227	0.0469	0.109	0.842	0.826	10.3
NM_178448.2	89958	C9orf140	chromosome 9 open reading frame 140 (C9orf140).	1.2e-08	7	1	-0.0557	-0.436	-0.705	-0.745	-0.333	-0.326	-0.345	-0.000162	-0.711	-1.39	0.00859	-0.158	-0.0577	-0.268	-0.347	-0.453	10.3
NM_014109.2	29028	ATAD2	ATPase family, AAA domain containing 2 .	1.2e-08	5	2	-0.0463	-0.237	-0.6	-1.01	-0.276	-0.275	-0.328	-0.281	-0.713	-1.15	0.136	-0.0157	0.00491	-0.0737	-0.207	-0.405	9.25
NM_030815.2	81572	PDRG1	p53 and DNA damage regulated 1 .	1.2e-08	7	0	-0.154	-0.399	-0.486	-0.492	-0.301	-0.309	-0.25	-0.205	-0.551	-0.581	0.14	0.088	0.0702	0.00243	-0.373	-0.469	9.38
NM_006736.5	3300	DNAJB2	DnaJ (Hsp40) homolog, subfamily B, member 2, transcript variant 2.	1.2e-08	5	3	0.147	0.371	1.28	1.6	0.596	0.589	0.146	0.234	0.7	1.17	-0.0557	-0.128	0.00859	0.04	0.506	0.857	8.46
NM_005560.3	3911	LAMA5	laminin, alpha 5 .	1.3e-08	5	3	0.0414	0.501	1.19	1.49	0.533	0.585	-0.00552	0.416	0.944	1.21	-0.0514	-0.0661	-0.234	-0.0891	0.414	0.939	9.29
NM_022490.1	64425	POLR1E	polymerase .	1.3e-08	7	0	-0.23	-0.296	-0.77	-0.894	-0.395	-0.464	-0.343	-0.352	-0.644	-0.794	0.0144	-0.0493	-0.131	-0.000467	-0.328	-0.582	9.97
NM_018492.2	55872	PBK	PDZ binding kinase .	1.3e-08	6	2	-0.242	-0.332	-0.777	-0.872	-0.306	-0.507	-0.331	-0.336	-1.16	-1.79	-0.194	-0.0831	-0.11	-0.0601	-0.187	-0.513	10.7
NM_021009.3	7316	UBC	ubiquitin C .	1.3e-08	7	0	0.12	0.417	0.552	0.815	0.546	0.268	0.0684	0.00894	0.227	0.475	0.0659	-0.17	-0.0687	-0.00298	0.595	0.635	5.46
NM_014344.2	24147	FJX1	four jointed box 1 (Drosophila) .	1.3e-08	4	2	-0.0178	-0.41	-0.765	-1.2	-0.423	-0.457	-0.243	-0.145	-0.407	-1.03	0.0201	-0.206	-0.0318	-0.124	-0.249	-0.548	8.8
NM_007269.2	6814	STXBP3	syntaxin binding protein 3 .	1.3e-08	7	1	0.16	0.582	0.991	0.822	0.733	0.469	0.34	0.209	0.662	1.14	0.147	0.138	0.0362	-0.138	0.606	0.911	7.95
NM_024322.1	79172	CENPO	centromere protein O .	1.4e-08	5	3	-0.0273	-0.214	-0.783	-1.15	-0.154	-0.491	-0.135	-0.311	-1.18	-1.54	-0.0836	-0.114	-0.179	0.012	-0.0699	-0.355	8.14
NM_024945.1	80010	RMI1	RMI1, RecQ mediated genome instability 1, homolog (S. cerevisiae) .	1.4e-08	7	0	-0.262	-0.345	-0.708	-0.915	-0.4	-0.307	-0.281	-0.208	-0.605	-0.625	-0.0381	-0.14	-0.169	-0.059	-0.0925	-0.475	8.62
NM_012415.2	25788	RAD54B	RAD54 homolog B (S. cerevisiae) .	1.4e-08	5	1	-0.158	-0.377	-0.873	-1.16	-0.277	-0.463	-0.392	-0.388	-0.848	-0.986	-0.084	-0.21	-0.116	-0.255	-0.225	-0.519	7.9
NM_033319.1	91687	CENPL	centromere protein L .	1.4e-08	6	1	-0.111	-0.269	-0.597	-0.913	-0.159	-0.274	-0.175	-0.361	-0.814	-1.11	-0.0591	-0.0599	-0.082	0.0367	-0.228	-0.431	8.47
NM_138781.2	113386	LOC113386	similar to envelope protein .	1.4e-08	5	0	-0.0336	-0.255	-0.602	-0.808	-0.358	-0.326	-0.0289	-0.22	-0.356	-0.646	-0.0226	-0.0373	0.036	-0.207	-0.388	-0.476	9.45
NM_021737.1	1185	CLCN6	chloride channel 6, transcript variant ClC-6d.	1.4e-08	7	0	0.271	0.43	0.828	0.969	0.403	0.332	0.326	0.477	0.517	0.856	0.126	0.156	0.0849	-0.0459	0.375	0.668	6.88
NM_001439.2	2135	EXTL2	exostoses (multiple)-like 2, transcript variant 1.	1.4e-08	5	1	-0.00254	-0.431	-0.86	-1.09	-0.341	-0.459	-0.328	-0.221	-0.699	-0.804	0.0194	-0.0539	-0.0866	-0.0896	-0.473	-0.743	8.12
NM_181652.1	25824	PRDX5	peroxiredoxin 5, nuclear gene encoding mitochondrial protein, transcript variant 3.	1.4e-08	8	2	0.201	0.484	0.802	0.959	0.453	0.639	0.466	0.442	1.07	1.19	0.0425	0.0359	0.0211	-0.0192	0.318	0.564	11.6
NM_022334.3	9270	ITGB1BP1	integrin beta 1 binding protein 1, transcript variant 2.	1.4e-08	7	0	0.188	0.368	0.611	0.68	0.584	0.624	0.124	0.5	0.599	0.196	-0.0927	-0.105	0.0369	0.109	0.663	0.594	6.82
NM_004055.4	726	CAPN5	calpain 5 .	1.4e-08	6	1	0.172	0.429	0.839	0.978	0.487	0.435	0.215	0.259	0.836	1.02	-0.0641	-0.0482	0.0555	-0.209	0.31	0.754	6.23
NM_000465.1	580	BARD1	BRCA1 associated RING domain 1 .	1.4e-08	6	1	-0.0746	-0.204	-0.639	-0.752	-0.305	-0.407	-0.362	-0.283	-0.873	-1.41	-0.039	-0.0891	-0.0849	-0.131	-0.292	-0.45	8.72
NM_001042632.1	90203	SNX21	sorting nexin family member 21, transcript variant 3.	1.4e-08	9	1	-0.0395	0.23	0.792	0.836	0.501	0.682	0.331	0.552	1.29	0.975	-0.0672	-0.0673	-0.112	0.159	0.322	0.649	6.76
NM_001431.1	2037	EPB41L2	erythrocyte membrane protein band 4.1-like 2 .	1.5e-08	7	0	-0.0942	-0.299	-0.465	-0.747	-0.28	-0.264	-0.135	-0.169	-0.611	-0.651	0.00584	0.0349	0.0759	0.0527	-0.293	-0.373	7.55
NM_004428.2	1942	EFNA1	ephrin-A1, transcript variant 1.	1.5e-08	8	1	0.324	0.427	0.889	1.25	0.609	0.725	0.4	0.267	0.511	0.773	0.248	0.321	0.427	0.374	0.502	0.691	5.51
NM_001013670.1	400464	LOC400464	similar to FLJ43276 protein .	1.5e-08	6	1	0.175	0.251	0.609	0.891	0.276	0.385	0.581	0.37	0.779	1.35	-0.179	0.263	0.0254	0.175	0.249	0.428	5.22
NM_152643.6	85442	KNDC1	kinase non-catalytic C-lobe domain, transcript variant 1.	1.5e-08	10	0	0.261	0.481	0.497	0.618	0.439	0.495	0.447	0.476	0.643	0.883	-0.0328	-0.0532	-0.0395	-0.135	0.443	0.541	6.25
	NA		, clone IMAGE:5743779	1.6e-08	7	0	0.0292	0.362	0.591	0.727	0.222	0.349	0.095	0.313	0.358	0.803	0.0661	0.0604	0.117	0.0554	0.236	0.411	5.27
NM_001071.1	7298	TYMS	thymidylate synthetase .	1.6e-08	4	1	-0.137	-0.301	-0.563	-0.772	-0.251	-0.283	-0.209	-0.317	-0.321	-1.26	-0.111	-0.123	-0.0946	-0.0565	-0.132	-0.41	12.2
NM_018248.1	55247	NEIL3	nei endonuclease VIII-like 3 (E. coli) .	1.6e-08	5	3	-0.215	-0.323	-0.775	-1.12	-0.282	-0.458	-0.307	-0.409	-1.03	-1.82	-0.0861	-0.0785	0.0644	-0.0209	-0.267	-0.489	8.23
NM_003190.3	6892	TAPBP	TAP binding protein (tapasin), transcript variant 1.	1.6e-08	7	1	0.00163	0.327	0.696	1.08	0.4	0.559	0.0459	0.408	0.922	0.844	-0.208	-0.129	-0.0176	0.131	0.338	0.402	9.38
NM_201575.1	26470	SEZ6L2	seizure related 6 homolog (mouse)-like 2, transcript variant 2.	1.6e-08	5	0	0.0486	0.206	0.832	0.992	0.373	0.304	0.0189	0.214	0.483	0.85	0.0339	-0.128	-0.146	-0.122	0.437	0.58	9.89
NM_023004.5	65078	RTN4R	reticulon 4 receptor .	1.6e-08	6	0	0.108	0.331	0.787	0.998	0.54	0.376	0.237	0.25	0.17	0.641	-0.0636	-0.0636	-0.112	0.0919	0.408	0.632	6.77
NM_024800.3	79858	NEK11	NIMA (never in mitosis gene a)- related kinase 11, transcript variant 1.	1.6e-08	7	0	0.155	0.428	0.696	0.878	0.279	0.348	0.22	0.29	0.94	0.953	0.0324	0.0484	0.0323	0.103	0.385	0.607	5.5
NM_012099.1	10849	CD3EAP	CD3e molecule, epsilon associated protein .	1.6e-08	8	1	0.0774	-0.33	-0.894	-1.01	-0.498	-0.548	-0.175	-0.429	-0.702	-0.948	0.0545	-0.0283	0.0234	-0.247	-0.398	-0.556	7.7
NM_004273.2	9469	CHST3	carbohydrate (chondroitin 6) sulfotransferase 3 .	1.6e-08	10	0	0.411	0.54	0.726	0.9	0.654	0.637	0.232	0.687	0.933	0.852	0.0834	-0.0898	0.0811	-0.00554	0.567	0.702	8.39
NM_032864.3	84950	PRPF38A	PRP38 pre-mRNA processing factor 38 (yeast) domain containing A .	1.6e-08	8	0	-0.115	-0.379	-0.696	-0.623	-0.493	-0.394	-0.188	-0.292	-0.392	-0.741	0.0038	-0.00605	-0.0366	0.00197	-0.434	-0.595	7.83
NM_002105.2	3014	H2AFX	H2A histone family, member X (H2AFX).	1.7e-08	5	1	-0.0526	-0.318	-0.917	-0.923	-0.303	-0.325	-0.256	-0.329	-0.798	-1.22	0.0343	-0.2	0.0328	0.0475	-0.244	-0.587	7.75
NM_021214.1	58489	FAM108C1	family with sequence similarity 108, member C1 .	1.7e-08	7	0	-0.215	-0.378	-0.672	-0.971	-0.505	-0.36	-0.334	-0.251	-0.457	-0.516	-0.0678	-0.114	-0.193	-0.172	-0.38	-0.48	8.06
NM_002727.2	5552	SRGN	serglycin .	1.7e-08	8	5	-0.165	-0.619	-1.08	-1.43	-0.57	-0.637	-0.495	-0.788	-1.05	-1.48	0.0156	-0.138	-0.113	0.0477	-0.475	-1	12.1
NM_002746.1	5595	MAPK3	mitogen-activated protein kinase 3 .	1.7e-08	6	0	0.124	0.301	0.602	0.853	0.448	0.32	0.247	0.191	0.188	0.58	-0.0564	0.0673	0.104	0.00278	0.25	0.488	10.1
NM_004503.3	3223	HOXC6	homeobox C6, transcript variant 1.	1.7e-08	7	0	-0.318	-0.221	-0.409	-0.239	-0.532	-0.455	-0.47	-0.518	-0.847	-0.0769	-0.00818	0.113	0.00993	-0.0248	-0.726	-0.598	8.27
NM_173826.3	285343	C3orf23	chromosome 3 open reading frame 23 (C3orf23), transcript variant 1.	1.7e-08	6	0	0.206	0.295	0.843	0.942	0.469	0.526	-0.0924	0.173	0.585	0.775	-0.0792	-0.00701	0.0387	-0.178	0.217	0.456	6.32
NM_002526.1	4907	NT5E	5'-nucleotidase, ecto .	1.7e-08	5	4	-0.0845	-0.489	-1.1	-1.66	-0.421	-0.446	-0.275	-0.171	-1.14	-1.39	0.0653	-0.0497	-0.187	-0.0685	-0.269	-0.805	9.25
NM_016003.3	26100	WIPI2	WD repeat domain, phosphoinositide interacting 2, transcript variant 2.	1.7e-08	7	0	-0.00833	0.356	0.757	0.812	0.433	0.473	-0.0382	0.34	0.303	0.558	0.0174	-0.0371	-0.0627	-0.0177	0.409	0.568	8.27
NM_194281.3	125476	INO80C	INO80 complex subunit C, transcript variant 2.	1.7e-08	9	1	0.603	0.75	0.628	0.537	0.576	0.609	0.721	0.748	1.15	0.433	0.0184	0.0578	0.102	0.0929	0.665	0.695	8.62
NM_001168.2	332	BIRC5	baculoviral IAP repeat-containing 5, transcript variant 1.	1.7e-08	7	2	-0.19	-0.44	-0.616	-0.794	-0.409	-0.269	-0.213	-0.25	-1.08	-1.44	0.00889	-0.0713	-0.018	-0.00555	-0.253	-0.49	10.9
NM_013411.3	204	AK2	adenylate kinase 2, transcript variant AK2B.	1.7e-08	5	0	-0.0673	-0.35	-0.644	-0.939	-0.361	-0.419	-0.241	-0.169	-0.575	-0.864	0.0679	-0.0367	-0.133	-0.224	-0.433	-0.568	8.18
NM_002477.1	4636	MYL5	myosin, light chain 5, regulatory .	1.7e-08	7	3	0.16	0.496	0.873	1.24	0.394	0.583	0.451	0.465	1.01	1.41	-0.0517	0.127	0.0397	0.0458	0.189	0.533	8.22
NM_016042.2	51010	EXOSC3	exosome component 3, transcript variant 1.	1.8e-08	5	1	-0.174	-0.291	-0.83	-1.04	-0.416	-0.444	0.0603	-0.333	-0.136	-0.809	-0.048	0.0252	-0.0205	0.0258	-0.342	-0.493	9.79
NM_006400.3	10540	DCTN2	dynactin 2 (p50) .	1.8e-08	7	0	0.269	0.324	0.686	0.761	0.475	0.456	0.0831	0.36	0.39	0.526	0.0067	-0.0216	-0.0452	-0.0188	0.42	0.607	11.1
NM_194255.1	6573	SLC19A1	solute carrier family 19 (folate transporter), member 1 .	1.8e-08	4	1	-0.00061	-0.394	-0.706	-1.04	-0.358	-0.337	-0.191	-0.0649	0.126	-0.927	0.0606	-0.177	-0.0268	-0.0047	-0.213	-0.502	7.77
NM_003705.2	8604	SLC25A12	solute carrier family 25 (mitochondrial carrier, Aralar), member 12, nuclear gene encoding mitochondrial protein.	1.8e-08	9	0	-0.211	-0.47	-0.572	-0.578	-0.433	-0.395	-0.484	-0.329	-0.608	-0.463	-0.122	-0.0773	-0.162	-0.102	-0.427	-0.608	7.64
NM_201443.1	7004	TEAD4	TEA domain family member 4, transcript variant 3.	1.8e-08	7	1	-0.145	-0.468	-0.782	-1.03	-0.434	-0.483	-0.317	-0.393	-0.629	-0.966	-0.072	-0.0667	-0.131	-0.16	-0.344	-0.591	10.8
NM_033025.4	85360	SYDE1	synapse defective 1, Rho GTPase, homolog 1 (C. elegans) .	1.8e-08	8	0	-0.124	-0.381	-0.557	-0.718	-0.538	-0.413	-0.32	-0.167	-0.313	-0.672	0.0983	-0.0281	-0.0957	-0.119	-0.47	-0.555	7.84
NM_000393.3	1290	COL5A2	collagen, type V, alpha 2 .	1.8e-08	8	0	0.044	0.394	0.767	0.802	0.428	0.534	-0.0083	0.279	0.48	0.71	0.105	0.0177	-0.00254	0.114	0.429	0.565	11.3
NM_032117.2	84057	MND1	meiotic nuclear divisions 1 homolog (S. cerevisiae) .	1.8e-08	6	2	-0.314	-0.36	-0.896	-0.899	-0.454	-0.387	-0.168	-0.304	-1.1	-1.03	-0.216	0.0923	0.0187	0.0384	-0.408	-0.74	8.47
NM_201559.2	2309	FOXO3	forkhead box O3, transcript variant 2.	1.8e-08	5	1	-0.0471	0.392	0.831	1.17	0.407	0.426	-0.039	0.211	0.391	0.959	-0.133	-0.0633	-0.0696	0.0543	0.344	0.631	9.08
NM_020244.2	56994	CHPT1	choline phosphotransferase 1 .	1.8e-08	7	0	-0.0696	-0.324	-0.511	-0.575	-0.275	-0.279	-0.124	-0.369	-0.383	-0.61	-0.0046	-0.0144	0.166	-0.0425	-0.224	-0.446	9.32
NM_032336.1	84296	GINS4	GINS complex subunit 4 (Sld5 homolog) .	1.9e-08	6	0	-0.0335	-0.209	-0.693	-0.857	-0.194	-0.316	-0.0439	-0.131	-0.775	-0.945	0.123	0.177	-0.0121	-0.0624	-0.296	-0.574	8.57
NM_138285.3	129401	NUP35	nucleoporin 35kDa .	1.9e-08	5	2	-0.138	-0.165	-0.565	-0.756	-0.13	-0.215	-0.216	-0.235	-1.24	-1.15	0.168	-0.09	-0.0542	0.243	0.0704	-0.393	6.78
NM_003789.3	8717	TRADD	TNFRSF1A-associated via death domain .	1.9e-08	7	0	0.154	0.66	0.721	0.934	0.749	0.458	0.299	-0.0249	0.507	0.823	0.0686	0.11	0.0231	0.245	0.517	0.872	6.72
NM_198566.1	375444	C5orf34	chromosome 5 open reading frame 34 (C5orf34).	1.9e-08	5	1	-0.0252	-0.217	-0.322	-0.68	-0.154	-0.156	-0.192	-0.166	-0.996	-1.18	0.126	-0.0901	-0.0565	-0.154	-0.0877	-0.302	8.63
NM_002436.2	4354	MPP1	membrane protein, palmitoylated 1, 55kDa .	1.9e-08	8	0	-0.12	-0.537	-0.715	-0.477	-0.506	-0.531	-0.442	-0.345	-0.52	-0.616	0.0181	-0.0369	0.0434	-0.161	-0.55	-0.556	7.59
NM_005915.4	4175	MCM6	minichromosome maintenance complex component 6 .	1.9e-08	6	0	-0.103	-0.238	-0.644	-0.817	-0.326	-0.333	-0.285	-0.137	-0.854	-0.83	-0.0133	-0.0595	-0.0879	-0.144	-0.214	-0.451	12.6
NM_015169.3	23212	RRS1	RRS1 ribosome biogenesis regulator homolog (S. cerevisiae) .	1.9e-08	6	0	-0.0092	-0.343	-0.692	-0.958	-0.369	-0.476	-0.219	-0.242	-0.0593	-0.731	0.0431	0.00778	0.0658	-0.174	-0.361	-0.587	9.62
NM_014596.4	30834	ZNRD1	zinc ribbon domain containing 1, transcript variant b.	1.9e-08	6	0	-0.129	-0.39	-0.761	-0.835	-0.554	-0.52	-0.0506	-0.409	-0.124	-0.319	-0.151	0.0927	0.119	-0.0433	-0.559	-0.759	8.58
XR_017543.1	400578	LOC400578	PREDICTED: similar to Keratin, type I cytoskeletal 14 (Cytokeratin-14) .	1.9e-08	5	2	0.111	0.523	0.811	1.56	0.598	0.595	0.336	0.182	0.408	1.06	-0.146	0.171	0.0371	0.364	0.449	0.707	4.25
NM_178507.2	220323	OAF	OAF homolog (Drosophila) .	1.9e-08	8	0	-0.289	-0.425	-0.703	-0.715	-0.616	-0.493	-0.324	-0.258	-0.242	-0.51	-0.103	-0.0595	0.0246	-0.358	-0.551	-0.637	8.19
NM_004454.1	2119	ETV5	ets variant gene 5 (ets-related molecule) .	2e-08	4	3	0.193	-0.516	-1.51	-2.95	-0.647	-0.855	-0.222	0.0617	-0.408	-2.01	0.0984	-0.0916	-0.193	-0.571	-0.325	-0.61	10.4
	NA		cDNA FLJ36653 fis, clone UTERU2001176	2e-08	6	2	-0.0463	0.372	0.679	1.12	0.0873	0.419	0.359	0.155	0.974	1.28	-0.238	0.0107	-0.0147	0.104	0.361	0.585	4.86
NM_006143.1	2842	GPR19	G protein-coupled receptor 19 .	2e-08	9	0	-0.0988	-0.471	-0.648	-0.639	-0.374	-0.411	-0.284	-0.184	-0.811	-0.866	-0.127	-0.102	0.0179	-0.249	-0.321	-0.564	6.33
NM_017905.3	55002	TMCO3	transmembrane and coiled-coil domains 3 .	2.1e-08	7	0	0.202	0.444	0.763	0.828	0.6	0.434	0.184	0.289	0.464	0.53	0.00109	-0.0808	0.0152	-0.0361	0.515	0.675	9.18
NM_003670.1	8553	BHLHB2	basic helix-loop-helix domain containing, class B, 2 .	2.1e-08	10	0	0.465	0.473	0.306	0.31	0.405	0.43	0.467	0.642	0.621	0.366	0.116	0.0858	0.0619	0.0603	0.581	0.448	7.93
NM_005686.2	9580	SOX13	SRY (sex determining region Y)-box 13 .	2.1e-08	7	0	-0.0629	-0.456	-0.639	-0.722	-0.504	-0.385	-0.257	-0.313	-0.281	-0.696	0.0935	-0.0369	-0.0551	-0.243	-0.522	-0.679	8.02
NM_001007246.1	54014	BRWD1	bromodomain and WD repeat domain containing 1, transcript variant 3.	2.1e-08	6	0	0.163	0.342	0.66	0.773	0.34	0.312	0.297	0.162	0.853	0.95	-0.0328	-0.0584	0.0243	-0.0883	0.308	0.431	8.16
NM_144978.1	165055	CCDC138	coiled-coil domain containing 138 .	2.1e-08	6	0	-0.0621	-0.319	-0.663	-0.808	-0.269	-0.334	-0.199	-0.229	-0.702	-0.829	-0.036	0.0641	-0.024	0.0152	-0.327	-0.578	7.98
XM_938283.1	80169	C17orf68	PREDICTED: chromosome 17 open reading frame 68 (C17orf68).	2.1e-08	7	0	0.248	0.497	0.851	0.839	0.406	0.392	0.209	0.427	0.711	0.813	0.0246	0.0528	-0.0832	-0.228	0.385	0.675	6.19
NM_015213.2	23258	RAB6IP1	RAB6 interacting protein 1 .	2.1e-08	8	0	0.141	0.362	0.695	0.721	0.353	0.363	0.154	0.463	0.551	0.61	0.0249	-0.0914	-0.00885	-0.0876	0.374	0.524	10
NM_017671.4	55612	FERMT1	fermitin family homolog 1 (Drosophila) .	2.1e-08	3	1	0.648	0.12	-0.628	-1.19	0.102	-0.0138	0.414	0.392	0.0598	-0.14	0.191	-0.124	-0.114	-0.0892	0.354	-0.173	8.81
NM_001753.3	857	CAV1	caveolin 1, caveolae protein, 22kDa .	2.1e-08	9	0	-0.254	-0.424	-0.431	-0.383	-0.446	-0.306	-0.475	-0.379	-0.633	-0.507	0.0286	-0.0405	0.091	-0.104	-0.457	-0.494	11.2
NM_006182.2	4921	DDR2	discoidin domain receptor tyrosine kinase 2, transcript variant 2.	2.1e-08	8	0	-0.0142	-0.597	-0.714	-0.964	-0.56	-0.591	-0.461	-0.405	-0.522	-0.787	-0.0561	-0.182	-0.0787	-0.15	-0.532	-0.664	8.4
NM_003516.2	8337	HIST2H2AA3	histone cluster 2, H2aa3 .	2.1e-08	5	3	0.0648	0.343	0.797	1.19	0.0192	0.341	0.448	0.297	1.32	1.95	-0.172	0.131	0.1	0.0434	0.0019	0.451	7.73
NM_001002876.1	79019	CENPM	centromere protein M, transcript variant 2.	2.1e-08	9	2	-0.234	-0.445	-0.837	-1.05	-0.555	-0.644	-0.0499	-0.675	-0.774	-1.31	-0.0801	-0.014	0.0541	-0.112	-0.503	-0.697	8.2
NM_182760.2	285362	SUMF1	sulfatase modifying factor 1 .	2.1e-08	8	1	0.012	0.358	0.729	1.04	0.572	0.504	0.251	0.0576	0.899	0.967	0.0124	0.00113	0.0803	0.0822	0.333	0.575	7.14
NM_019089.3	54626	HES2	hairy and enhancer of split 2 (Drosophila) .	2.1e-08	7	1	0.0811	0.341	0.601	0.963	0.519	0.606	0.21	0.274	0.626	1.12	0.0447	-0.00929	0.0881	0.0272	0.318	0.578	4.99
NM_003744.5	8650	NUMB	numb homolog (Drosophila), transcript variant 3.	2.1e-08	6	0	0.137	0.282	0.671	0.671	0.265	0.395	0.124	0.3	0.388	0.594	0.00803	-0.0222	-0.0546	-0.113	0.337	0.517	9.58
NM_001550.2	3475	IFRD1	interferon-related developmental regulator 1, transcript variant 1.	2.1e-08	4	1	-0.0629	-0.214	-0.983	-1.04	-0.135	-0.17	0.0927	-0.0746	-0.39	-0.743	-0.0175	-0.0292	0.0539	0.148	-0.0517	-0.408	7.48
NM_013233.2	27347	STK39	serine threonine kinase 39 .	2.1e-08	8	0	-0.177	-0.349	-0.51	-0.622	-0.587	-0.492	-0.286	-0.311	-0.378	-0.458	-0.105	0.00807	0.0206	-0.179	-0.512	-0.609	8.28
NM_000755.2	1384	CRAT	carnitine acetyltransferase, nuclear gene encoding mitochondrial protein, transcript variant 1.	2.2e-08	6	1	0.27	0.311	0.948	1.03	0.413	0.531	0.0566	0.543	0.782	0.858	-0.027	-0.16	-0.178	-0.1	0.46	0.588	7.89
NM_000270.1	4860	NP	nucleoside phosphorylase .	2.2e-08	5	1	0.242	-0.224	-0.663	-1.25	-0.241	-0.41	0.00863	-0.0149	-0.419	-0.772	0.103	0.0276	-0.0217	-0.211	-0.276	-0.439	10.5
NM_133443.1	84706	GPT2	glutamic pyruvate transaminase (alanine aminotransferase) 2 .	2.2e-08	8	1	-0.000329	-0.381	-0.722	-0.844	-0.502	-0.422	-0.339	-0.263	-0.697	-1.04	0.0349	-0.0965	-0.0616	-0.259	-0.461	-0.489	10.1
NM_001007256.1	126823	KLHDC9	kelch domain containing 9, transcript variant 3.	2.2e-08	4	2	-0.0215	0.38	0.92	1.25	0.257	0.482	0.163	0.0776	0.481	1.31	-0.229	0.0628	0.0603	0.131	0.146	0.54	6.36
NM_006730.2	1774	DNASE1L1	deoxyribonuclease I-like 1, transcript variant 1.	2.2e-08	8	0	0.272	0.498	0.691	0.608	0.594	0.453	0.228	0.21	0.957	0.616	-0.0486	-0.128	-0.0583	-0.0646	0.589	0.757	6.64
NM_018087.3	55706	TMEM48	transmembrane protein 48 .	2.3e-08	5	1	0.153	-0.167	-0.411	-0.567	-0.118	-0.125	-0.11	-0.139	-0.586	-1.14	0.151	-0.00154	0.061	0.0414	-0.0637	-0.295	9.16
NM_033315.2	91608	RASL10B	RAS-like, family 10, member B .	2.3e-08	8	0	-0.295	-0.603	-0.824	-0.805	-0.54	-0.57	-0.573	-0.442	-0.4	-0.848	-0.0564	-0.0825	-0.0255	-0.202	-0.514	-0.665	6.47
NM_004999.3	4646	MYO6	myosin VI .	2.3e-08	7	0	0.154	0.279	0.64	0.779	0.508	0.0943	0.102	0.132	0.583	0.699	-0.0309	-0.0905	0.0244	-0.118	0.286	0.56	6.63
NM_003304.4	7220	TRPC1	transient receptor potential cation channel, subfamily C, member 1 .	2.3e-08	5	0	0.069	0.358	0.753	0.802	0.411	0.426	-0.0185	0.273	0.607	0.646	-0.0468	-0.0186	-0.0425	-0.117	0.376	0.637	7.43
NM_013374.3	10015	PDCD6IP	programmed cell death 6 interacting protein .	2.3e-08	9	0	0.218	0.481	0.76	0.855	0.51	0.532	0.337	0.281	0.674	0.859	0.188	0.265	0.249	0.188	0.302	0.542	7.55
NM_080593.1	85236	HIST1H2BK	histone cluster 1, H2bk .	2.4e-08	7	2	0.251	0.558	0.822	1.05	0.561	0.406	0.617	0.241	0.975	1.37	0.0748	0.373	0.309	0.202	0.19	0.582	8.54
NM_019021.1	54494	C11orf71	chromosome 11 open reading frame 71 (C11orf71).	2.4e-08	6	0	-0.12	0.241	0.593	0.658	0.238	0.129	0.25	-0.0506	0.501	0.603	-0.0451	0.0325	0.0691	0.0295	0.2	0.316	6.11
XM_173132.4	255620	LOC255620	PREDICTED: similar to unc-93 homolog B1, transcript variant 1 .	2.4e-08	9	2	0.311	0.496	0.652	0.688	0.536	0.501	0.195	0.408	1.01	1.04	0.0271	0.0058	0.149	0.00971	0.513	0.635	5.21
NM_017793.2	54913	RPP25	ribonuclease P/MRP 25kDa subunit .	2.4e-08	9	0	-0.184	-0.444	-0.805	-0.78	-0.477	-0.481	-0.249	-0.395	0.00171	-0.462	-0.185	-0.123	-0.134	-0.0759	-0.386	-0.493	7.33
NM_004863.2	9517	SPTLC2	serine palmitoyltransferase, long chain base subunit 2 .	2.5e-08	9	0	0.273	0.538	0.642	0.712	0.567	0.658	0.358	0.397	0.741	0.513	0.00922	-0.0345	-0.0225	0.152	0.618	0.735	6.23
NM_001849.3	1292	COL6A2	collagen, type VI, alpha 2, transcript variant 2C2.	2.5e-08	8	3	0.11	0.428	0.923	1.11	0.562	0.578	0.0124	0.354	1.3	1.06	0.0752	-0.0516	0.144	0.339	0.416	0.609	5.48
NM_003818.2	8760	CDS2	CDP-diacylglycerol synthase (phosphatidate cytidylyltransferase) 2 .	2.5e-08	5	0	0.136	0.359	0.728	0.761	0.409	0.384	0.299	0.287	0.344	0.856	-0.0969	-0.0417	0.0467	-0.224	0.379	0.577	8.35
NM_002357.2	4084	MXD1	MAX dimerization protein 1 .	2.5e-08	5	0	0.083	0.271	0.593	0.823	0.277	0.436	0.103	0.273	0.528	0.84	-0.0825	-0.0777	-0.156	-0.131	0.385	0.561	6.34
NM_002482.2	4678	NASP	nuclear autoantigenic sperm protein (histone-binding), transcript variant 2.	2.5e-08	7	2	-0.225	-0.447	-0.79	-1	-0.536	-0.457	-0.224	-0.251	-0.587	-1.06	-0.0613	0.0413	-0.0681	-0.205	-0.62	-0.685	8.28
NM_033397.2	85450	KIAA1754	KIAA1754 .	2.5e-08	4	1	0.205	-0.251	-0.854	-1.29	-0.327	-0.332	-0.0213	0.0849	-0.252	-0.907	0.101	-0.136	-0.0851	-0.212	-0.133	-0.423	8.8
NM_020185.3	56940	DUSP22	dual specificity phosphatase 22 .	2.5e-08	7	0	0.196	0.415	0.572	0.672	0.284	0.447	0.451	0.00641	0.451	0.857	-0.142	-0.0223	-0.0144	0.218	0.398	0.481	6.11
NM_021101.3	9076	CLDN1	claudin 1 .	2.5e-08	8	2	-0.188	-0.593	-0.723	-0.848	-0.459	-0.433	-0.363	-0.47	-1.05	-1.09	-0.0558	-0.177	-0.028	0.0344	-0.264	-0.649	8.67
NM_030660.2	4287	ATXN3	ataxin 3, transcript variant 2.	2.6e-08	8	0	0.238	0.465	0.827	0.926	0.511	0.449	0.326	0.345	0.422	0.614	-0.0376	0.0418	0.0555	0.0755	0.367	0.622	7.72
NM_018649.2	55506	H2AFY2	H2A histone family, member Y2 (H2AFY2).	2.6e-08	8	0	-0.364	-0.448	-0.443	-0.382	-0.593	-0.439	-0.449	-0.365	-0.267	-0.287	-0.0886	0.0088	-0.0852	-0.194	-0.578	-0.531	9.05
NM_199327.1	10252	SPRY1	sprouty homolog 1, antagonist of FGF signaling (Drosophila), transcript variant 2.	2.6e-08	4	3	0.173	-0.172	-1.07	-1.71	-0.349	-0.483	-0.0258	0.0424	-0.412	-1.49	-0.00293	-0.0481	-0.0437	-0.145	-0.295	-0.597	10
NM_004461.2	2193	FARSA	phenylalanyl-tRNA synthetase, alpha subunit .	2.6e-08	5	0	-0.0202	-0.311	-0.715	-0.8	-0.261	-0.329	-0.215	-0.139	-0.302	-0.629	0.0928	0.00144	0.0644	0.0115	-0.255	-0.52	8.85
NM_005573.2	4001	LMNB1	lamin B1 .	2.6e-08	7	2	-0.213	-0.46	-0.603	-1.03	-0.34	-0.372	-0.35	-0.683	-0.82	-1.44	-0.197	-0.279	-0.0559	-0.0587	-0.221	-0.573	10.7
NM_133374.2	114991	ZNF618	zinc finger protein 618 .	2.6e-08	9	0	-0.457	-0.462	-0.735	-0.602	-0.758	-0.618	-0.324	-0.554	-0.642	-0.468	-0.0331	0.217	0.0502	-0.152	-0.669	-0.677	5.91
NM_001003962.1	826	CAPNS1	calpain, small subunit 1, transcript variant 2.	2.7e-08	7	0	0.206	0.339	0.745	0.81	0.446	0.37	0.184	0.372	0.796	0.808	-0.0681	-0.0097	0.0443	-0.0114	0.256	0.516	11.3
NM_012157.2	25827	FBXL2	F-box and leucine-rich repeat protein 2 .	2.7e-08	7	2	0.0707	0.487	0.897	1.01	0.504	0.513	0.166	0.27	1.12	0.988	-0.0699	-0.0992	-0.105	-0.159	0.345	0.674	6.39
	NA		PREDICTED: LOC440998	2.7e-08	8	0	-0.236	-0.366	-0.706	-0.789	-0.423	-0.372	-0.215	-0.214	-0.396	-0.576	-0.0582	-0.0651	-0.142	-0.246	-0.405	-0.471	7.37
NM_016195.2	9585	KIF20B	kinesin family member 20B .	2.7e-08	9	1	-0.28	-0.376	-0.496	-0.629	-0.289	-0.354	-0.5	-0.358	-0.867	-1.22	-0.25	-0.253	-0.244	-0.309	-0.189	-0.456	10.9
NM_001239.2	902	CCNH	cyclin H .	2.8e-08	5	0	-0.02	-0.289	-0.617	-0.821	-0.32	-0.273	-0.0805	-0.257	-0.467	-0.631	0.0481	0.000853	0.0951	-0.00568	-0.287	-0.495	8.87
NM_001069.2	7280	TUBB2A	tubulin, beta 2A .	2.8e-08	10	0	0.344	0.356	0.482	0.477	0.589	0.554	0.37	0.566	0.538	0.401	0.105	-0.00985	0.064	0.195	0.574	0.594	11.1
NM_001025249.1	1854	DUT	deoxyuridine triphosphatase, nuclear gene encoding mitochondrial protein, transcript variant 3.	2.8e-08	7	0	-0.186	-0.265	-0.539	-0.633	-0.291	-0.344	-0.101	-0.224	-0.488	-0.649	-0.0143	0.0475	0.0635	0.0487	-0.277	-0.461	8.9
NM_005180.5	648	BMI1	BMI1 polycomb ring finger oncogene .	2.8e-08	9	0	-0.28	-0.514	-0.697	-0.784	-0.621	-0.616	-0.47	-0.544	-0.321	-0.705	-0.00946	-0.153	-0.0944	-0.258	-0.486	-0.571	8.17
NM_001033.2	6240	RRM1	ribonucleotide reductase M1 polypeptide .	2.8e-08	7	0	-0.167	-0.27	-0.507	-0.605	-0.35	-0.318	-0.205	-0.242	-0.623	-0.87	-0.048	-0.0483	0.0258	-0.0814	-0.231	-0.392	11.8
NM_016556.1	29893	PSMC3IP	PSMC3 interacting protein, transcript variant 2.	2.9e-08	5	4	-0.0933	-0.308	-1.19	-1.39	-0.279	-0.652	-0.0434	-0.437	-1.16	-1.55	0.0673	0.0532	-0.0372	-0.0587	-0.299	-0.595	7.74
NM_020412.3	57132	CHMP1B	chromatin modifying protein 1B .	2.9e-08	7	0	0.232	0.348	0.646	0.699	0.488	0.367	0.152	0.135	0.347	0.503	0.0774	-0.066	0.0337	-0.0234	0.445	0.6	9.31
NM_002531.2	4923	NTSR1	neurotensin receptor 1 (high affinity) .	2.9e-08	4	2	0.358	0.0162	-0.709	-1.29	0.127	-0.0827	0.0714	0.315	-0.135	-1.04	-0.06	-0.226	-0.366	-0.189	0.366	-0.131	10.1
NM_020733.1	57493	HEG1	HEG homolog 1 (zebrafish) .	2.9e-08	6	1	-0.0891	0.462	0.894	1.25	0.655	0.532	0.504	0.378	0.645	0.998	-0.0489	0.0352	0.0495	0.224	0.51	0.798	5.17
NM_015984.2	51377	UCHL5	ubiquitin carboxyl-terminal hydrolase L5 .	2.9e-08	5	0	-0.0576	-0.22	-0.66	-0.905	-0.286	-0.245	-0.206	-0.28	-0.641	-0.84	0.00736	-0.0525	-0.114	0.0406	-0.158	-0.51	9.69
NM_203291.1	5932	RBBP8	retinoblastoma binding protein 8, transcript variant 2.	2.9e-08	6	0	-0.224	-0.278	-0.634	-0.801	-0.365	-0.316	-0.216	-0.287	-0.286	-0.517	-0.101	-0.126	0.00469	-0.227	-0.294	-0.493	10
NM_001039966.1	2852	GPER	G protein-coupled estrogen receptor 1, transcript variant 3.	2.9e-08	4	2	0.0244	0.348	0.853	1.47	0.273	0.449	0.078	0.0641	0.374	1.34	-0.0535	0.0125	-0.0445	0.101	0.131	0.535	8.31
NM_001040167.1	3955	LFNG	LFNG O-fucosylpeptide 3-beta-N-acetylglucosaminyltransferase, transcript variant 1.	2.9e-08	5	3	0.156	0.442	0.938	1.33	0.28	0.46	0.242	0.408	1.11	1.26	-0.0984	0.0177	0.0267	-0.0945	0.31	0.707	7.66
NM_001753.3	857	CAV1	caveolin 1, caveolae protein, 22kDa .	3e-08	8	0	-0.185	-0.419	-0.582	-0.563	-0.35	-0.451	-0.363	-0.555	-0.532	-0.595	-0.0583	-0.147	0.0643	0.0888	-0.45	-0.605	8.33
NM_016343.3	1063	CENPF	centromere protein F, 350/400ka (mitosin) .	3e-08	10	1	-0.309	-0.43	-0.655	-0.807	-0.437	-0.406	-0.401	-0.422	-0.883	-1.04	-0.097	-0.152	-0.187	-0.218	-0.337	-0.482	10.7
NM_001099286.1	113115	FAM54A	family with sequence similarity 54, member A, transcript variant 1.	3e-08	5	2	0.0736	-0.165	-0.555	-0.983	-0.0901	-0.289	-0.085	-0.119	-1.08	-1.52	0.051	-0.0954	-0.0419	-0.136	-0.0583	-0.384	8.51
NM_007280.1	11339	OIP5	Opa interacting protein 5 .	3e-08	6	1	-0.138	-0.337	-0.513	-0.793	-0.29	-0.351	-0.267	-0.189	-1	-1.31	-0.0791	-0.0551	-0.0736	-0.0228	-0.268	-0.458	10.5
NM_018718.1	95681	TSGA14	testis specific, 14 .	3e-08	7	0	-0.12	-0.356	-0.722	-0.695	-0.472	-0.378	-0.282	-0.246	-0.525	-0.552	-0.0285	0.0287	-0.0935	-0.21	-0.425	-0.579	8.56
NM_053004.2	54584	GNB1L	guanine nucleotide binding protein (G protein), beta polypeptide 1-like .	3.1e-08	8	0	-0.106	-0.385	-0.486	-0.699	-0.368	-0.447	-0.202	-0.33	-0.381	-0.735	-0.0422	0.0414	-0.121	-0.058	-0.36	-0.399	8.43
NM_001786.2	983	CDC2	cell division cycle 2, G1 to S and G2 to M, transcript variant 1.	3.2e-08	6	2	-0.108	-0.443	-0.556	-0.949	-0.423	-0.416	-0.313	-0.32	-1.18	-1.29	-0.0388	-0.148	-0.0795	-0.15	-0.123	-0.367	6.38
NM_016448.1	51514	DTL	denticleless homolog (Drosophila) .	3.2e-08	6	3	-0.325	-0.422	-0.974	-1.31	-0.511	-0.456	-0.503	-0.223	-1.02	-1.65	0.0566	-0.137	-0.165	-0.105	-0.331	-0.733	7.94
NM_014701.2	9728	KIAA0256	KIAA0256 gene product .	3.2e-08	6	0	0.209	0.356	0.726	0.907	0.399	0.458	0.26	0.363	0.564	0.805	-0.048	0.0461	0.0231	-0.0519	0.342	0.605	7.59
NM_003378.2	7425	VGF	VGF nerve growth factor inducible .	3.2e-08	3	0	0.533	0.405	0.226	-0.483	0.47	0.235	0.435	0.412	0.553	-0.0462	0.176	-0.0312	-0.177	-0.134	0.578	0.574	9.62
NM_003384.2	7443	VRK1	vaccinia related kinase 1 .	3.4e-08	7	0	-0.29	-0.242	-0.696	-0.963	-0.47	-0.483	-0.0601	-0.188	-0.828	-0.774	0.0659	0.126	0.0265	-0.0163	-0.145	-0.579	7.74
NM_024808.2	79866	C13orf34	chromosome 13 open reading frame 34 (C13orf34).	3.5e-08	7	2	-0.321	-0.34	-0.546	-0.763	-0.449	-0.39	-0.126	-0.213	-1.15	-1.26	-0.0267	-0.0437	-0.0915	0.0436	-0.234	-0.408	8.75
NM_153374.1	256586	LYSMD2	LysM, putative peptidoglycan-binding, domain containing 2 .	3.5e-08	8	0	-0.0826	-0.409	-0.677	-0.752	-0.523	-0.528	-0.26	-0.397	-0.459	-0.497	-0.0141	0.0655	0.0245	-0.00422	-0.403	-0.662	8.53
NM_003713.3	8613	PPAP2B	phosphatidic acid phosphatase type 2B, transcript variant 1.	3.5e-08	5	3	-0.0772	-0.405	-0.678	-1.11	-0.411	-0.512	-0.299	-0.412	-1.03	-1.11	0.0174	-0.153	-0.131	-0.0509	-0.266	-0.799	6.42
NM_014570.3	26286	ARFGAP3	ADP-ribosylation factor GTPase activating protein 3 .	3.5e-08	8	0	0.142	0.372	0.764	0.857	0.565	0.406	0.107	0.251	0.388	0.492	0.102	0.0429	0.0954	0.156	0.4	0.569	8.56
NM_014235.3	8266	UBL4A	ubiquitin-like 4A .	3.5e-08	7	0	-0.0288	-0.41	-0.502	-0.883	-0.284	-0.411	-0.352	-0.146	-0.115	-0.598	0.106	-0.121	0.0111	-0.212	-0.31	-0.442	9.22
NM_130807.2	126308	MOBKL2A	MOB1, Mps One Binder kinase activator-like 2A (yeast) .	3.5e-08	5	0	0.103	0.231	0.721	0.918	0.522	0.293	0.112	0.0561	0.479	0.556	-0.105	-0.244	-0.0905	-0.108	0.514	0.696	7.3
NM_012474.3	7371	UCK2	uridine-cytidine kinase 2 .	3.5e-08	5	0	0.0667	-0.23	-0.542	-0.759	-0.171	-0.295	-0.126	-0.117	-0.332	-0.685	0.109	0.0604	0.102	-0.129	-0.229	-0.321	10.8
NM_024051.2	79017	GGCT	gamma-glutamyl cyclotransferase .	3.5e-08	5	0	-0.00561	-0.261	-0.654	-0.9	-0.289	-0.273	0.0112	-0.201	-0.514	-0.982	0.18	0.12	0.104	0.0185	-0.386	-0.599	10.4
NM_031424.3	83541	C20orf55	chromosome 20 open reading frame 55 (C20orf55), transcript variant 1.	3.5e-08	6	2	-0.335	-0.482	-0.71	-1.02	-0.343	-0.45	-0.138	-0.383	-0.453	-1.35	-0.178	-0.0956	-0.267	-0.214	-0.404	-0.462	7.39
NM_006702.3	10908	PNPLA6	patatin-like phospholipase domain containing 6 .	3.6e-08	5	0	0.107	0.217	0.75	0.958	0.313	0.406	0.0424	0.319	0.545	0.685	-0.035	-0.0511	-0.0177	-0.109	0.355	0.542	9.92
NM_004344.1	1069	CETN2	centrin, EF-hand protein, 2 .	3.6e-08	8	0	0.154	0.435	0.739	0.885	0.479	0.492	0.4	0.334	0.562	0.789	0.0603	0.0989	0.0829	0.169	0.262	0.466	11.3
NM_024640.3	79693	YRDC	yrdC domain containing (E. coli) .	3.6e-08	4	1	0.0999	-0.128	-0.516	-1.05	-0.264	-0.219	0.0514	0.0536	0.409	-0.53	0.00615	0.0173	0.0275	-0.0289	-0.194	-0.238	9.17
NM_020311.2	57007	CXCR7	chemokine (C-X-C motif) receptor 7 .	3.6e-08	3	0	-0.239	-0.0669	0.412	0.883	-0.201	0.145	-0.105	-0.357	-0.296	-0.208	-0.0265	-0.0494	0.0459	0.208	-0.227	-0.176	8.45
NM_001112.2	104	ADARB1	adenosine deaminase, RNA-specific, B1, transcript variant 1.	3.7e-08	8	0	-0.136	-0.372	-0.587	-0.649	-0.369	-0.433	-0.281	-0.201	-0.45	-0.462	0.00503	-0.0455	-0.109	-0.0202	-0.477	-0.557	10.7
NM_006331.5	10436	EMG1	EMG1 nucleolar protein homolog (S. cerevisiae) .	3.7e-08	5	0	0.0505	-0.201	-0.661	-0.914	-0.35	-0.376	0.0499	-0.14	-0.288	-0.524	0.107	0.15	0.0886	-0.0418	-0.295	-0.576	11.4
NM_002994.3	6374	CXCL5	chemokine (C-X-C motif) ligand 5 .	3.7e-08	4	2	-0.0863	-0.372	-1.11	-1.57	-0.473	-0.61	-0.108	-0.253	-0.874	-0.892	-0.00341	-0.219	-0.255	-0.0426	-0.199	-0.783	6.88
NM_014475.3	27294	DHDH	dihydrodiol dehydrogenase (dimeric) .	3.8e-08	5	2	0.171	0.422	0.979	1.17	0.376	0.534	0.508	0.312	0.757	1.17	-0.00738	0.207	0.0762	0.0979	0.283	0.617	6.33
NM_001040101.1	27065	D4S234E	DNA segment on chromosome 4 (unique) 234 expressed sequence (D4S234E), transcript variant 2.	3.8e-08	6	2	0.252	0.477	0.985	1.26	0.652	0.479	0.0196	0.33	0.845	1.33	0.121	-0.021	-0.00873	0.0228	0.342	0.685	6.12
NM_022770.2	64785	GINS3	GINS complex subunit 3 (Psf3 homolog) .	3.8e-08	4	1	0.0456	-0.143	-0.617	-0.925	-0.305	-0.282	-0.0817	-0.0544	-0.504	-1.14	-0.0113	0.126	0.013	-0.131	-0.222	-0.483	9.56
NM_001259.5	1021	CDK6	cyclin-dependent kinase 6 .	3.8e-08	4	0	0.0238	-0.157	-0.606	-0.901	-0.17	-0.295	-0.154	-0.0488	-0.203	-0.935	-0.0296	-0.0619	-0.128	-0.0236	-0.0696	-0.319	9.58
NM_006163.1	4778	NFE2	nuclear factor (erythroid-derived 2), 45kDa .	3.9e-08	4	3	0.0055	0.428	1.15	1.65	0.579	0.46	0.276	0.0493	0.402	1.47	-0.0878	0.00817	0.0547	0.113	0.256	0.671	4.77
NM_006191.2	5036	PA2G4	proliferation-associated 2G4, 38kDa .	3.9e-08	5	0	0.0462	-0.176	-0.613	-0.8	-0.344	-0.35	-0.00752	-0.0539	-0.0937	-0.733	0.016	0.0682	0.17	-0.0935	-0.219	-0.294	9.97
NR_001565.1	84741	MGC10997	pseudogene MGC10997 on chromosome 15.	3.9e-08	7	0	0.204	0.436	0.63	0.683	0.31	0.395	0.331	0.174	0.414	0.633	0.056	0.0985	0.168	0.0851	0.305	0.528	12
NM_014397.3	10783	NEK6	NIMA (never in mitosis gene a)-related kinase 6 .	4e-08	7	0	-0.0513	-0.331	-0.683	-0.613	-0.385	-0.436	-0.277	-0.161	-0.925	-0.97	0.0461	0.0437	0.0399	0.0603	-0.382	-0.533	7.26
NM_019600.2	56204	KIAA1370	KIAA1370 .	4e-08	5	2	-0.121	0.48	0.985	1.32	0.422	0.488	0.0723	0.0976	0.498	1.02	0.0213	-0.0363	0.12	-0.0327	0.332	0.652	6.23
XM_377476.4	401884	MGC57346	PREDICTED: hypothetical LOC401884 .	4e-08	9	0	-0.434	-0.557	-0.476	-0.403	-0.462	-0.372	-0.43	-0.566	-0.758	-0.214	-0.116	-0.23	-0.0566	-0.257	-0.549	-0.546	8.39
NM_014330.2	23645	PPP1R15A	protein phosphatase 1, regulatory (inhibitor) subunit 15A .	4e-08	7	0	0.406	0.573	0.768	0.983	0.43	0.48	0.369	0.629	0.658	0.863	0.196	0.354	-0.000831	0.124	0.536	0.789	9.44
	NA		602506953F1 NIH_MGC_79 cDNA clone IMAGE:4604245 5 sequence	4.1e-08	7	0	0.0967	0.35	0.703	0.702	0.496	0.314	0.348	0.0625	0.204	0.709	0.0593	0.0784	0.0288	0.136	0.395	0.491	5.82
NM_014957.2	22898	DENND3	DENN/MADD domain containing 3 .	4.1e-08	9	0	0.293	0.411	0.517	0.926	0.386	0.537	0.389	0.564	0.993	0.563	-0.105	0.109	0.193	0.22	0.432	0.395	5.17
NR_001442.2	80307	FER1L4	fer-1-like 4 (C. elegans) on chromosome 20.	4.1e-08	6	1	0.0883	0.484	0.947	0.821	0.371	0.585	0.0145	0.471	0.647	1.01	-0.0213	0.177	-0.131	-0.000631	0.218	0.725	5.19
NM_145909.2	64288	ZNF323	zinc finger protein 323, transcript variant 2.	4.2e-08	5	3	-0.235	0.345	1.09	1.58	0.269	0.44	0.0901	0.0763	0.568	1.68	-0.00869	0.0897	0.0176	0.126	0.395	0.711	5.55
NM_000954.5	5730	PTGDS	prostaglandin D2 synthase 21kDa (brain) .	4.2e-08	3	2	-0.0873	0.175	0.647	1.15	0.166	0.13	0.376	-0.00377	0.247	1.12	-0.301	0.067	0.0608	-0.0709	0.252	0.0794	4.59
NM_020755.2	57515	SERINC1	serine incorporator 1 .	4.3e-08	6	0	0.108	0.368	0.814	0.936	0.414	0.552	0.203	0.281	0.491	0.827	0.0652	-0.145	-0.0885	0.0954	0.552	0.557	6.85
NM_138328.2	162494	RHBDL3	rhomboid, veinlet-like 3 (Drosophila) .	4.3e-08	8	0	-0.129	-0.445	-0.608	-0.671	-0.484	-0.504	-0.489	-0.324	-0.486	-0.784	0.0198	-0.0902	-0.147	-0.187	-0.395	-0.611	6.9
NM_017816.1	55646	LYAR	Ly1 antibody reactive homolog (mouse) .	4.3e-08	5	2	-0.0177	-0.302	-0.798	-1.19	-0.373	-0.328	-0.327	-0.105	-0.916	-1.1	0.167	0.000568	-0.0814	0.0716	-0.134	-0.528	10.1
NM_001987.4	2120	ETV6	ets variant 6 .	4.3e-08	8	1	-0.0224	-0.468	-0.765	-1.09	-0.625	-0.501	-0.219	-0.231	-0.576	-0.496	-0.0793	-0.0304	-0.168	-0.227	-0.483	-0.641	7.58
NM_020230.4	56342	PPAN	peter pan homolog (Drosophila) .	4.4e-08	6	0	-0.00605	-0.298	-0.653	-0.918	-0.318	-0.508	-0.195	-0.14	-0.318	-0.801	0.0221	-0.0936	0.0182	-0.0506	-0.24	-0.47	8.8
NM_007083.3	11162	NUDT6	nudix (nucleoside diphosphate linked moiety X)-type motif 6, transcript variant 1.	4.4e-08	8	0	-0.374	-0.488	-0.646	-0.742	-0.843	-0.605	-0.166	-0.518	-0.392	-0.38	-0.175	-0.0247	0.0339	-0.0264	-0.66	-0.724	7.84
NM_006392.2	10528	NOL5A	nucleolar protein 5A (56kDa with KKE/D repeat) .	4.4e-08	5	0	-0.177	-0.189	-0.602	-0.794	-0.15	-0.27	-0.141	-0.234	-0.681	-0.843	0.0745	0.0194	-0.0555	0.156	-0.131	-0.345	12
NM_183422.1	8848	TSC22D1	TSC22 domain family, member 1, transcript variant 1.	4.4e-08	8	1	0.427	0.719	0.911	0.918	0.799	0.626	0.418	0.262	0.479	0.942	0.123	0.0591	0.113	0.185	0.747	1.02	6.57
NM_001012413.1	151648	SGOL1	shugoshin-like 1 (S. pombe), transcript variant C1.	4.4e-08	6	2	-0.0962	-0.289	-0.716	-1.02	-0.202	-0.448	-0.219	-0.283	-0.91	-1.38	0.00437	-0.121	-0.0632	-0.214	-0.253	-0.502	7.91
NM_024660.2	79713	TMEM149	transmembrane protein 149 .	4.4e-08	7	2	-0.21	-0.512	-0.862	-1	-0.49	-0.4	-0.211	-0.213	-0.907	-1.37	-0.2	0.0368	0.072	-0.207	-0.621	-0.737	7.61
NM_003730.3	8635	RNASET2	ribonuclease T2 .	4.5e-08	7	0	-0.274	-0.383	-0.587	-0.394	-0.588	-0.568	-0.156	-0.341	-0.427	-0.00731	-0.192	0.078	0.0655	-0.0443	-0.637	-0.57	10.2
NM_005177.3	535	ATP6V0A1	ATPase, H+ transporting, lysosomal V0 subunit a1, transcript variant 3.	4.5e-08	8	0	0.116	0.4	0.599	0.888	0.422	0.444	0.311	0.228	0.297	0.853	0.099	0.0478	0.147	0.133	0.362	0.635	9.57
NM_015440.3	25902	MTHFD1L	methylenetetrahydrofolate dehydrogenase .	4.6e-08	4	0	0.0596	-0.313	-0.623	-0.833	-0.334	-0.357	-0.305	-0.104	-0.392	-0.919	0.107	0.0311	-0.033	-0.0374	-0.189	-0.447	9.81
NM_022044.2	23753	SDF2L1	stromal cell-derived factor 2-like 1 .	4.6e-08	7	3	-0.141	-0.54	-1	-1.26	-0.63	-0.563	-0.136	-0.349	-0.411	-1.03	-0.0721	-0.034	-0.072	-0.14	-0.554	-0.839	10.8
NM_000633.2	596	BCL2	B-cell CLL/lymphoma 2, nuclear gene encoding mitochondrial protein, transcript variant alpha.	4.6e-08	7	1	-0.157	-0.31	-0.661	-1.18	-0.495	-0.689	-0.273	-0.309	-0.352	-0.654	-0.0157	-0.121	-0.233	-0.334	-0.303	-0.357	6.48
NM_023937.2	64981	MRPL34	mitochondrial ribosomal protein L34, nuclear gene encoding mitochondrial protein.	4.6e-08	6	0	-0.159	-0.414	-0.838	-0.795	-0.644	-0.417	-0.133	-0.4	-0.236	-0.6	-0.0219	0.0114	0.166	0.00911	-0.568	-0.722	9.72
NM_020529.1	4792	NFKBIA	nuclear factor of kappa light polypeptide gene enhancer in B-cells inhibitor, alpha .	4.6e-08	9	0	0.259	0.504	0.712	0.735	0.507	0.608	0.3	0.552	0.405	0.486	0.0977	0.211	0.0384	0.157	0.549	0.736	10.8
NM_198175.1	4830	NME1	non-metastatic cells 1, protein, transcript variant 1.	4.7e-08	6	1	-0.26	-0.267	-0.941	-1.04	-0.544	-0.538	0.105	-0.481	-0.47	-0.952	-0.0622	0.0934	0.0802	0.00158	-0.456	-0.683	7.99
NM_013306.3	29907	SNX15	sorting nexin 15, transcript variant A.	4.7e-08	6	0	0.253	0.295	0.626	0.845	0.294	0.318	0.338	-0.121	0.687	0.86	-0.0254	-0.202	0.216	-0.0215	0.422	0.486	6.95
NM_001950.3	1874	E2F4	E2F transcription factor 4, p107/p130-binding (E2F4).	4.8e-08	6	0	-0.0443	-0.354	-0.675	-0.891	-0.315	-0.454	-0.241	-0.133	-0.526	-0.822	0.0755	-0.0102	-0.0221	-0.249	-0.288	-0.455	10.1
NM_001083617.1	9821	RB1CC1	RB1-inducible coiled-coil 1, transcript variant 2.	4.8e-08	6	0	-0.067	0.326	0.595	0.873	0.3	0.44	0.115	0.127	0.529	0.461	-0.000122	-0.0591	0.0595	0.107	0.376	0.505	8.98
NM_022490.1	64425	POLR1E	polymerase .	4.8e-08	5	0	0.026	-0.282	-0.634	-0.859	-0.258	-0.422	-0.018	-0.3	-0.598	-0.889	0.135	0.0993	0.101	0.0659	-0.32	-0.416	8.21
XM_939919.2	650832	LOC650832	PREDICTED: similar to mitogen-activated protein kinase kinase 3 isoform A .	4.9e-08	6	2	-0.0694	-0.489	-0.705	-1.12	-0.43	-0.501	-0.131	-0.366	-0.758	-1.02	0.143	0.0338	-0.115	-0.0641	-0.406	-0.731	10
NM_002659.2	5329	PLAUR	plasminogen activator, urokinase receptor, transcript variant 1.	5e-08	3	0	0.473	0.13	-0.404	-0.874	0.375	0.2	0.391	0.432	0.305	-0.836	0.122	0.117	0.207	0.077	0.475	0.118	6.93
NM_003622.2	8496	PPFIBP1	PTPRF interacting protein, binding protein 1 (liprin beta 1), transcript variant 1.	5e-08	6	0	0.22	0.379	0.751	0.749	0.485	0.428	0.148	0.36	0.58	0.595	-0.0333	-0.157	-0.199	-0.041	0.51	0.599	7.41
NM_182662.1	51166	AADAT	aminoadipate aminotransferase, transcript variant 2.	5e-08	6	0	-0.167	-0.328	-0.832	-0.877	-0.419	-0.591	-0.359	-0.118	-0.597	-0.545	-0.131	0.0937	0.057	-0.225	-0.437	-0.532	6.31
NM_020890.1	57650	KIAA1524	KIAA1524 .	5e-08	5	2	-0.256	-0.371	-0.624	-1.02	-0.359	-0.378	-0.145	-0.382	-0.985	-1.38	-0.107	-0.297	-0.129	-0.162	-0.173	-0.528	8.02
NM_000951.1	5639	PRRG2	proline rich Gla (G-carboxyglutamic acid) 2 .	5e-08	8	0	-0.315	-0.568	-0.848	-0.788	-0.81	-0.76	-0.179	-0.353	-0.579	-0.835	-0.101	0.2	-0.0281	-0.182	-0.734	-0.744	6.32
NM_014067.2	28992	MACROD1	MACRO domain containing 1 .	5e-08	8	0	0.263	0.227	0.778	0.886	0.526	0.501	0.324	0.237	0.736	0.861	0.179	-0.0382	0.115	0.123	0.262	0.412	6.51
NM_024661.3	79714	CCDC51	coiled-coil domain containing 51 .	5e-08	6	0	0.0397	-0.348	-0.673	-0.757	-0.373	-0.328	-0.199	-0.212	-0.327	-0.666	0.026	-0.049	0.00623	-0.0212	-0.248	-0.548	7.74
NM_001098402.1	49854	ZNF295	zinc finger protein 295, transcript variant 1.	5e-08	9	0	0.122	0.356	0.57	0.45	0.503	0.396	0.192	0.282	0.604	0.367	-0.0585	-0.186	-0.0056	-0.0111	0.377	0.501	8.02
NM_020899.2	57659	ZBTB4	zinc finger and BTB domain containing 4 .	5e-08	6	1	0.0298	0.178	0.661	0.869	0.269	0.472	0.147	0.123	0.583	1.01	-0.00851	0.00344	0.00556	0.162	0.277	0.427	8.91
NM_018193.2	55215	FANCI	Fanconi anemia, complementation group I, transcript variant 2.	5.1e-08	7	2	-0.122	-0.314	-0.568	-0.941	-0.538	-0.474	-0.317	-0.16	-1.06	-1.23	0.0491	-0.135	-0.201	-0.00264	-0.144	-0.387	6.65
XM_928753.1	645743	LOC645743	PREDICTED: hypothetical protein LOC645743 .	5.1e-08	8	2	-0.141	-0.401	-0.736	-1	-0.522	-0.537	-0.385	-0.308	-0.922	-1.18	0.0257	-0.00783	-0.194	-0.181	-0.251	-0.608	6.94
NM_198042.2	64236	PDLIM2	PDZ and LIM domain 2 (mystique), transcript variant 3.	5.1e-08	9	0	-0.4	-0.623	-0.855	-0.557	-0.669	-0.653	-0.0642	-0.687	0.185	-0.562	-0.342	-0.0624	0.0247	-0.227	-0.762	-0.819	6.74
NM_004358.3	994	CDC25B	cell division cycle 25 homolog B (S. pombe), transcript variant 2.	5.1e-08	8	0	0.212	0.434	0.756	0.975	0.535	0.618	0.267	0.483	0.631	0.855	-0.0295	-0.0812	0.0737	-0.0368	0.493	0.615	12.2
NM_014444.2	27229	TUBGCP4	tubulin, gamma complex associated protein 4 .	5.5e-08	8	0	-0.268	-0.508	-0.649	-0.81	-0.296	-0.434	-0.514	-0.282	-0.634	-0.88	5.9e-05	-0.2	-0.122	-0.041	-0.223	-0.425	8.72
NM_016183.3	51154	MRTO4	mRNA turnover 4 homolog (S. cerevisiae) .	5.5e-08	5	0	0.0231	-0.31	-0.822	-0.972	-0.244	-0.45	-0.116	-0.132	-0.388	-0.829	-0.0406	0.115	0.0218	-0.0197	-0.343	-0.564	9.62
NM_003632.1	8506	CNTNAP1	contactin associated protein 1 .	5.6e-08	4	1	-0.0656	0.247	0.609	0.913	0.225	0.391	0.205	0.0436	0.424	1.05	-0.0728	0.0119	0.0949	0.00945	0.0963	0.481	5.97
NM_003035.2	6491	STIL	SCL/TAL1 interrupting locus, transcript variant 2.	5.6e-08	6	1	-0.0902	-0.342	-0.518	-0.868	-0.431	-0.236	-0.489	-0.0817	-0.758	-1.12	-0.0509	-0.25	-0.296	-0.195	-0.1	-0.319	10.5
NM_018379.3	55793	FAM63A	family with sequence similarity 63, member A, transcript variant 1.	5.6e-08	7	1	0.127	0.591	0.685	1.28	0.562	0.501	0.27	0.431	0.183	0.897	0.12	0.217	-0.0245	0.239	0.338	0.633	6.09
NM_001032280.2	7020	TFAP2A	transcription factor AP-2 alpha (activating enhancer binding protein 2 alpha), transcript variant 2.	5.6e-08	6	0	-0.0291	0.274	0.622	0.79	0.467	0.385	0.207	0.132	0.573	0.858	-0.0777	-0.0513	-0.0929	0.0406	0.233	0.483	9.34
NM_032793.2	84879	MFSD2	major facilitator superfamily domain containing 2 .	5.7e-08	5	0	-0.111	-0.259	-0.62	-0.655	-0.302	-0.131	-0.223	-0.0945	-0.278	-0.643	-0.0979	-0.0203	0.0524	0.184	-0.215	-0.576	5.32
NM_021204.2	58478	ENOPH1	enolase-phosphatase 1 .	5.8e-08	7	0	-0.177	-0.255	-0.621	-0.81	-0.286	-0.421	-0.157	-0.338	-0.835	-0.668	-0.0473	-0.00421	-0.0163	0.0383	-0.274	-0.463	10.3
NM_004237.2	9319	TRIP13	thyroid hormone receptor interactor 13 .	5.8e-08	5	1	0.148	-0.135	-0.416	-0.731	-0.0961	-0.0527	-0.122	0.125	-0.598	-1.12	0.154	0.00586	-0.0923	-0.0994	-0.00601	-0.219	11.3
NM_138361.3	90678	LRSAM1	leucine rich repeat and sterile alpha motif containing 1, transcript variant 1.	5.8e-08	4	1	0.0823	0.245	0.844	1.03	0.285	0.397	-0.031	0.179	0.557	0.836	0.0205	-0.0207	-0.0977	-0.17	0.26	0.641	8.98
NM_002587.3	5097	PCDH1	protocadherin 1, transcript variant 1.	5.8e-08	5	1	-0.092	-0.374	-0.825	-0.876	-0.4	-0.524	-0.469	-0.235	-0.4	-1.33	-0.163	-0.172	-0.215	-0.106	-0.152	-0.506	6.25
NM_019112.3	10347	ABCA7	ATP-binding cassette, sub-family A .	5.9e-08	5	3	0.0766	0.464	1.09	1.25	0.586	0.493	0.15	0.815	0.667	1.08	0.209	-0.0165	-0.149	0.0782	0.301	0.746	6.49
NR_001445.1	125050	RN7SK	RNA, 7SK small nuclear, non-coding RNA.	5.9e-08	5	3	-0.0192	0.627	0.845	1.42	-0.0666	0.525	0.28	0.714	2	1.94	-0.391	-0.193	-0.404	-0.284	0.244	0.973	8.32
NR_001445.1	125050	RN7SK	RNA, 7SK small nuclear, non-coding RNA.	6e-08	8	6	0.336	0.826	1.19	1.57	0.359	0.748	0.584	1.01	1.86	2.16	0.0704	0.0953	-0.0328	0.32	0.589	1.14	4.99
NM_002648.2	5292	PIM1	pim-1 oncogene .	6.1e-08	10	0	0.434	0.548	0.963	0.966	0.723	0.59	0.363	0.683	0.784	0.555	0.323	0.186	0.156	0.14	0.564	0.825	7.22
NM_014736.4	9768	KIAA0101	KIAA0101, transcript variant 1.	6.2e-08	6	0	-0.22	-0.353	-0.6	-0.674	-0.362	-0.393	-0.143	-0.416	-0.748	-0.992	-0.0723	-0.029	0.102	-0.0685	-0.362	-0.61	12.2
NM_174921.1	201895	C4orf34	chromosome 4 open reading frame 34 (C4orf34).	6.2e-08	6	0	0.0624	0.311	0.717	0.983	0.348	0.439	0.364	0.161	0.722	0.864	-0.0635	-0.0448	-0.0536	-0.0329	0.295	0.465	8.2
NM_138717.1	9374	PPT2	palmitoyl-protein thioesterase 2, transcript variant 2.	6.3e-08	8	3	0.455	0.733	0.887	1.13	1.01	0.707	0.493	0.0501	0.698	1.12	0.103	-0.00103	0.188	0.344	0.777	0.983	6.56
NM_152633.2	2187	FANCB	Fanconi anemia, complementation group B, transcript variant 2.	6.3e-08	3	0	0.168	-0.318	-0.512	-0.865	-0.122	-0.387	0.0037	-0.0875	-0.494	-0.991	0.16	-0.0708	-0.000831	0.0276	-0.182	-0.174	6.43
NM_001025238.1	7106	TSPAN4	tetraspanin 4, transcript variant 6.	6.5e-08	8	0	-0.167	-0.458	-0.819	-0.822	-0.466	-0.483	-0.37	-0.455	-0.688	-0.889	-0.131	0.0106	0.0163	0.0874	-0.402	-0.625	9.01
NM_018321.3	55299	BXDC2	brix domain containing 2 .	6.6e-08	4	0	0.0272	-0.292	-0.752	-0.981	-0.265	-0.225	-0.065	-0.261	-0.476	-0.914	0.089	0.0196	0.00593	0.111	-0.123	-0.468	9.03
NM_015076.3	23097	CDC2L6	cell division cycle 2-like 6 .	6.7e-08	6	1	-0.013	0.356	0.894	1.03	0.391	0.466	0.16	0.132	0.768	0.731	-0.0173	0.0342	0.0654	0.0464	0.28	0.619	9
NM_004499.3	3182	HNRNPAB	heterogeneous nuclear ribonucleoprotein A/B, transcript variant 2.	6.7e-08	4	0	0.0452	-0.289	-0.533	-0.845	-0.209	-0.336	-0.12	-0.114	-0.328	-0.747	0.109	0.0528	-0.00215	-0.116	-0.175	-0.357	13.9
NM_001662.2	381	ARF5	ADP-ribosylation factor 5 .	6.8e-08	8	0	0.0632	0.385	0.623	0.923	0.429	0.478	0.247	0.217	0.466	0.706	-0.0742	0.00936	0.112	0.235	0.275	0.451	10.3
NM_001042546.1	64756	ATPAF1	ATP synthase mitochondrial F1 complex assembly factor 1, nuclear gene encoding mitochondrial protein, transcript variant 2.	6.8e-08	8	0	-0.135	-0.371	-0.508	-0.587	-0.389	-0.408	-0.308	-0.189	-0.318	-0.441	0.00385	0.0967	0.00331	-0.122	-0.463	-0.459	8.68
NM_001042465.1	5660	PSAP	prosaposin, transcript variant 2.	6.8e-08	8	0	0.179	0.382	0.664	0.769	0.546	0.463	0.0901	0.165	0.258	0.467	0.0277	-0.0699	-0.12	0.0869	0.429	0.572	12.3
NM_001848.2	1291	COL6A1	collagen, type VI, alpha 1 .	6.9e-08	5	2	-0.0417	0.199	0.812	1.08	0.378	0.457	0.0219	0.358	0.78	1.02	-0.0373	-0.155	-0.00932	-0.0531	0.222	0.437	7.72
NM_007086.2	11169	WDHD1	WD repeat and HMG-box DNA binding protein 1, transcript variant 1.	6.9e-08	6	2	-0.18	-0.332	-0.748	-1.03	-0.34	-0.546	-0.177	-0.401	-0.926	-1.11	-0.113	-0.121	-0.102	-0.1	-0.188	-0.598	7.53
NM_025196.2	80273	GRPEL1	GrpE-like 1, mitochondrial (E. coli), nuclear gene encoding mitochondrial protein.	6.9e-08	5	0	-0.0575	-0.292	-0.583	-0.795	-0.234	-0.281	-0.0923	-0.226	-0.5	-0.64	0.078	0.00277	0.0418	-0.0563	-0.239	-0.477	9.7
XM_939319.2	203069	R3HCC1	PREDICTED: R3H domain and coiled-coil containing 1 (R3HCC1).	7.1e-08	8	0	-0.175	-0.367	-0.69	-0.715	-0.416	-0.532	-0.144	-0.301	-0.44	-0.53	-0.0459	0.0968	-0.0646	-0.183	-0.38	-0.549	9.12
NM_012478.3	23558	WBP2	WW domain binding protein 2 .	7.1e-08	6	0	0.134	0.177	0.727	0.715	0.385	0.406	0.177	0.386	0.262	0.482	0.0533	-0.0133	0.0034	-0.0621	0.366	0.542	10.9
NM_024682.1	79735	TBC1D17	TBC1 domain family, member 17 .	7.2e-08	7	1	0.165	0.375	0.981	1.05	0.588	0.727	0.527	0.556	0.366	0.852	-0.0585	0.113	0.47	0.38	0.596	0.752	5.43
NM_003610.3	8480	RAE1	RAE1 RNA export 1 homolog (S. pombe), transcript variant 1.	7.4e-08	6	0	0.00485	-0.261	-0.586	-0.499	-0.133	-0.226	-0.175	-0.00617	-0.596	-0.636	0.0469	0.0806	0.107	0.03	-0.269	-0.34	10.7
NM_004913.2	9605	C16orf7	chromosome 16 open reading frame 7 (C16orf7).	7.5e-08	8	1	0.172	0.278	0.753	0.998	0.482	0.421	0.26	0.612	0.738	1.04	0.0882	0.175	0.0874	0.0998	0.346	0.538	6.78
XM_933660.1	653752	LOC653752	PREDICTED: similar to dexamethasone-induced transcript .	7.5e-08	6	0	-0.161	-0.377	-0.748	-0.65	-0.405	-0.426	-0.115	-0.435	-0.443	-0.733	-0.00299	0.101	0.0448	-0.0907	-0.368	-0.624	6.48
NM_182776.1	4176	MCM7	minichromosome maintenance complex component 7, transcript variant 2.	7.7e-08	4	1	-0.0896	-0.307	-0.637	-0.943	-0.294	-0.41	-0.219	-0.223	-0.643	-1.15	0.0455	-0.00939	-0.023	-0.185	-0.202	-0.357	13.3
NM_000434.2	4758	NEU1	sialidase 1 (lysosomal sialidase) .	7.7e-08	6	0	-0.0185	0.254	0.6	0.824	0.357	0.352	0.136	0.15	0.623	0.551	-0.164	0.000816	0.0908	-0.032	0.27	0.435	7.51
NM_207304.1	10150	MBNL2	muscleblind-like 2 (Drosophila), transcript variant 3.	7.9e-08	4	0	-0.0656	0.264	0.521	0.504	0.388	0.269	-0.0448	0.0911	-0.0162	0.302	0.0803	-0.272	-0.214	0.0905	0.462	0.456	9.11
NM_022163.2	26589	MRPL46	mitochondrial ribosomal protein L46, nuclear gene encoding mitochondrial protein.	7.9e-08	5	0	-0.105	-0.249	-0.657	-0.555	-0.27	-0.286	-0.0985	-0.233	-0.252	-0.495	-0.00654	0.113	0.169	0.023	-0.4	-0.548	9.95
NM_020675.3	57405	SPC25	SPC25, NDC80 kinetochore complex component, homolog (S. cerevisiae) .	8e-08	6	2	-0.17	-0.393	-0.614	-0.921	-0.469	-0.397	0.0329	-0.255	-1.06	-1.59	-0.0705	0.00461	-0.0109	-0.099	-0.303	-0.524	9.27
NM_017567.2	55577	NAGK	N-acetylglucosamine kinase .	8.1e-08	9	0	0.146	0.442	0.667	0.837	0.562	0.477	0.351	0.453	0.529	0.541	0.0733	0.0342	0.0799	-0.0745	0.337	0.552	8.78
NM_005928.1	4240	MFGE8	milk fat globule-EGF factor 8 protein .	8.1e-08	6	0	-0.0666	0.237	0.576	0.766	0.417	0.294	0.223	0.111	0.476	0.652	-0.0562	0.00727	-0.00248	-0.0979	0.249	0.498	9.59
XM_942117.1	652595	LOC652595	PREDICTED: similar to U2 small nuclear ribonucleoprotein A (U2 snRNP-A) .	8.1e-08	6	0	-0.158	-0.182	-0.705	-0.868	-0.162	-0.372	-0.0538	-0.398	-0.647	-0.844	-0.0386	0.0143	0.0363	0.00335	-0.236	-0.484	10.5
NM_001039966.1	2852	GPER	G protein-coupled estrogen receptor 1, transcript variant 3.	8.1e-08	4	2	0.041	0.338	0.955	1.62	0.44	0.613	0.196	0.212	-0.178	1.16	-0.0536	0.0115	-0.0638	0.296	0.267	0.536	8.34
NM_005514.5	3106	HLA-B	major histocompatibility complex, class I, B .	8.2e-08	8	0	0.121	0.374	0.543	0.674	0.4	0.388	0.256	0.11	0.397	0.852	-0.0546	0.0676	0.127	0.0515	0.21	0.399	7.59
NM_175624.2	117177	RAB3IP	RAB3A interacting protein (rabin3), transcript variant beta 1.	8.3e-08	9	0	-0.148	-0.376	-0.608	-0.633	-0.545	-0.508	-0.296	-0.243	-0.691	-0.399	-0.0966	0.0688	-0.0207	-0.214	-0.426	-0.582	7.17
NM_198436.1	6790	AURKA	aurora kinase A, transcript variant 5.	8.4e-08	7	1	-0.265	-0.384	-0.438	-0.572	-0.302	-0.225	-0.359	-0.284	-0.718	-1.14	-0.116	-0.0443	-0.0069	-0.153	-0.231	-0.318	12.2
NM_138413.2	112817	C10orf65	chromosome 10 open reading frame 65 (C10orf65).	8.4e-08	3	0	-0.2	0.0748	0.665	0.841	-0.0865	0.352	-0.104	-0.0645	0.126	0.866	-0.0399	0.132	0.171	-0.0158	-0.0219	0.0844	4.64
NM_000505.3	2161	F12	coagulation factor XII (Hageman factor) (F12).	8.4e-08	6	0	0.0216	-0.282	-0.547	-0.828	-0.316	-0.394	-0.0494	-0.151	-0.211	-0.512	-0.0178	0.0494	-0.113	0.00205	-0.218	-0.304	9.01
NM_014711.3	9738	CP110	CP110 protein .	8.4e-08	8	0	-0.356	-0.391	-0.67	-0.92	-0.508	-0.408	-0.263	-0.307	-0.968	-0.698	-0.117	-0.0487	-0.202	-0.199	-0.281	-0.567	8.04
NM_003466.3	7849	PAX8	paired box 8, transcript variant PAX8A.	8.4e-08	5	1	0.225	0.355	0.863	0.934	0.264	0.419	0.39	0.442	0.681	1.1	0.12	0.168	0.0676	0.0558	0.331	0.652	5.89
NM_003565.1	8408	ULK1	unc-51-like kinase 1 (C. elegans) .	8.4e-08	5	1	0.0461	0.365	0.805	1.18	0.437	0.403	0.0884	0.247	0.255	0.849	-0.0462	0.0731	-0.0658	-0.109	0.312	0.663	9.61
NM_001760.2	896	CCND3	cyclin D3 .	8.4e-08	7	0	-0.0623	-0.342	-0.621	-0.741	-0.214	-0.358	-0.191	-0.339	-0.831	-0.812	0.0203	0.0386	-0.000953	-0.017	-0.277	-0.437	12
NM_000179.1	2956	MSH6	mutS homolog 6 (E. coli) .	8.4e-08	6	0	-0.176	-0.272	-0.661	-0.83	-0.47	-0.324	-0.297	-0.262	-0.614	-0.711	-0.0105	-0.103	-0.154	-0.179	-0.174	-0.425	11.3
NM_001002876.1	79019	CENPM	centromere protein M, transcript variant 2.	8.4e-08	5	1	-0.114	-0.404	-0.752	-0.984	-0.492	-0.493	0.0692	-0.198	-0.816	-1.21	0.0959	0.2	0.0318	-0.156	-0.526	-0.673	9.41
NM_030928.2	81620	CDT1	chromatin licensing and DNA replication factor 1 .	8.5e-08	5	3	0.0434	-0.351	-0.772	-1.17	-0.365	-0.507	-0.339	-0.278	-1.06	-1.75	0.0674	-0.0611	-0.0706	-0.264	-0.175	-0.512	11.1
NM_016464.3	51524	TMEM138	transmembrane protein 138 .	8.5e-08	6	0	-0.132	-0.229	-0.662	-0.782	-0.363	-0.443	0.0176	-0.234	-0.472	-0.697	-0.0893	0.0691	-0.022	-0.124	-0.389	-0.474	9.24
NM_004390.2	1512	CTSH	cathepsin H, transcript variant 1.	8.5e-08	7	0	-0.211	-0.454	-0.509	-0.525	-0.386	-0.32	-0.221	-0.221	-0.6	-0.285	-0.0184	-0.102	0.0125	-0.0648	-0.387	-0.613	9.68
NM_005502.2	19	ABCA1	ATP-binding cassette, sub-family A .	8.5e-08	7	0	-0.751	-0.605	-0.6	-0.339	-0.859	-0.465	-0.991	-0.745	-0.649	0.418	-0.111	-0.0596	-0.164	-0.345	-0.796	-0.804	6.29
NM_001078174.1	2030	SLC29A1	solute carrier family 29 (nucleoside transporters), member 1, nuclear gene encoding mitochondrial protein, transcript variant 4.	8.5e-08	4	0	-0.127	-0.136	-0.6	-0.758	-0.289	-0.272	-0.214	-0.166	-0.0994	-0.841	-0.0194	-0.087	-0.0063	-0.105	-0.101	-0.392	9.23
NM_013276.2	23729	SHPK	sedoheptulokinase .	8.6e-08	9	0	-0.106	-0.34	-0.587	-0.845	-0.398	-0.479	-0.307	-0.235	-0.651	-0.805	-0.0677	-0.171	-0.189	-0.256	-0.201	-0.45	10.3
	NA		PM0-ST0264-161199-001-b06 ST0264 cDNA sequence	8.7e-08	8	3	0.698	1.05	0.752	0.682	0.674	0.608	0.838	1.13	0.845	0.884	0.355	0.563	0.0699	0.0858	0.62	1.07	6.47
NM_144636.2	131474	CHCHD4	coiled-coil-helix-coiled-coil-helix domain containing 4, nuclear gene encoding mitochondrial protein, transcript variant 2.	8.7e-08	5	0	-0.00242	-0.244	-0.589	-0.887	-0.335	-0.373	-0.0101	-0.0624	-0.337	-0.704	0.0549	0.0658	0.119	0.00909	-0.322	-0.531	9.83
NM_002640.3	5271	SERPINB8	serpin peptidase inhibitor, clade B (ovalbumin), member 8, transcript variant 1.	8.7e-08	4	1	0.292	-0.13	-0.622	-1	-0.139	-0.311	0.131	-0.00367	-0.308	-0.864	0.0828	0.0365	-0.00924	-0.000516	-0.0443	-0.392	9.21
NM_138786.1	116441	TM4SF18	transmembrane 4 L six family member 18 .	8.8e-08	6	0	-0.00159	-0.23	-0.555	-0.718	-0.273	-0.21	-0.0408	-0.113	-0.865	-0.721	0.0673	0.0299	0.177	0.136	-0.235	-0.583	11.5
NM_024053.3	79019	CENPM	centromere protein M, transcript variant 1.	8.8e-08	6	1	-0.177	-0.501	-0.729	-0.977	-0.524	-0.453	-0.173	-0.547	-0.642	-1.26	-0.0507	0.0182	0.0992	-0.0568	-0.492	-0.685	8.73
NM_024616.1	79669	C3orf52	chromosome 3 open reading frame 52 (C3orf52).	9e-08	4	0	0.0983	-0.25	-0.792	-0.995	-0.11	-0.438	-0.215	-0.219	-0.0665	-0.748	0.0487	-0.0984	-0.0487	-0.113	-0.00265	-0.445	7.46
NM_000689.3	216	ALDH1A1	aldehyde dehydrogenase 1 family, member A1 .	9e-08	4	0	-0.157	0.0913	0.598	0.775	0.148	0.32	-0.0184	0.0917	-0.233	0.725	-0.103	-0.0706	-0.0898	0.304	0.177	0.294	9.62
NM_001005744.1	8650	NUMB	numb homolog (Drosophila), transcript variant 2.	9e-08	6	0	0.0518	0.235	0.574	0.611	0.288	0.36	0.0381	0.163	0.529	0.405	0.00173	-0.0679	-0.0661	-0.0586	0.375	0.426	8.59
NM_194326.2	91582	RPS19BP1	ribosomal protein S19 binding protein 1 .	9e-08	6	0	-0.126	-0.409	-0.711	-0.861	-0.628	-0.399	-0.129	-0.275	-0.0358	-0.457	-0.0508	-0.0357	0.000818	-0.0612	-0.518	-0.723	8.76
NM_001928.2	1675	CFD	complement factor D (adipsin) .	9.1e-08	5	2	0.135	0.457	0.852	0.898	0.376	0.504	0.428	0.408	1.09	1.16	-0.211	0.0179	-0.0761	-0.159	0.141	0.568	8.3
NM_033417.1	93323	NY-SAR-48	sarcoma antigen NY-SAR-48, transcript variant 1.	9.1e-08	4	0	0.00726	-0.296	-0.652	-0.857	-0.151	-0.316	0.0089	-0.0728	-0.601	-0.92	0.0575	0.00295	0.116	-0.00731	-0.212	-0.392	7.28
NM_001077442.1	3183	HNRNPC	heterogeneous nuclear ribonucleoprotein C (C1/C2), transcript variant 3.	9.1e-08	6	0	-0.242	-0.302	-0.494	-0.549	-0.31	-0.313	-0.142	-0.235	-0.748	-0.736	0.0109	0.161	0.0524	0.151	-0.363	-0.493	9.99
NM_152288.1	93129	ORAI3	ORAI calcium release-activated calcium modulator 3 .	9.1e-08	10	0	0.339	0.544	0.713	0.689	0.68	0.598	0.654	0.661	0.813	0.801	-0.0299	0.136	0.168	0.178	0.58	0.784	4.98
NM_138395.2	92935	MARS2	methionyl-tRNA synthetase 2, mitochondrial, nuclear gene encoding mitochondrial protein.	9.1e-08	4	2	0.0342	-0.278	-0.722	-1.19	-0.292	-0.357	-0.32	-0.19	-0.34	-1.23	0.0117	-0.122	-0.13	0.035	-0.155	-0.446	8.81
NM_153226.1	159371	TMEM20	transmembrane protein 20 .	9.1e-08	6	0	-0.0249	-0.333	-0.592	-0.686	-0.332	-0.283	-0.248	-0.172	-0.43	-0.738	0.119	0.0678	0.0561	-0.0215	-0.221	-0.401	8.16
NM_004280.3	9521	EEF1E1	eukaryotic translation elongation factor 1 epsilon 1 .	9.2e-08	5	0	-0.124	-0.183	-0.683	-0.747	-0.304	-0.301	-0.0589	-0.253	-0.281	-0.8	0.0551	0.141	0.093	0.11	-0.291	-0.495	10.4
NM_054012.3	445	ASS1	argininosuccinate synthetase 1, transcript variant 2.	9.2e-08	4	0	-0.205	0.174	0.521	0.683	0.171	0.243	-0.0379	-0.0323	0.389	0.782	-0.303	-0.103	-0.294	-0.211	0.122	0.391	6.31
NM_002541.2	4967	OGDH	oxoglutarate (alpha-ketoglutarate) dehydrogenase (lipoamide), nuclear gene encoding mitochondrial protein, transcript variant 1.	9.2e-08	10	0	0.426	0.467	0.749	0.822	0.5	0.57	0.224	0.666	0.98	0.69	0.0188	0.0422	0.126	0.165	0.589	0.635	8.89
NM_014746.2	9781	RNF144	ring finger protein 144 .	9.3e-08	6	0	0.0224	0.34	0.501	0.643	0.386	0.204	0.0893	0.109	0.606	0.819	-0.0968	-0.0522	-0.0525	-0.211	0.254	0.481	8.09
NM_016446.2	51754	C9orf127	chromosome 9 open reading frame 127 (C9orf127).	9.4e-08	5	0	0.114	0.248	0.771	0.859	0.41	0.39	0.237	0.174	0.487	0.86	-0.0957	-0.0273	-0.124	-0.0385	0.404	0.544	7.15
NM_001017973.1	8974	P4HA2	procollagen-proline, 2-oxoglutarate 4-dioxygenase (proline 4-hydroxylase), alpha polypeptide II (P4HA2), transcript variant 2.	9.4e-08	8	0	0.342	0.352	0.635	0.652	0.58	0.463	0.306	0.258	0.445	0.461	0.0762	-0.0375	0.0637	0.0621	0.39	0.547	9.12
NM_013313.3	29799	YPEL1	yippee-like 1 (Drosophila) .	9.6e-08	5	2	-0.115	0.314	0.856	1.15	0.39	0.438	0.129	0.135	0.418	1.03	-0.0817	0.0666	0.117	-0.102	0.39	0.674	6.06
NM_002048.1	2619	GAS1	growth arrest-specific 1 .	9.7e-08	5	1	-0.0456	0.298	0.82	1.05	0.326	0.511	0.196	0.191	0.0572	0.983	0.0528	0.0187	-0.0166	0.157	0.613	0.535	5.74
NM_014520.2	10514	MYBBP1A	MYB binding protein (P160) 1a .	9.7e-08	6	0	0.0361	-0.39	-0.463	-0.953	-0.357	-0.359	-0.265	0.0319	-0.105	-0.5	-0.0117	-0.087	-0.115	0.173	-0.297	-0.528	7.48
NM_139235.3	65083	NOL6	nucleolar protein family 6, transcript variant gamma.	9.7e-08	6	0	-0.0645	-0.23	-0.589	-0.893	-0.275	-0.426	-0.255	-0.0988	-0.294	-0.704	0.0057	-0.0959	-0.229	-0.184	-0.268	-0.429	10.4
NM_052831.2	116843	C6orf192	chromosome 6 open reading frame 192 (C6orf192).	9.8e-08	6	0	-0.142	-0.329	-0.485	-0.624	-0.407	-0.342	-0.252	-0.242	-0.594	-0.326	0.0159	0.0709	-0.023	-0.0915	-0.478	-0.605	8.48
NM_145753.1	90102	PHLDB2	pleckstrin homology-like domain, family B, member 2 .	9.8e-08	4	2	0.0484	-0.279	-0.85	-1.5	-0.345	-0.275	-0.242	0.0644	-0.577	-1.01	0.12	-0.0579	-0.135	-0.0318	0.0637	-0.472	7.45
NM_199331.2	9455	HOMER2	homer homolog 2 (Drosophila), transcript variant 3.	9.8e-08	7	1	0.17	0.404	0.735	0.91	0.447	0.441	0.339	0.398	0.875	1.01	0.0258	0.0362	0.119	0.0124	0.387	0.543	7.47
NM_013300.1	29902	C12orf24	chromosome 12 open reading frame 24 (C12orf24).	9.8e-08	6	0	-0.132	-0.352	-0.683	-0.769	-0.28	-0.406	-0.201	-0.467	-0.409	-0.829	-0.0736	0.0179	0.0675	-0.0196	-0.39	-0.554	10
NM_000745.2	1138	CHRNA5	cholinergic receptor, nicotinic, alpha 5 .	9.8e-08	5	1	0.0292	-0.404	-0.782	-1.16	-0.34	-0.395	-0.317	-0.368	-0.81	-0.985	0.122	0.007	0.000126	-0.0139	-0.216	-0.535	7.42
NM_014720.2	9748	SLK	STE20-like kinase (yeast) .	9.9e-08	8	0	0.0708	0.32	0.359	0.282	0.447	0.422	0.384	0.43	-0.0475	0.291	0.0902	0.00276	-0.0815	0.229	0.546	0.508	8.05
NM_014969.4	22911	WDR47	WD repeat domain 47 .	9.9e-08	8	0	0.342	0.599	0.898	0.852	0.816	0.535	0.407	0.381	0.496	0.921	0.293	0.171	0.198	0.0675	0.516	0.897	7.12
NM_172345.1	9043	SPAG9	sperm associated antigen 9, transcript variant 2.	1e-07	8	0	-0.034	0.439	0.401	0.67	0.34	0.467	0.224	0.14	0.677	0.576	-0.174	0.0018	-0.0494	0.0977	0.417	0.631	6.64
NM_006096.2	10397	NDRG1	N-myc downstream regulated gene 1 .	1e-07	5	2	0.12	0.538	0.771	1.13	0.375	0.608	0.201	0.248	0.815	1.42	-0.081	-0.0851	-0.0558	-0.0509	0.475	0.749	5.95
NM_004107.3	2217	FCGRT	Fc fragment of IgG, receptor, transporter, alpha .	1e-07	4	0	0.0141	0.154	0.575	0.846	0.192	0.338	0.127	0.273	0.253	0.856	-0.0368	-0.0723	0.104	-0.0703	0.114	0.316	7.46
NM_018101.2	55143	CDCA8	cell division cycle associated 8 .	1e-07	5	1	-0.0819	-0.385	-0.404	-0.683	-0.267	-0.21	-0.49	-0.153	-0.858	-1.59	-0.0265	-0.121	-0.061	-0.196	-0.155	-0.395	11.4
NM_017515.3	54733	SLC35F2	solute carrier family 35, member F2 .	1.1e-07	5	0	0.0447	-0.364	-0.601	-0.846	-0.351	-0.306	-0.215	-0.136	-0.35	-0.764	0.101	-0.0173	0.0158	-0.0825	-0.278	-0.472	8.94
NM_002467.3	4609	MYC	v-myc myelocytomatosis viral oncogene homolog (avian) .	1.1e-07	5	0	0.125	0.31	0.699	0.443	0.415	0.37	0.243	0.321	0.14	0.496	0.0363	-0.0602	-0.0912	0.305	0.662	0.622	8.12
NM_001079864.1	8887	TAX1BP1	Tax1 (human T-cell leukemia virus type I) binding protein 1, transcript variant 2.	1.1e-07	6	0	0.137	0.289	0.518	0.591	0.271	0.245	0.158	0.195	0.295	0.489	-0.000931	-0.125	0.0117	0.0154	0.279	0.438	11
NM_016433.3	51228	GLTP	glycolipid transfer protein .	1.1e-07	6	0	0.221	0.428	0.304	0.155	0.454	0.269	0.332	0.365	0.335	0.205	0.0211	0.0206	-0.0835	-0.142	0.477	0.483	12.3
XM_001129412.1	728441	LOC728441	PREDICTED: similar to Gamma-glutamyltranspeptidase 1 precursor (Gamma-glutamyltransferase 1) .	1.1e-07	8	0	0.195	0.323	0.593	0.821	0.575	0.53	0.279	0.114	0.647	0.889	0.0278	0.0804	0.13	0.137	0.371	0.516	6.1
NM_017906.2	55003	PAK1IP1	PAK1 interacting protein 1 .	1.1e-07	4	0	-0.00893	-0.243	-0.664	-0.935	-0.271	-0.394	-0.0354	-0.293	-0.242	-0.86	0.0484	0.0212	0.0338	0.0575	-0.238	-0.544	10.2
NM_006423.1	10567	RABAC1	Rab acceptor 1 (prenylated) .	1.1e-07	5	3	0.272	0.517	0.999	1.22	0.499	0.607	0.582	0.459	1.35	1.39	0.0242	0.1	0.179	0.216	0.278	0.657	9.36
NM_001901.2	1490	CTGF	connective tissue growth factor .	1.1e-07	5	1	0.155	-0.224	-0.852	-1.06	-0.483	-0.364	-0.0563	-0.327	-0.55	-0.56	0.117	-0.0369	0.0711	0.188	-0.417	-0.58	6.15
NM_003183.4	6868	ADAM17	ADAM metallopeptidase domain 17 (tumor necrosis factor, alpha, converting enzyme) .	1.1e-07	7	0	0.165	0.331	0.452	0.706	0.362	0.305	0.223	0.31	0.687	0.586	-0.014	-0.0125	-0.0235	-0.106	0.299	0.445	7.98
NM_018285.2	55272	IMP3	IMP3, U3 small nucleolar ribonucleoprotein, homolog (yeast) .	1.1e-07	7	0	-0.16	-0.357	-0.603	-0.932	-0.532	-0.438	-0.0486	-0.219	-0.179	-0.196	-0.0729	-0.0704	-0.0552	-0.209	-0.427	-0.531	11.1
NM_001286.2	1185	CLCN6	chloride channel 6, transcript variant ClC-6a.	1.1e-07	6	0	0.216	0.233	0.865	0.931	0.437	0.39	0.252	0.517	0.624	0.685	0.0295	0.0824	0.0162	0.058	0.348	0.527	6.64
NM_001078174.1	2030	SLC29A1	solute carrier family 29 (nucleoside transporters), member 1, nuclear gene encoding mitochondrial protein, transcript variant 4.	1.1e-07	5	0	-0.0037	-0.299	-0.654	-0.742	-0.407	-0.336	-0.322	-0.0182	-0.0922	-0.862	-0.19	-0.0831	-0.0299	-0.143	-0.175	-0.445	8.78
NM_020536.2	57325	CSRP2BP	CSRP2 binding protein, transcript variant 1.	1.1e-07	5	0	-0.152	-0.23	-0.638	-0.694	-0.324	-0.423	-0.0136	-0.17	-0.318	-0.838	0.0419	0.0976	0.1	-0.0769	-0.313	-0.517	8.98
NM_024705.1	79758	DHRS12	dehydrogenase/reductase, transcript variant 2.	1.1e-07	7	0	0.224	0.327	0.832	0.823	0.527	0.561	0.103	0.411	0.585	0.897	0.0553	-0.00623	0.12	0.0917	0.379	0.515	5.65
NM_001030001.1	6235	RPS29	ribosomal protein S29, transcript variant 2.	1.1e-07	5	3	0.0372	0.295	0.952	1.28	0.247	0.436	0.312	0.115	1.11	1.47	-0.119	-0.0232	0.139	0.00631	-0.073	0.41	7.92
NM_032730.4	84816	RTN4IP1	reticulon 4 interacting protein 1, nuclear gene encoding mitochondrial protein.	1.1e-07	6	0	-0.218	-0.294	-0.501	-0.628	-0.319	-0.334	-0.236	-0.232	-0.455	-0.612	0.0174	0.041	0.0138	-0.0523	-0.271	-0.469	8.66
NM_025106.2	80176	SPSB1	splA/ryanodine receptor domain and SOCS box containing 1 .	1.1e-07	4	1	0.00362	0.14	0.665	1.12	0.222	0.41	0.238	0.216	0.418	0.898	-0.195	0.0399	0.164	0.0917	0.0918	0.289	7.27
NM_145753.1	90102	PHLDB2	pleckstrin homology-like domain, family B, member 2 .	1.1e-07	3	2	0.177	-0.387	-0.854	-1.65	-0.154	-0.484	-0.0628	-0.171	-0.808	-1.2	0.292	0.0151	-0.154	-0.102	0.0233	-0.321	8.06
NM_015922.1	50814	NSDHL	NAD(P) dependent steroid dehydrogenase-like .	1.1e-07	8	0	0.304	0.349	0.645	0.676	0.402	0.428	0.248	0.386	0.316	0.163	0.0987	0.0567	0.0899	0.133	0.428	0.546	9.98
NM_018473.2	55856	THEM2	thioesterase superfamily member 2 .	1.1e-07	5	1	-0.032	0.444	0.703	0.998	0.32	0.434	0.409	0.211	0.69	1.28	-0.0969	0.123	0.0989	0.129	0.179	0.435	9.28
NM_003213.2	7004	TEAD4	TEA domain family member 4, transcript variant 1.	1.1e-07	5	1	-0.124	-0.402	-0.924	-1.13	-0.512	-0.533	-0.309	-0.532	-0.644	-0.977	0.0217	-0.0669	-0.0928	-0.0603	-0.387	-0.748	7.86
NM_001077621.1	155382	VPS37D	vacuolar protein sorting 37 homolog D (S. cerevisiae) .	1.1e-07	4	0	-0.116	0.196	0.627	0.928	0.216	0.296	0.276	0.0181	0.434	0.898	-0.145	0.0565	0.131	-0.0679	0.101	0.414	8.37
NM_006803.2	10947	AP3M2	adaptor-related protein complex 3, mu 2 subunit .	1.1e-07	8	0	-0.243	-0.311	-0.541	-0.612	-0.438	-0.415	-0.282	-0.298	-0.442	-0.656	-0.0643	0.0115	-0.11	-0.199	-0.485	-0.487	9.01
NM_014045.3	26020	LRP10	low density lipoprotein receptor-related protein 10 .	1.2e-07	5	1	0.164	0.268	0.774	0.76	0.242	0.344	-0.104	0.328	0.735	1.15	-0.151	-0.0995	-0.236	0.0621	0.464	0.55	7.42
NM_001001870.1	84981	C17orf91	chromosome 17 open reading frame 91 (C17orf91), transcript variant 2.	1.2e-07	9	0	0.512	0.84	0.78	0.996	0.659	0.754	0.582	0.841	0.0846	0.617	0.294	0.556	-0.0708	0.347	0.606	0.999	6.41
NM_020812.1	57572	DOCK6	dedicator of cytokinesis 6 .	1.2e-07	9	0	0.38	0.544	0.862	0.933	0.601	0.651	0.141	0.733	0.629	0.995	0.142	0.0502	0.0226	0.122	0.489	0.649	6.78
NM_005429.2	7424	VEGFC	vascular endothelial growth factor C .	1.2e-07	8	0	0.186	0.446	0.537	0.658	0.535	0.409	0.261	0.303	0.298	0.549	0.0369	0.0666	0.0992	0.032	0.346	0.473	9.02
NM_001005242.1	5318	PKP2	plakophilin 2, transcript variant 2a.	1.2e-07	8	0	-0.147	-0.542	-0.471	-0.592	-0.455	-0.282	-0.489	-0.372	-0.905	-0.413	-0.0407	-0.0374	0.0794	-0.164	-0.515	-0.631	6.32
NM_000435.1	4854	NOTCH3	Notch homolog 3 (Drosophila) .	1.2e-07	4	2	0.0419	0.371	0.757	1.14	0.257	0.266	0.279	0.417	0.552	1.19	-0.114	0.0917	-0.0246	-0.00216	0.156	0.6	6.35
NM_015340.3	23395	LARS2	leucyl-tRNA synthetase 2, mitochondrial, nuclear gene encoding mitochondrial protein.	1.2e-07	8	0	-0.0878	-0.33	-0.472	-0.569	-0.389	-0.378	-0.169	-0.239	-0.0474	-0.624	-0.0539	-0.117	0.0162	-0.128	-0.339	-0.554	8.21
NM_177423.1	8500	PPFIA1	protein tyrosine phosphatase, receptor type, f polypeptide, transcript variant 1.	1.2e-07	6	0	0.128	-0.245	-0.458	-0.718	-0.342	-0.396	-0.0967	-0.124	-0.271	-0.451	0.118	0.14	0.153	-0.0953	-0.239	-0.326	7.39
NM_015101.2	23127	GLT25D2	glycosyltransferase 25 domain containing 2 .	1.2e-07	6	0	-0.177	-0.424	-0.675	-0.771	-0.368	-0.405	-0.0952	-0.38	-0.557	-0.878	-0.0586	0.0496	0.123	-0.0208	-0.509	-0.668	5.74
NM_030636.2	80820	EEPD1	endonuclease/exonuclease/phosphatase family domain containing 1 .	1.2e-07	6	0	-0.0772	-0.382	-0.544	-0.725	-0.554	-0.448	-0.182	-0.295	-0.628	-0.808	-0.0258	0.0372	0.0304	0.0185	-0.472	-0.684	6.34
NM_000177.3	2934	GSN	gelsolin (amyloidosis, Finnish type), transcript variant 1.	1.2e-07	6	1	0.362	0.599	1.12	0.894	0.705	0.707	0.407	0.177	0.466	0.887	-0.0979	-0.128	-0.0256	0.301	0.965	0.882	5.87
NM_024945.2	80010	RMI1	RMI1, RecQ mediated genome instability 1, homolog (S. cerevisiae) .	1.2e-07	7	0	-0.282	-0.285	-0.633	-0.886	-0.483	-0.395	-0.352	-0.357	-0.644	-0.798	-0.0349	-0.145	-0.112	-0.257	-0.221	-0.482	8.78
NM_198489.1	338657	CCDC84	coiled-coil domain containing 84 .	1.2e-07	7	0	-0.228	-0.407	-0.613	-0.524	-0.493	-0.454	-0.265	-0.156	-0.739	-0.395	0.0285	0.15	-0.0724	-0.293	-0.648	-0.586	7.8
NM_001080391.1	6672	SP100	SP100 nuclear antigen, transcript variant 1.	1.2e-07	6	0	0.199	0.278	0.696	0.749	0.399	0.461	0.0646	0.233	0.267	0.887	-0.064	-0.0502	-0.0096	0.123	0.29	0.527	5.57
NM_001042426.1	1058	CENPA	centromere protein A, transcript variant 2.	1.2e-07	5	1	-0.104	-0.308	-0.493	-0.761	-0.287	-0.355	-0.0608	-0.336	-0.967	-1.57	-0.00153	-0.0651	-0.045	-0.133	-0.23	-0.399	10.4
NM_148973.1	8718	TNFRSF25	tumor necrosis factor receptor superfamily, member 25, transcript variant 10.	1.2e-07	10	3	0.706	0.63	1.06	0.998	0.621	0.667	0.449	1.13	1.06	0.895	0.297	0.163	-0.115	0.0729	0.436	0.76	6.76
NM_032290.2	84250	ANKRD32	ankyrin repeat domain 32 .	1.3e-07	7	1	-0.2	-0.37	-0.786	-1	-0.376	-0.562	-0.429	-0.331	-0.497	-0.707	-0.195	-0.151	-0.178	-0.332	-0.253	-0.553	6.97
NM_032982.2	835	CASP2	caspase 2, apoptosis-related cysteine peptidase, transcript variant 1.	1.3e-07	6	0	-0.15	-0.18	-0.52	-0.727	-0.277	-0.436	-0.179	-0.215	-0.382	-0.553	-0.0603	0.0208	-0.0881	-0.247	-0.26	-0.395	11.6
NM_007045.2	11116	FGFR1OP	FGFR1 oncogene partner, transcript variant 1.	1.3e-07	5	0	-0.145	-0.21	-0.55	-0.685	-0.234	-0.31	-0.239	-0.266	-0.384	-0.611	0.0101	0.0417	-0.00994	-0.13	-0.264	-0.352	8.21
NM_170783.1	30834	ZNRD1	zinc ribbon domain containing 1, transcript variant a.	1.3e-07	7	0	-0.256	-0.477	-0.924	-0.982	-0.679	-0.686	-0.111	-0.729	-0.442	-0.438	-0.117	-0.0501	0.0489	0.108	-0.539	-0.809	8.69
	NA		602255030F1 NIH_MGC_84 cDNA clone IMAGE:4347391 5 sequence	1.3e-07	4	0	-0.0263	0.216	0.555	0.758	0.103	0.223	0.249	0.207	0.117	0.817	0.155	0.087	0.074	0.0108	0.176	0.394	5.08
NM_022337.1	23682	RAB38	RAB38, member RAS oncogene family .	1.3e-07	4	2	0.039	-0.401	-1.06	-1.28	-0.452	-0.414	-0.0854	-0.334	0.0982	-0.211	-0.013	-0.229	0.00229	0.123	-0.438	-0.865	6.98
NM_022157.2	64121	RRAGC	Ras-related GTP binding C .	1.3e-07	6	1	0.0797	0.406	0.74	1.04	0.516	0.442	0.288	0.298	0.651	0.542	-0.0831	-0.0112	0.03	-0.105	0.36	0.555	8.21
NM_013974.1	23564	DDAH2	dimethylarginine dimethylaminohydrolase 2 .	1.3e-07	7	0	0.287	0.394	0.55	0.652	0.383	0.518	0.314	0.314	0.837	0.976	-0.14	-0.0571	-0.0964	0.0935	0.49	0.53	6.5
NM_144576.3	93058	COQ10A	coenzyme Q10 homolog A (S. cerevisiae), transcript variant 1.	1.3e-07	4	0	-0.357	-0.377	-0.258	-0.18	-0.532	-0.399	-0.253	-0.258	-0.462	0.0754	-0.0133	0.0604	0.0516	-0.0678	-0.568	-0.581	7.45
NM_014428.1	27134	TJP3	tight junction protein 3 (zona occludens 3) .	1.3e-07	4	1	-0.143	0.118	0.772	1.26	0.188	0.414	-0.0298	-0.0187	0.27	0.878	-0.0994	-0.0369	0.126	0.286	0.082	0.37	5.06
NM_014176.2	29089	UBE2T	ubiquitin-conjugating enzyme E2T (putative) .	1.3e-07	5	1	-0.15	-0.418	-0.906	-0.903	-0.441	-0.443	-0.0554	-0.383	-0.719	-1.22	-0.182	-0.041	-0.021	-0.114	-0.387	-0.699	8.83
NM_020898.1	57658	CALCOCO1	calcium binding and coiled-coil domain 1 .	1.3e-07	5	0	0.156	0.218	0.743	0.909	0.252	0.284	0.000841	0.214	0.701	0.768	-0.0873	-0.0667	0.0374	-0.0159	0.194	0.507	5.17
NM_002778.2	5660	PSAP	prosaposin, transcript variant 1.	1.3e-07	6	0	0.0835	0.312	0.589	0.754	0.473	0.395	0.163	0.2	0.108	0.516	0.054	-0.0241	-0.0314	0.105	0.409	0.578	12.3
XM_001129527.1	8462	KLF11	PREDICTED: Kruppel-like factor 11 .	1.3e-07	10	0	0.115	0.414	0.75	0.607	0.652	0.522	0.444	0.442	0.607	0.424	0.116	0.129	0.182	0.0328	0.524	0.621	5.2
NM_003739.4	8644	AKR1C3	aldo-keto reductase family 1, member C3 (3-alpha hydroxysteroid dehydrogenase, type II) .	1.3e-07	4	1	0.196	0.201	0.722	1.05	0.262	0.165	0.249	0.213	0.218	0.452	-0.0191	0.138	0.0361	-0.0789	0.165	0.462	5.81
NM_006216.2	5270	SERPINE2	serpin peptidase inhibitor, clade E (nexin, plasminogen activator inhibitor type 1), member 2 .	1.3e-07	5	0	0.0646	-0.293	-0.659	-0.823	-0.233	-0.417	-0.0743	-0.138	-0.329	-0.177	0.132	0.0569	0.0658	-0.0735	-0.251	-0.341	7.14
NM_020859.1	57619	SHRM	shroom .	1.3e-07	5	0	-0.0829	-0.396	-0.734	-0.628	-0.515	-0.37	-0.195	-0.418	-0.588	-0.296	0.0163	-0.0191	0.116	-0.00777	-0.54	-0.73	6.78
NM_003250.4	7067	THRA	thyroid hormone receptor, alpha (erythroblastic leukemia viral (v-erb-a) oncogene homolog, avian), transcript variant 2.	1.3e-07	5	0	0.0972	0.13	0.628	0.853	0.273	0.344	0.153	0.0932	0.554	0.833	0.0695	0.058	0.0473	-0.0695	0.242	0.423	5.98
NM_030891.3	81543	LRRC3	leucine rich repeat containing 3 .	1.4e-07	6	0	0.271	0.25	0.575	0.309	0.397	0.199	0.16	0.257	0.359	0.418	0.082	-0.184	-0.134	-0.0311	0.432	0.464	5.95
NM_005975.2	5753	PTK6	PTK6 protein tyrosine kinase 6 .	1.4e-07	6	0	0.314	0.471	0.824	0.736	0.493	0.435	0.361	0.44	0.343	0.39	0.00168	0.0201	-0.0226	-0.0139	0.456	0.592	6.11
NM_018199.2	55218	EXDL2	exonuclease 3'-5' domain-like 2 .	1.4e-07	5	0	-0.0452	0.299	0.574	0.801	0.269	0.379	0.102	0.189	0.428	0.706	-0.0089	-0.0581	0.0224	-0.128	0.254	0.453	7.75
NM_031910.3	114904	C1QTNF6	C1q and tumor necrosis factor related protein 6 (C1QTNF6), transcript variant 1.	1.4e-07	8	0	0.155	0.272	0.619	0.759	0.45	0.407	0.225	0.48	0.455	0.657	0.0608	0.133	-0.0221	0.23	0.393	0.569	7.85
NM_022117.1	64061	TSPYL2	TSPY-like 2 .	1.4e-07	4	2	0.113	0.42	0.87	1.04	0.337	0.351	0.284	0.181	0.71	1.09	-0.0854	0.144	0.154	-0.0446	0.221	0.579	5.79
NM_015255.1	23304	UBR2	ubiquitin protein ligase E3 component n-recognin 2 .	1.4e-07	6	0	0.0133	0.347	0.707	0.69	0.194	0.38	0.115	0.165	0.674	0.532	0.0143	-0.102	-0.0946	-0.0519	0.344	0.449	8.92
NM_031453.2	83641	FAM107B	family with sequence similarity 107, member B .	1.4e-07	8	2	0.401	0.657	1.19	1.64	0.764	0.739	0.389	0.291	0.915	0.66	0.0869	0.127	0.36	0.249	0.522	0.779	6.33
NM_003542.3	8364	HIST1H4C	histone cluster 1, H4c .	1.5e-07	7	5	-0.397	-0.375	-1.29	-1.3	-1.02	-0.822	-0.0405	-0.421	-0.83	-1.56	-0.426	-0.0282	0.00684	-0.336	-0.748	-1.04	13.9
NM_145341.2	27250	PDCD4	programmed cell death 4 (neoplastic transformation inhibitor), transcript variant 2.	1.5e-07	4	0	0.0691	0.315	0.663	0.951	0.296	0.423	0.108	0.43	0.533	0.618	-0.0614	0.0124	-0.101	-0.103	0.143	0.547	8.27
NM_017843.3	55653	BCAS4	breast carcinoma amplified sequence 4, transcript variant 1.	1.5e-07	4	0	-0.304	-0.14	0.0722	0.397	-0.253	-0.243	-0.0109	-0.262	0.0451	0.428	-0.123	0.0827	0.103	-0.031	-0.514	-0.223	8.26
NM_002230.1	3728	JUP	junction plakoglobin, transcript variant 1.	1.5e-07	6	0	0.0102	0.38	0.786	0.942	0.495	0.371	0.299	0.252	0.962	0.959	-0.17	0.016	0.146	0.0785	0.453	0.537	4.85
NM_001080.3	7915	ALDH5A1	aldehyde dehydrogenase 5 family, member A1, nuclear gene encoding mitochondrial protein, transcript variant 2.	1.5e-07	6	0	-0.245	-0.485	-0.382	-0.419	-0.46	-0.364	-0.337	-0.38	-0.525	-0.128	-0.0561	0.0175	0.0222	0.00855	-0.485	-0.628	7
NM_001024630.2	860	RUNX2	runt-related transcription factor 2, transcript variant 1.	1.5e-07	7	2	-0.0112	-0.558	-0.958	-1.15	-0.67	-0.574	-0.511	-0.476	-0.469	-1.13	-0.169	-0.334	-0.0934	-0.144	-0.598	-0.781	5.71
NM_001014380.1	84056	KATNAL1	katanin p60 subunit A-like 1, transcript variant 2.	1.5e-07	8	0	0.13	0.43	0.676	0.502	0.512	0.451	0.319	0.31	0.284	0.581	0.0204	0.0624	-0.0336	0.0192	0.499	0.67	6.8
NM_000628.3	3588	IL10RB	interleukin 10 receptor, beta .	1.5e-07	7	0	0.124	0.376	0.671	0.755	0.476	0.326	0.139	-0.0225	0.068	0.511	0.00514	0.0306	-0.0506	0.104	0.356	0.507	7.59
NM_032926.2	85012	TCEAL3	transcription elongation factor A, transcript variant 2.	1.5e-07	4	1	-0.00114	0.285	0.707	1.02	0.32	0.265	0.385	0.164	0.532	0.949	-0.0304	0.228	0.204	0.0641	0.00481	0.285	8.42
NM_001006639.1	9338	TCEAL1	transcription elongation factor A, transcript variant 2.	1.5e-07	3	0	-0.182	0.116	0.262	0.655	0.131	0.199	0.196	-0.39	-0.0032	0.772	0.035	0.137	0.167	0.217	-0.0192	0.165	7.16
NM_014720.2	9748	SLK	STE20-like kinase (yeast) .	1.5e-07	7	0	0.324	0.546	0.572	0.413	0.708	0.3	0.35	0.344	0.357	0.475	0.179	0.165	0.0422	0.119	0.564	0.604	8.92
NM_023940.2	65997	RASL11B	RAS-like, family 11, member B .	1.5e-07	9	0	-0.127	-0.364	-0.762	-0.762	-0.593	-0.594	-0.424	-0.39	-0.889	-0.58	-0.0158	-0.0758	-0.139	-0.276	-0.448	-0.435	6.04
NM_012383.3	26578	OSTF1	osteoclast stimulating factor 1 .	1.6e-07	7	0	0.196	0.445	0.587	0.728	0.48	0.427	0.405	0.145	0.444	0.585	-0.0425	-0.129	-0.0176	-0.0158	0.353	0.499	6.8
NM_017760.5	54892	NCAPG2	non-SMC condensin II complex, subunit G2 .	1.6e-07	5	1	-0.14	-0.192	-0.564	-0.828	-0.117	-0.243	-0.163	-0.247	-0.767	-1.13	-0.0976	0.0117	0.102	-0.0548	-0.202	-0.341	9.67
NM_002993.2	6372	CXCL6	chemokine (C-X-C motif) ligand 6 (granulocyte chemotactic protein 2) .	1.6e-07	8	1	-0.119	-0.561	-0.833	-1.08	-0.544	-0.578	-0.258	-0.37	-0.726	-0.526	0.0351	-0.171	-0.057	-0.284	-0.424	-0.643	6.89
NM_212469.1	1119	CHKA	choline kinase alpha, transcript variant 2.	1.6e-07	8	0	-0.3	-0.524	-0.618	-0.707	-0.524	-0.564	-0.365	-0.345	-0.388	-0.573	-0.103	-0.0787	-0.109	-0.336	-0.331	-0.459	8.66
NM_018321.3	55299	BXDC2	brix domain containing 2 .	1.6e-07	5	0	0.122	-0.182	-0.56	-0.891	-0.186	-0.276	-0.0726	-0.115	-0.638	-0.779	0.0527	0.0283	0.00466	0.0737	-0.137	-0.411	11.4
NM_003486.5	8140	SLC7A5	solute carrier family 7 (cationic amino acid transporter, y+ system), member 5 .	1.6e-07	6	0	-0.0457	-0.313	-0.759	-0.913	-0.297	-0.477	-0.412	-0.255	-0.449	-0.997	-0.0635	-0.198	-0.206	-0.225	-0.277	-0.403	12.3
	NA		cDNA FLJ33115 fis, clone TRACH2001314	1.6e-07	4	1	0.117	0.423	0.873	0.969	0.352	0.377	0.144	0.189	0.7	1.16	0.0849	0.101	0.0669	-0.0516	0.191	0.454	6.13
NM_199203.1	387522	TMEM189-UBE2V1	TMEM189-UBE2V1, transcript variant 1.	1.6e-07	7	1	0.199	0.657	0.908	1.01	0.823	0.51	0.448	-0.0643	0.619	0.929	0.0416	-0.0362	-0.0106	0.251	0.622	0.88	6.68
NM_005434.3	7851	MALL	mal, T-cell differentiation protein-like .	1.6e-07	7	0	0.123	0.235	0.388	0.429	0.54	0.467	0.265	0.386	0.231	0.359	-0.00757	-0.116	-0.0434	0.124	0.55	0.462	11.3
NM_170694.1	94009	SERHL	serine hydrolase-like .	1.6e-07	5	2	0.21	0.317	0.839	1.11	0.337	0.516	0.305	0.173	0.844	1.15	0.0557	0.0179	0.139	0.0694	0.233	0.518	5.96
NM_003318.3	7272	TTK	TTK protein kinase .	1.6e-07	5	1	-0.0629	-0.239	-0.421	-0.628	-0.158	-0.247	-0.283	-0.106	-0.934	-1.28	0.00624	-0.0689	-0.0726	-0.183	-0.0811	-0.246	9.49
NM_001069.2	7280	TUBB2A	tubulin, beta 2A .	1.7e-07	7	0	0.229	0.29	0.291	0.405	0.603	0.435	0.279	0.383	0.803	0.546	-0.126	-0.129	-0.00987	0.17	0.567	0.528	9.32
NM_003971.3	9043	SPAG9	sperm associated antigen 9 .	1.7e-07	7	0	0.283	0.611	0.839	0.885	0.724	0.418	0.185	-0.0844	0.426	0.692	0.0194	-0.0664	0.0782	0.0615	0.786	0.902	8.48
	NA		AGENCOURT_15364206 Human Anterior Horn cDNA clone IMAGE:30513831 5 sequence	1.7e-07	7	0	-0.0169	0.397	0.569	0.723	0.346	0.344	0.347	0.529	0.682	0.764	0.00187	-0.0788	0.116	-0.00774	0.169	0.417	5.8
NM_006289.2	7094	TLN1	talin 1 .	1.7e-07	5	0	0.174	0.252	0.601	0.514	0.252	0.229	0.242	0.253	0.516	0.635	-0.0256	-0.0154	-0.03	-0.179	0.336	0.479	8.26
NM_014754.1	9791	PTDSS1	phosphatidylserine synthase 1 .	1.7e-07	6	0	-0.0172	-0.323	-0.61	-0.658	-0.245	-0.278	-0.253	-0.202	-0.596	-0.74	0.0534	0.0188	0.0986	0.0303	-0.255	-0.436	10.5
NM_001005413.1	11130	ZWINT	ZW10 interactor, transcript variant 3.	1.8e-07	6	1	-0.0193	-0.253	-0.554	-0.705	-0.202	-0.279	-0.0396	-0.252	-0.783	-1.18	0.123	0.11	0.119	-0.044	-0.277	-0.426	9.45
	NA		wj32d10.x1 NCI_CGAP_Kid12 cDNA clone IMAGE:2404531 3 sequence	1.8e-07	10	2	0.369	0.632	0.801	1.08	0.607	0.697	0.545	0.604	0.897	1.03	0.125	0.31	0.3	0.255	0.434	0.706	5.38
NM_021825.3	60492	CCDC90B	coiled-coil domain containing 90B .	1.8e-07	7	0	0.092	0.402	0.557	0.683	0.263	0.428	0.349	0.287	0.417	0.711	0.00601	0.0563	0.0246	-0.0455	0.238	0.422	9.96
NM_001042445.1	831	CAST	calpastatin, transcript variant 11.	1.8e-07	6	0	0.19	0.253	0.587	0.678	0.447	0.375	0.116	0.227	0.185	0.424	0.107	-0.102	-0.0474	0.126	0.487	0.507	8.12
NM_015148.2	23178	PASK	PAS domain containing serine/threonine kinase .	1.8e-07	5	0	-0.14	-0.288	-0.684	-0.641	-0.313	-0.329	-0.208	-0.242	-0.349	-0.789	-0.0714	0.0566	0.0571	-0.143	-0.295	-0.429	6.16
NM_001006946.1	6382	SDC1	syndecan 1, transcript variant 1.	1.8e-07	6	0	-0.17	-0.302	-0.584	-0.934	-0.409	-0.39	-0.12	-0.299	-0.507	-0.617	0.0375	-0.0873	-0.115	-0.244	-0.251	-0.362	9.45
NM_021095.1	8884	SLC5A6	solute carrier family 5 (sodium-dependent vitamin transporter), member 6 .	1.8e-07	6	0	0.0169	-0.223	-0.531	-0.668	-0.39	-0.294	-0.143	0.041	-0.283	-0.679	-0.0328	0.039	0.0309	-0.104	-0.283	-0.436	10.3
NM_004926.2	677	ZFP36L1	zinc finger protein 36, C3H type-like 1 .	1.8e-07	5	0	0.0684	0.249	0.589	0.682	0.304	0.276	0.0465	0.328	0.0511	0.641	-0.0976	0.00992	-0.112	0.244	0.496	0.487	7.05
NM_001002800.1	10051	SMC4	structural maintenance of chromosomes 4, transcript variant 2.	1.8e-07	9	0	-0.328	-0.379	-0.606	-0.835	-0.49	-0.441	-0.469	-0.393	-0.764	-0.902	-0.127	-0.23	-0.225	-0.14	-0.268	-0.483	11.2
NM_007213.1	11230	PRAF2	PRA1 domain family, member 2 .	1.8e-07	5	0	0.0499	0.309	0.534	0.718	0.332	0.368	0.222	0.31	0.812	0.67	-0.0479	-0.0912	0.00594	-0.0164	0.186	0.362	6.11
NM_020909.2	57669	EPB41L5	erythrocyte membrane protein band 4.1 like 5 .	1.8e-07	6	0	0.158	0.261	0.696	0.676	0.49	0.343	0.154	0.364	0.433	0.548	0.111	0.115	0.0301	0.178	0.391	0.526	5.92
NM_020200.5	56952	PRTFDC1	phosphoribosyl transferase domain containing 1 .	1.9e-07	6	1	-0.298	-0.498	-0.585	-0.638	-0.273	-0.302	-0.091	-0.41	-1.07	-0.975	-0.0538	-0.0731	-0.056	-0.0705	-0.196	-0.54	6.79
NM_016622.2	51318	MRPL35	mitochondrial ribosomal protein L35, nuclear gene encoding mitochondrial protein, transcript variant 1.	1.9e-07	8	0	-0.171	-0.183	-0.502	-0.516	-0.36	-0.354	-0.127	-0.32	-0.655	-0.711	-0.0101	0.0334	0.029	0.00458	-0.324	-0.426	9.58
NM_001354.4	1646	AKR1C2	aldo-keto reductase family 1, member C2 (dihydrodiol dehydrogenase 2; bile acid binding protein; 3-alpha hydroxysteroid dehydrogenase, type III), transcript variant 1. XM_943424 XM_943425 XM_943427	1.9e-07	5	1	0.122	0.455	0.905	1.37	0.482	0.589	0.389	0.156	-0.00425	0.351	-0.00332	0.0431	0.24	0.162	0.35	0.546	5.69
NM_000123.2	2073	ERCC5	excision repair cross-complementing rodent repair deficiency, complementation group 5 (xeroderma pigmentosum, complementation group G (Cockayne syndrome)) .	1.9e-07	4	0	-0.0496	0.275	0.521	0.892	0.269	0.413	0.0032	0.24	0.186	0.566	-0.124	-0.0226	0.0299	0.0275	0.204	0.42	8.22
NM_173546.1	200942	KLHDC8B	kelch domain containing 8B .	1.9e-07	4	0	-0.066	0.169	0.649	0.972	0.237	0.316	-0.0311	-0.0127	0.248	0.762	-0.0137	0.0118	0.00274	-0.0464	0.119	0.366	8.33
NM_006417.3	10561	IFI44	interferon-induced protein 44 .	2e-07	6	1	-0.0807	-0.32	-0.62	-0.872	-0.33	-0.404	-0.0969	-0.221	-1.16	-0.595	0.0251	0.191	0.137	-0.00666	-0.282	-0.596	6.5
NM_020342.1	57181	SLC39A10	solute carrier family 39 (zinc transporter), member 10 .	2e-07	5	0	0.0267	0.215	0.526	0.455	0.372	0.418	0.118	0.395	0.368	0.958	0.0777	-0.198	0.00433	-0.039	0.488	0.459	7.36
NM_001099287.1	348938	ICHTHYIN	ichthyin protein .	2e-07	4	0	0.388	0.0903	0.0785	-0.444	0.294	0.355	0.151	0.493	0.522	-0.277	0.0354	-0.152	-0.1	-0.344	0.353	0.306	6.05
NM_001165.3	330	BIRC3	baculoviral IAP repeat-containing 3, transcript variant 1.	2e-07	4	1	0.14	-0.263	-0.75	-1.19	-0.441	-0.419	-0.153	-0.118	-0.689	-0.928	0.252	0.00252	-0.0298	-0.112	-0.21	-0.453	8
NM_018944.2	54069	C21orf45	chromosome 21 open reading frame 45 (C21orf45).	2e-07	7	1	-0.16	-0.344	-0.826	-0.964	-0.393	-0.536	-0.133	-0.518	-0.592	-1.1	-0.052	-0.162	-0.133	-0.227	-0.324	-0.565	8.29
NM_032802.3	84888	SPPL2A	signal peptide peptidase-like 2A .	2e-07	7	0	0.144	0.305	0.497	0.647	0.438	0.372	0.11	0.257	0.622	0.753	-0.00339	-0.0325	0.0971	-0.00462	0.387	0.55	8.37
NM_002703.3	5471	PPAT	phosphoribosyl pyrophosphate amidotransferase .	2.1e-07	4	0	0.0046	-0.148	-0.477	-0.729	-0.129	-0.302	-0.0673	-0.131	-0.148	-0.772	0.0567	0.0016	0.128	0.0452	-0.165	-0.334	9.16
	NA		cDNA FLJ31750 fis, clone NT2RI2007406	2.1e-07	8	0	0.137	0.271	0.662	0.7	0.38	0.433	0.109	0.435	0.698	0.617	-0.079	-0.00493	-0.0666	0.00152	0.315	0.515	9.1
NM_170695.2	7050	TGIF1	TGFB-induced factor homeobox 1, transcript variant 1.	2.1e-07	7	0	0.333	0.48	0.619	0.508	0.647	0.446	0.314	0.319	0.43	0.323	0.212	0.00144	0.0275	0.0395	0.579	0.699	8.95
NM_024514.4	120227	CYP2R1	cytochrome P450, family 2, subfamily R, polypeptide 1 .	2.1e-07	9	0	0.218	0.411	0.584	0.731	0.402	0.468	0.218	0.413	0.254	0.62	0.116	0.0298	0.0363	0.041	0.34	0.424	7.23
NM_005611.2	5934	RBL2	retinoblastoma-like 2 (p130) .	2.1e-07	8	0	0.0824	0.306	0.642	0.591	0.451	0.374	0.269	0.11	0.433	0.523	-0.019	0.139	0.128	0.0654	0.312	0.475	8.69
NM_004557.3	4855	NOTCH4	Notch homolog 4 (Drosophila) .	2.1e-07	9	0	0.421	0.421	0.557	0.732	0.427	0.259	0.387	0.5	0.623	0.842	0.156	0.0367	0.0402	-0.0536	0.394	0.553	6.23
NM_198552.1	375061	FAM89A	family with sequence similarity 89, member A .	2.1e-07	4	0	0.143	-0.284	-0.749	-0.94	-0.252	-0.318	-0.26	-0.248	0.0849	-0.758	0.076	-0.0696	-0.00286	0.0569	-0.23	-0.388	6.94
	NA		601441142F1 NIH_MGC_72 cDNA clone IMAGE:3915971 5 sequence	2.1e-07	6	0	0.155	0.425	0.601	0.803	0.249	0.294	0.186	0.24	0.641	0.981	-0.0887	-0.0556	0.00989	-0.0622	0.189	0.427	7.63
NM_022823.1	64838	FNDC4	fibronectin type III domain containing 4 .	2.1e-07	7	0	0.194	0.394	0.674	0.935	0.499	0.441	0.233	0.273	0.725	0.885	0.139	0.122	0.0283	0.0929	0.222	0.523	5.3
NM_031924.3	83861	RSPH3	radial spoke 3 homolog (Chlamydomonas) .	2.2e-07	6	0	0.191	0.202	0.701	0.866	0.38	0.505	0.362	0.239	0.589	0.741	0.0983	0.0529	0.0139	0.152	0.358	0.522	6.36
NM_000396.2	1513	CTSK	cathepsin K .	2.2e-07	7	0	0.0898	0.507	0.698	0.692	0.359	0.296	0.188	0.454	0.509	0.747	0.0649	0.105	-0.158	0.128	0.308	0.604	5.62
NM_007079.2	11156	PTP4A3	protein tyrosine phosphatase type IVA, member 3, transcript variant 2.	2.2e-07	8	0	0.176	0.538	0.702	0.786	0.574	0.55	0.174	0.328	0.529	0.437	0.153	0.0649	0.0963	0.42	0.419	0.606	6.04
NM_175744.4	389	RHOC	ras homolog gene family, member C, transcript variant 1.	2.2e-07	7	0	0.121	0.302	0.456	0.518	0.329	0.339	0.386	0.286	0.781	0.699	0.00394	0.00436	-0.0305	0.0958	0.344	0.452	11.4
NM_015892.2	51363	GALNAC4S-6ST	B cell RAG associated protein .	2.2e-07	4	2	0.103	-0.235	-0.726	-1.21	-0.278	-0.421	-0.158	-0.187	0.0513	-1.16	-0.0843	-0.243	-0.139	-0.185	-0.186	-0.63	9.05
NM_006203.3	5144	PDE4D	phosphodiesterase 4D, cAMP-specific (phosphodiesterase E3 dunce homolog, Drosophila) .	2.2e-07	6	1	-0.501	-0.525	-0.966	-1.09	-0.606	-0.597	-0.516	-0.961	-0.714	-0.997	-0.178	-0.0984	-0.0144	0.00288	-0.736	-0.931	6.44
NM_178526.1	284439	SLC25A42	solute carrier family 25, member 42 .	2.2e-07	4	1	-0.243	0.187	0.587	1.1	0.245	0.176	-0.0675	-0.173	0.159	0.766	-0.0476	0.0463	0.0861	-0.15	0.0216	0.415	7.95
NM_138690.1	116444	GRIN3B	glutamate receptor, ionotropic, N-methyl-D-aspartate 3B .	2.3e-07	4	0	-0.031	0.233	0.518	0.888	0.238	0.407	0.0994	-0.209	0.375	0.686	-0.193	0.0443	-0.025	-0.0348	0.215	0.321	4.81
XM_028217.4	90024	FLJ20021	PREDICTED: hypothetical LOC90024 .	2.3e-07	5	3	0.0536	0.33	0.742	1.25	0.44	0.47	0.51	0.218	1.04	1.48	-0.149	0.147	0.153	0.117	0.244	0.437	6.1
NM_004448.2	2064	ERBB2	v-erb-b2 erythroblastic leukemia viral oncogene homolog 2, neuro/glioblastoma derived oncogene homolog (avian), transcript variant 1.	2.3e-07	5	0	0.151	0.327	0.59	0.796	0.269	0.357	0.0613	0.257	0.377	0.602	-0.0332	-0.055	-0.088	-0.13	0.299	0.456	9.93
NM_005480.2	10024	TROAP	trophinin associated protein (tastin) .	2.3e-07	6	1	-0.121	-0.292	-0.34	-0.558	-0.307	-0.342	-0.24	0.0734	-0.946	-1.25	0.0322	0.0418	-0.164	-0.299	-0.319	-0.199	9.37
NM_004672.3	9064	MAP3K6	mitogen-activated protein kinase kinase kinase 6 .	2.3e-07	7	0	0.211	0.345	0.472	0.57	0.451	0.28	0.184	0.379	0.275	0.419	0.0825	-0.00778	-0.119	0.0172	0.454	0.494	8.79
NM_025004.1	80071	CCDC15	coiled-coil domain containing 15 .	2.3e-07	4	2	0.268	-0.168	-0.708	-1.09	-0.113	-0.26	0.0426	-0.105	-0.742	-1.19	0.0982	-0.148	-0.0563	-0.396	-0.132	-0.591	7.18
NM_012249.3	23433	RHOQ	ras homolog gene family, member Q .	2.3e-07	7	1	0.254	0.511	0.791	1.12	0.627	0.453	0.292	0.267	0.284	0.617	0.0944	0.0672	0.201	0.086	0.403	0.675	9.12
NM_022126.2	64077	LHPP	phospholysine phosphohistidine inorganic pyrophosphate phosphatase .	2.3e-07	7	0	0.155	0.399	0.843	0.922	0.56	0.532	0.478	0.245	0.445	0.872	-0.117	0.0734	0.127	0.0571	0.297	0.558	6.49
NM_181876.2	5522	PPP2R2C	protein phosphatase 2 (formerly 2A), regulatory subunit B, gamma isoform, transcript variant 2.	2.3e-07	7	0	0.072	0.504	0.719	0.795	0.465	0.453	0.444	0.234	0.798	0.696	-0.0465	-0.0761	0.0292	-0.18	0.619	0.697	6.36
NM_153266.2	256472	TMEM151A	transmembrane protein 151A .	2.3e-07	5	0	0.0821	0.346	0.661	0.846	0.232	0.328	0.0475	0.558	0.348	0.277	-0.0652	0.0943	-0.12	0.0167	0.388	0.554	4.68
NM_174921.1	201895	C4orf34	chromosome 4 open reading frame 34 (C4orf34).	2.3e-07	5	0	0.0557	0.421	0.575	0.973	0.412	0.403	0.203	0.431	0.112	0.571	-0.127	0.176	0.0286	-0.0639	0.2	0.525	6.53
NM_024322.1	79172	CENPO	centromere protein O .	2.3e-07	4	0	-0.0196	-0.233	-0.728	-0.874	-0.237	-0.27	-0.265	-0.149	-0.454	-0.901	-0.0371	-0.135	-0.137	-0.346	-0.203	-0.44	6.99
NM_030912.2	81603	TRIM8	tripartite motif-containing 8 .	2.4e-07	6	1	0.233	0.246	0.549	0.492	0.182	0.254	0.214	0.335	1.06	0.485	-0.0666	-0.106	-0.117	-0.13	0.392	0.443	9.29
NM_001083913.1	54838	C10orf26	chromosome 10 open reading frame 26 (C10orf26), transcript variant 1.	2.4e-07	6	0	0.15	0.338	0.595	0.677	0.486	0.383	0.0898	-0.115	0.288	0.562	-0.0341	-0.235	-0.0653	0.12	0.485	0.614	7.14
NM_033396.2	85456	TNKS1BP1	tankyrase 1 binding protein 1, 182kDa .	2.4e-07	8	0	0.307	0.481	0.633	0.777	0.429	0.417	0.39	0.303	0.934	0.705	-0.0396	0.0725	0.166	0.0901	0.358	0.535	6.92
	NA		cDNA clone IMAGE:5261213	2.4e-07	5	0	-0.1	0.408	0.866	0.861	0.457	0.462	0.0509	0.21	0.783	0.946	-0.0691	-0.0539	-0.1	0.0577	0.567	0.751	8.52
NM_022765.2	64780	MICAL1	microtubule associated monoxygenase, calponin and LIM domain containing 1 .	2.4e-07	7	4	0.463	0.551	0.816	1.09	0.614	0.652	0.506	0.997	1.09	1.08	0.0465	-0.006	-0.126	-0.0455	0.551	1.04	6.23
NM_003077.2	6603	SMARCD2	SWI/SNF related, matrix associated, actin dependent regulator of chromatin, subfamily d, member 2 .	2.4e-07	8	0	-0.215	-0.432	-0.53	-0.742	-0.33	-0.354	-0.331	-0.462	-0.91	-0.705	-0.0436	-0.0159	0.0242	0.0301	-0.308	-0.477	9.01
NM_170694.1	94009	SERHL	serine hydrolase-like .	2.4e-07	5	0	0.215	0.236	0.728	0.88	0.126	0.388	0.244	0.211	0.733	0.883	0.0589	0.0117	-0.0219	0.142	0.191	0.378	5.06
NM_016426.4	51512	GTSE1	G-2 and S-phase expressed 1 .	2.4e-07	4	1	-0.0782	-0.285	-0.365	-0.56	-0.193	-0.217	-0.277	-0.0229	-0.513	-1.15	0.00813	-0.0761	-0.0207	-0.182	-0.143	-0.237	9.27
NM_145697.1	83540	CDCA1	cell division cycle associated 1, transcript variant 1.	2.4e-07	4	2	0.125	-0.199	-0.553	-1.02	-0.204	-0.389	0.122	-0.248	-0.469	-1.08	0.0704	-0.0237	0.223	-0.0994	-0.139	-0.527	6.82
NM_004434.2	2009	EML1	echinoderm microtubule associated protein like 1, transcript variant 2.	2.4e-07	5	0	-0.0991	0.131	0.739	0.917	0.226	0.351	0.104	0.0521	0.729	0.804	0.0657	0.0946	0.171	0.0166	0.0825	0.221	7.6
NM_002477.1	4636	MYL5	myosin, light chain 5, regulatory .	2.4e-07	5	3	0.0134	0.395	0.867	1.11	0.285	0.446	0.464	0.362	1.04	1.36	-0.0425	0.0508	0.0782	0.0546	0.0769	0.498	7.96
NM_024091.2	79072	FASTKD3	FAST kinase domains 3 .	2.5e-07	5	0	-0.0526	-0.177	-0.576	-0.772	-0.264	-0.335	-0.22	-0.269	-0.461	-0.665	0.07	0.0881	0.0712	-0.0212	-0.231	-0.52	8.58
XM_001126202.1	730525	LOC730525	PREDICTED: hypothetical protein LOC730525 .	2.5e-07	6	4	-0.12	-0.449	-1.42	-2.01	-1.29	-0.819	0.0466	-0.0357	0.0504	-1.18	-0.192	0.0504	-0.263	-0.294	-0.871	-0.984	9.19
NM_001047841.1	57007	CXCR7	chemokine (C-X-C motif) receptor 7, transcript variant 1.	2.5e-07	3	0	-0.0523	-0.134	0.394	0.756	-0.214	0.086	-0.242	-0.317	-0.375	-0.261	-0.0221	-0.0612	0.118	0.0217	-0.326	-0.139	7.48
NM_006802.2	10946	SF3A3	splicing factor 3a, subunit 3, 60kDa .	2.5e-07	7	0	-0.0993	-0.244	-0.551	-0.563	-0.365	-0.297	-0.211	-0.255	-0.512	-0.647	0.0144	-0.0355	0.00242	-0.0392	-0.343	-0.461	12.1
NM_004510.2	3431	SP110	SP110 nuclear body protein, transcript variant b.	2.5e-07	6	0	0.153	0.393	0.648	0.883	0.393	0.357	0.154	0.217	0.217	0.585	0.0478	0.0178	0.13	0.115	0.177	0.321	7.83
NM_003132.2	6723	SRM	spermidine synthase .	2.5e-07	5	0	0.0675	-0.328	-0.533	-0.658	-0.218	-0.352	-0.138	0.138	0.105	-0.589	0.0537	0.0365	0.143	0.0156	-0.34	-0.427	10.9
NM_017518.5	55559	UCHL5IP	UCHL5 interacting protein, transcript variant 1.	2.6e-07	4	0	-0.0165	-0.287	-0.555	-0.733	-0.178	-0.258	-0.0435	-0.113	-0.501	-0.883	0.0128	-0.00611	-0.00959	-0.126	-0.178	-0.364	10.6
NM_031266.2	3182	HNRNPAB	heterogeneous nuclear ribonucleoprotein A/B, transcript variant 1.	2.6e-07	5	0	0.0709	-0.301	-0.644	-0.903	-0.165	-0.391	-0.094	-0.261	-0.345	-0.787	0.0799	0.0406	0.0794	-0.0766	-0.298	-0.36	11.3
NM_007144.2	7703	PCGF2	polycomb group ring finger 2 .	2.6e-07	7	0	-0.176	-0.503	-0.629	-0.718	-0.547	-0.356	-0.358	-0.241	-0.195	-0.559	-0.124	-0.0806	-0.0474	-0.265	-0.429	-0.479	8.02
NM_006855.2	11015	KDELR3	KDEL (Lys-Asp-Glu-Leu) endoplasmic reticulum protein retention receptor 3, transcript variant 1.	2.6e-07	8	0	0.313	0.413	0.6	0.7	0.558	0.516	0.368	0.373	0.48	0.463	-0.0425	-0.0721	0.0415	0.0964	0.427	0.531	7.65
NM_013410.2	205	AK3L1	adenylate kinase 3-like 1, nuclear gene encoding mitochondrial protein, transcript variant 6.	2.6e-07	7	0	-0.176	-0.343	-0.628	-0.62	-0.555	-0.416	-0.175	-0.342	-0.341	-0.264	-0.0529	-0.00348	-0.0693	-0.0998	-0.411	-0.473	9.02
NM_001040097.1	64598	MOSPD3	motile sperm domain containing 3, transcript variant 2.	2.6e-07	5	0	0.23	0.213	0.793	0.995	0.322	0.465	0.261	0.381	0.803	0.821	0.18	-0.175	0.00721	-0.0597	0.171	0.376	6.66
NM_032822.1	84908	FAM136A	family with sequence similarity 136, member A .	2.6e-07	6	0	-0.131	-0.28	-0.561	-0.767	-0.332	-0.319	-0.269	-0.218	-0.568	-0.638	-0.0461	0.0558	-0.045	0.0351	-0.3	-0.444	10.8
NM_004808.2	9397	NMT2	N-myristoyltransferase 2 .	2.6e-07	7	0	-0.431	-0.399	-0.315	-0.21	-0.549	-0.535	-0.386	-0.46	-0.754	-0.266	-0.0696	-0.129	-0.266	-0.0258	-0.51	-0.61	8.11
NM_014783.2	9824	ARHGAP11A	Rho GTPase activating protein 11A, transcript variant 1.	2.6e-07	6	1	-0.214	-0.342	-0.468	-0.77	-0.394	-0.36	-0.26	-0.197	-0.888	-1.2	-0.0872	-0.116	-0.121	-0.205	-0.291	-0.467	6.94
NM_024071.2	79038	ZFYVE21	zinc finger, FYVE domain containing 21 .	2.6e-07	9	0	0.086	0.47	0.732	0.771	0.547	0.481	0.293	0.466	0.39	0.568	0.048	0.119	0.118	0.107	0.364	0.573	9.74
NM_020119.3	56829	ZC3HAV1	zinc finger CCCH-type, antiviral 1, transcript variant 1.	2.7e-07	7	0	0.0734	0.499	0.58	0.311	0.611	0.38	0.0863	0.0937	0.723	0.709	0.022	0.0311	0.065	0.315	0.675	0.781	6.87
NM_016467.3	94101	ORMDL1	ORM1-like 1 (S. cerevisiae) .	2.7e-07	7	0	-0.0875	-0.193	-0.56	-0.676	-0.44	-0.413	0.0118	-0.231	-0.238	-0.482	0.0315	0.0541	-0.099	0.0319	-0.343	-0.365	9.53
NM_032620.1	84705	GTPBP3	GTP binding protein 3 (mitochondrial), nuclear gene encoding mitochondrial protein, transcript variant V.	2.7e-07	6	0	-0.174	-0.333	-0.524	-0.787	-0.317	-0.445	-0.209	-0.194	-0.499	-0.742	-0.0493	-0.0484	-0.0581	-0.139	-0.347	-0.476	10.3
NM_020470.1	10897	YIF1A	Yip1 interacting factor homolog A (S. cerevisiae) .	2.7e-07	8	1	0.229	0.393	0.531	0.65	0.478	0.412	0.376	0.236	1.1	0.472	0.0656	0.0503	-0.0952	0.145	0.501	0.587	9.8
NM_002166.4	3398	ID2	inhibitor of DNA binding 2, dominant negative helix-loop-helix protein .	2.8e-07	2	0	-0.179	0.268	0.287	0.891	0.105	0.282	0.0229	0.0772	-0.0878	0.744	-0.0249	0.281	0.00762	0.562	0.164	0.163	8.74
NM_005804.2	10212	DDX39	DEAD (Asp-Glu-Ala-Asp) box polypeptide 39 .	2.8e-07	5	0	-0.104	-0.254	-0.553	-0.634	-0.127	-0.251	-0.27	-0.169	-0.861	-0.911	0.0255	-0.0231	-0.0961	0.0884	-0.0685	-0.268	12.3
XM_941060.1	651816	LOC651816	PREDICTED: similar to Ubiquitin-conjugating enzyme E2S (Ubiquitin-conjugating enzyme E2-24 kDa) (Ubiquitin-protein ligase) (Ubiquitin carrier protein) (E2-EPF5) .	2.8e-07	5	0	-0.0945	-0.248	-0.462	-0.573	-0.15	-0.307	-0.0943	-0.302	-0.54	-0.87	-0.0675	0.028	-0.00473	0.0596	-0.114	-0.323	13
NM_024103.2	79085	SLC25A23	solute carrier family 25 (mitochondrial carrier; phosphate carrier), member 23, nuclear gene encoding mitochondrial protein.	2.8e-07	4	0	0.0711	0.102	0.579	0.755	0.0189	0.133	0.0883	0.0729	0.404	0.688	-0.0514	0.0418	0.0259	-0.0407	0.00529	0.274	10.7
NM_181652.1	25824	PRDX5	peroxiredoxin 5, nuclear gene encoding mitochondrial protein, transcript variant 3.	2.8e-07	7	1	0.188	0.478	0.913	0.974	0.441	0.495	0.328	0.391	0.969	1.11	0.0118	0.0365	-0.0113	-0.0389	0.35	0.579	11.7
NM_152524.3	151246	SGOL2	shugoshin-like 2 (S. pombe) .	2.8e-07	7	1	-0.347	-0.336	-0.548	-0.695	-0.346	-0.277	-0.404	-0.448	-0.816	-1.25	-0.134	-0.183	-0.142	-0.178	-0.22	-0.386	9.19
NM_012124.1	26973	CHORDC1	cysteine and histidine-rich domain .	2.8e-07	6	0	-0.32	-0.326	-0.699	-0.985	-0.391	-0.595	-0.287	-0.37	-0.692	-0.93	0.055	-0.204	-0.184	-0.0992	-0.201	-0.468	8.02
NM_020951.2	57711	ZNF529	zinc finger protein 529 .	2.8e-07	8	0	0.13	0.365	0.515	0.505	0.365	0.314	0.202	0.427	0.47	0.754	0.194	0.0682	0.00984	-0.0407	0.381	0.505	7.1
NM_001813.2	1062	CENPE	centromere protein E, 312kDa .	2.9e-07	6	0	-0.177	-0.199	-0.464	-0.687	0.0615	-0.441	-0.279	-0.244	-0.736	-0.912	-0.0169	0.0228	-0.0751	-0.00426	-0.209	-0.14	7.09
NM_152559.2	155368	WBSCR27	Williams Beuren syndrome chromosome region 27 .	2.9e-07	4	1	0.162	0.29	0.713	0.862	0.279	0.452	0.289	0.506	0.587	1.08	-0.151	0.0187	0.0966	-0.0201	0.222	0.563	6.19
XM_001133935.1	731835	LOC731835	PREDICTED: hypothetical protein LOC731835 .	2.9e-07	7	0	-0.173	-0.277	-0.494	-0.883	-0.308	-0.504	-0.27	-0.187	-0.627	-0.885	0.029	-0.0777	-0.133	-0.386	-0.245	-0.346	8.64
NM_001466.2	2535	FZD2	frizzled homolog 2 (Drosophila) .	3e-07	4	1	-0.197	0.0563	0.861	1.26	0.0822	0.327	-0.258	0.0822	0.123	0.738	-0.026	0.0738	0.152	0.259	0.0904	0.507	7.76
NM_020888.2	57648	KIAA1522	KIAA1522 .	3e-07	5	1	0.114	0.417	0.707	1.03	0.523	0.542	0.109	0.383	0.739	0.985	0.00306	-0.0914	0.0397	0.0269	0.519	0.656	6.48
NM_006407.3	10550	ARL6IP5	ADP-ribosylation-like factor 6 interacting protein 5 .	3e-07	5	0	-0.0725	0.342	0.538	0.886	0.386	0.413	0.158	0.153	0.0538	0.521	-0.0795	-0.0567	-0.00815	0.175	0.382	0.489	9.39
NM_001425.1	2014	EMP3	epithelial membrane protein 3 .	3e-07	9	0	0.238	0.471	0.698	0.727	0.54	0.499	0.483	0.433	0.917	0.817	-0.125	-0.00321	0.0907	-0.0782	0.426	0.535	12.5
NM_001008393.1	201725	LOC201725	hypothetical protein LOC201725 .	3.1e-07	5	1	-0.0944	-0.328	-0.548	-0.692	-0.324	-0.0915	-0.17	-0.142	-1.03	-0.801	0.00882	-0.0956	-0.0583	0.186	-0.116	-0.382	6.22
NM_000628.3	3588	IL10RB	interleukin 10 receptor, beta .	3.1e-07	5	0	4.17e-05	0.267	0.639	0.815	0.305	0.352	0.121	0.251	0.498	0.772	-0.159	-0.0582	-0.119	-0.0403	0.286	0.411	9.34
NM_001033049.1	104	ADARB1	adenosine deaminase, RNA-specific, B1, transcript variant 4.	3.1e-07	6	1	0.0209	-0.444	-0.863	-0.877	-0.335	-0.41	-0.147	-0.56	-1.12	-0.744	-0.00355	0.102	0.105	-0.0894	-0.374	-0.718	6.3
NM_032818.1	84904	C9orf100	chromosome 9 open reading frame 100 (C9orf100), transcript variant 2.	3.1e-07	7	0	-0.189	-0.428	-0.644	-0.754	-0.42	-0.44	-0.515	-0.184	-0.72	-0.725	0.0656	0.117	-0.123	-0.155	-0.322	-0.51	6.46
NM_006053.2	10312	TCIRG1	T-cell, immune regulator 1, ATPase, H+ transporting, lysosomal V0 subunit A3, transcript variant 2.	3.1e-07	10	0	0.382	0.407	0.71	0.71	0.554	0.565	0.269	0.828	0.749	0.7	0.227	0.0421	0.000184	0.244	0.487	0.641	7.31
NM_021734.3	60386	SLC25A19	solute carrier family 25 (mitochondrial thiamine pyrophosphate carrier), member 19, nuclear gene encoding mitochondrial protein.	3.1e-07	5	1	-0.137	-0.245	-0.718	-1.13	-0.205	-0.364	-0.0768	-0.126	-0.416	-0.744	-0.0214	-0.0696	-0.0567	-0.123	-0.308	-0.454	9.25
NM_020792.3	57552	AADACL1	arylacetamide deacetylase-like 1 .	3.2e-07	5	1	-0.196	-0.439	-0.806	-1.01	-0.456	-0.456	-0.268	-0.406	-0.416	-0.546	0.0553	-0.161	-0.0457	0.209	-0.27	-0.674	7.78
NM_001017928.2	131076	CCDC58	coiled-coil domain containing 58 .	3.2e-07	7	0	-0.238	-0.378	-0.874	-0.964	-0.592	-0.561	-0.0282	-0.287	-0.22	-0.667	-0.12	-0.106	0.0468	-0.013	-0.501	-0.735	8.13
XM_940642.1	654191	LOC654191	PREDICTED: similar to similar to RIKEN cDNA 4933437K13 .	3.2e-07	5	0	-0.0139	0.24	0.623	0.762	0.321	0.395	0.285	1.59e-05	0.349	0.487	-0.0552	-0.0332	0.0743	0.0135	0.32	0.395	6.02
NM_025214.1	80323	CCDC68	coiled-coil domain containing 68 .	3.2e-07	2	1	0.368	-0.083	-0.65	-1.17	-0.226	-0.272	-0.0415	0.052	-0.353	-0.408	0.0546	0.00897	-0.0982	-0.0991	-0.0258	-0.254	7.54
NM_004458.1	2182	ACSL4	acyl-CoA synthetase long-chain family member 4, transcript variant 1.	3.2e-07	5	0	0.0398	0.0847	0.457	0.438	0.181	0.344	0.0769	0.115	0.353	0.429	-0.0161	-0.316	-0.0613	0.112	0.449	0.396	7.23
NM_001745.2	819	CAMLG	calcium modulating ligand .	3.3e-07	5	0	2.92e-05	0.251	0.615	0.772	0.187	0.267	0.249	0.121	0.717	0.898	-0.11	0.0313	0.0374	-0.0157	0.135	0.377	11.6
NM_021972.2	8877	SPHK1	sphingosine kinase 1, transcript variant 1.	3.3e-07	6	0	0.0842	-0.406	-0.719	-0.628	-0.405	-0.406	-0.236	-0.126	-0.624	-0.851	-0.0305	-0.0316	0.0201	-0.0387	-0.397	-0.537	6.79
NM_005488.1	10043	TOM1	target of myb1 (chicken) .	3.3e-07	5	1	0.0718	0.318	0.805	1.08	0.363	0.411	0.0344	0.228	0.455	0.689	0.0472	-0.0234	0.0154	0.103	0.402	0.684	8.15
NM_001047.2	6715	SRD5A1	steroid-5-alpha-reductase, alpha polypeptide 1 (3-oxo-5 alpha-steroid delta 4-dehydrogenase alpha 1) .	3.3e-07	5	0	0.165	0.222	0.455	0.629	0.301	0.318	0.112	0.144	0.466	0.621	-0.0152	-0.112	0.0323	-0.0805	0.273	0.461	8.5
NM_017785.3	54908	CCDC99	coiled-coil domain containing 99 .	3.3e-07	5	1	-0.122	-0.205	-0.486	-0.733	-0.223	-0.24	-0.163	-0.159	-0.709	-1.07	-0.0103	-0.0988	-0.121	-0.245	-0.105	-0.293	9.55
NM_198565.1	375387	LRRC33	leucine rich repeat containing 33 .	3.3e-07	3	1	0.327	-0.172	-0.601	-1.43	-0.0451	-0.159	-0.0682	0.474	0.0713	-0.886	0.21	-0.11	-0.157	-0.229	0.0647	-0.166	8.94
NM_024834.2	79892	C10orf119	chromosome 10 open reading frame 119 (C10orf119).	3.4e-07	8	0	-0.0821	-0.39	-0.667	-0.804	-0.432	-0.397	-0.152	-0.162	-0.767	-0.683	-0.00587	-0.0702	-0.0922	-0.0515	-0.232	-0.437	6.75
NM_013450.2	29994	BAZ2B	bromodomain adjacent to zinc finger domain, 2B .	3.4e-07	4	0	-0.0157	0.346	0.525	0.771	0.248	0.396	0.00624	0.124	0.477	0.67	-0.138	-0.107	0.000148	-0.125	0.153	0.397	7.79
NM_014023.3	22884	WDR37	WD repeat domain 37 .	3.5e-07	8	0	0.1	0.273	0.561	0.493	0.367	0.423	0.0427	0.521	0.408	0.446	0.0544	0.0407	-0.0926	0.0831	0.382	0.473	8.2
	NA		DA882400 PUAEN2 cDNA clone PUAEN2001929 5 sequence	3.5e-07	6	0	0.107	0.546	0.776	0.818	0.398	0.427	0.343	0.324	0.573	0.732	0.0306	0.184	0.144	0.215	0.356	0.61	6.91
NM_030811.3	64949	MRPS26	mitochondrial ribosomal protein S26, nuclear gene encoding mitochondrial protein.	3.5e-07	7	0	-0.193	-0.317	-0.582	-0.727	-0.415	-0.453	0.054	-0.248	-0.413	-0.476	-0.00532	0.13	0.0536	-0.101	-0.436	-0.434	10.1
NM_005786.4	10194	TSHZ1	teashirt zinc finger homeobox 1 .	3.6e-07	8	0	-0.217	-0.316	-0.416	-0.391	-0.403	-0.4	-0.363	-0.494	-0.907	-0.22	-0.0251	-0.117	0.0372	-0.0247	-0.446	-0.571	7.24
NM_001031733.1	91860	CALML4	calmodulin-like 4, transcript variant 1.	3.7e-07	7	0	-0.158	-0.268	-0.629	-0.706	-0.463	-0.458	-0.195	-0.0614	-0.4	-0.577	-0.102	0.27	-0.0437	-0.104	-0.307	-0.379	6.57
NM_207435.1	400073	FLJ40142	FLJ40142 protein .	3.7e-07	8	0	0.187	0.371	0.553	0.448	0.358	0.253	0.0923	0.102	0.672	0.478	0.148	-0.128	-0.0756	-0.0621	0.29	0.479	6.67
NM_012456.2	26519	TIMM10	translocase of inner mitochondrial membrane 10 homolog (yeast), nuclear gene encoding mitochondrial protein.	3.7e-07	6	1	-0.224	-0.438	-0.93	-1.18	-0.826	-0.616	-0.0467	-0.294	-0.254	-0.722	-0.239	0.0749	-0.0448	-0.124	-0.641	-0.827	11
NM_022842.3	64866	CDCP1	CUB domain containing protein 1, transcript variant 1.	3.7e-07	4	0	0.294	-0.137	-0.734	-0.972	0.00664	-0.123	-0.0561	0.282	0.00932	-0.756	-0.0449	-0.161	-0.0736	-0.0419	0.143	-0.332	8.86
NM_001761.1	899	CCNF	cyclin F .	3.7e-07	6	1	-0.299	-0.391	-0.499	-0.837	-0.476	-0.438	-0.382	-0.13	-0.582	-1.29	-0.174	-0.245	-0.175	-0.136	-0.172	-0.408	10.8
NM_007109.1	6941	TCF19	transcription factor 19 .	3.7e-07	8	2	-0.124	-0.392	-0.67	-0.803	-0.37	-0.472	-0.559	-0.452	-1.06	-1.15	-0.176	-0.374	-0.17	-0.19	-0.308	-0.548	6.6
NM_003088.2	6624	FSCN1	fascin homolog 1, actin-bundling protein (Strongylocentrotus purpuratus) .	3.7e-07	3	0	0.343	0.254	0.35	0.165	0.303	0.282	0.248	0.351	0.339	0.193	-0.033	-0.122	-0.138	-0.122	0.45	0.439	9.63
NM_145754.2	90990	KIFC2	kinesin family member C2 .	3.7e-07	6	2	0.181	0.692	0.948	1.28	0.348	0.693	0.18	0.753	0.828	1.63	0.151	0.191	0.0762	0.0545	0.289	0.874	6.31
	NA		601336028F1 NIH_MGC_44 cDNA clone IMAGE:3689911 5 sequence	3.7e-07	5	1	0.0997	0.234	0.651	0.935	0.389	0.333	0.257	0.0402	0.823	1.02	0.115	0.000875	0.245	-0.0307	0.151	0.422	5.79
NM_003565.1	8408	ULK1	unc-51-like kinase 1 (C. elegans) .	3.7e-07	4	1	-0.024	0.343	0.767	1.12	0.352	0.316	0.0501	0.213	0.255	0.778	-0.00496	0.00127	-0.0359	-0.168	0.264	0.657	9.78
NM_020133.2	56895	AGPAT4	1-acylglycerol-3-phosphate O-acyltransferase 4 (lysophosphatidic acid acyltransferase, delta) .	3.7e-07	7	0	0.171	0.378	0.563	0.757	0.401	0.34	0.136	0.266	0.433	0.772	0.219	0.144	0.0449	-0.00607	0.246	0.468	5.53
NM_017843.3	55653	BCAS4	breast carcinoma amplified sequence 4, transcript variant 1.	3.7e-07	4	0	-0.302	-0.00436	0.063	0.546	-0.34	-0.131	-0.00753	-0.254	0.159	0.499	-0.0661	0.11	0.151	-0.0547	-0.472	-0.23	8.93
NM_182679.1	54865	GPATCH4	G patch domain containing 4, transcript variant 2.	3.7e-07	5	0	-0.0383	-0.249	-0.638	-0.699	-0.286	-0.329	-0.0618	-0.163	-0.292	-0.737	0.00575	0.0323	0.114	-0.0628	-0.281	-0.504	10.7
NM_006087.2	10382	TUBB4	tubulin, beta 4 .	3.7e-07	3	0	-0.118	-0.0811	0.615	0.874	-0.063	0.132	-0.218	-0.00465	0.426	0.869	-0.137	-0.108	-0.125	-0.201	-0.182	0.223	7.24
NM_021107.1	6183	MRPS12	mitochondrial ribosomal protein S12, nuclear gene encoding mitochondrial protein, transcript variant 1.	3.8e-07	5	1	-0.0465	-0.197	-0.691	-0.964	-0.381	-0.365	-0.0343	-0.381	-0.565	-1.01	-0.0607	0.107	0.0885	0.147	-0.321	-0.576	8.16
NM_001001417.4	414059	TBC1D3B	TBC1 domain family, member 3B .	3.8e-07	6	0	0.0953	0.437	0.658	0.724	0.231	0.336	0.167	0.568	0.274	0.701	0.222	0.273	0.0177	-0.036	0.0513	0.404	6.15
NM_024871.1	79929	MAP6D1	MAP6 domain containing 1 .	3.8e-07	5	0	-0.0562	-0.241	-0.607	-0.807	-0.296	-0.301	-0.196	-0.214	-0.383	-0.722	0.133	-0.0535	-0.0378	0.0182	-0.254	-0.393	9.92
	NA		PREDICTED: similar to RIKEN cDNA 5330401P04	3.8e-07	5	1	0.0182	-0.314	-0.814	-1.05	-0.332	-0.534	-0.179	-0.359	-0.515	-0.882	0.213	-0.0262	-0.0371	-0.169	-0.352	-0.689	6.15
NM_020457.2	57215	THAP11	THAP domain containing 11 .	3.9e-07	6	0	-0.115	-0.38	-0.581	-0.782	-0.369	-0.272	-0.122	-0.267	-0.517	-0.637	0.0162	-0.0259	-0.0287	-0.165	-0.247	-0.352	10.6
NM_012118.2	25819	CCRN4L	CCR4 carbon catabolite repression 4-like (S. cerevisiae) .	3.9e-07	6	0	-0.062	-0.407	-0.683	-0.954	-0.526	-0.448	-0.171	-0.178	-0.373	-0.814	0.0595	-0.107	-0.169	-0.204	-0.368	-0.685	8.19
NM_015202.1	23247	KIAA0556	KIAA0556 .	3.9e-07	5	0	0.0643	0.239	0.609	0.723	0.187	0.236	0.0442	0.294	0.199	0.669	0.0047	-0.0127	-0.158	0.0328	0.315	0.473	6.88
NM_014573.2	27346	TMEM97	transmembrane protein 97 .	4e-07	5	0	0.0731	0.312	0.618	0.937	0.222	0.373	0.302	0.283	0.749	0.861	-0.0123	0.108	0.0077	-0.02	0.169	0.476	8.28
NM_002885.1	5909	RAP1GAP	RAP1 GTPase activating protein .	4e-07	7	0	0.258	0.351	0.627	0.726	0.508	0.421	0.191	0.302	0.749	0.636	0.139	0.0148	0.0131	-0.0923	0.39	0.709	7.5
NM_020186.1	57001	ACN9	ACN9 homolog (S. cerevisiae) .	4e-07	4	0	-0.0727	-0.329	-0.715	-0.857	-0.339	-0.397	-0.000293	-0.46	-0.412	-0.659	0.0369	0.0583	0.0909	0.0625	-0.112	-0.403	8.97
NM_020310.2	4335	MNT	MAX binding protein .	4e-07	5	0	0.133	0.276	0.623	0.964	0.189	0.331	0.123	0.258	0.576	0.571	-0.103	-0.0646	-0.14	-0.0793	0.293	0.465	7.04
NM_007083.3	11162	NUDT6	nudix (nucleoside diphosphate linked moiety X)-type motif 6, transcript variant 1.	4.1e-07	7	0	-0.249	-0.44	-0.629	-0.57	-0.553	-0.49	-0.212	-0.462	-0.591	-0.517	-0.0667	0.0398	0.0486	-0.0863	-0.652	-0.666	7.98
NM_198434.1	6790	AURKA	aurora kinase A, transcript variant 3.	4.1e-07	7	1	-0.109	-0.37	-0.399	-0.498	-0.25	-0.323	-0.366	-0.269	-0.794	-1.17	-0.111	-0.0634	-0.0882	-0.175	-0.232	-0.292	12
NM_013282.3	29128	UHRF1	ubiquitin-like with PHD and ring finger domains 1, transcript variant 2.	4.2e-07	6	4	-0.000956	-0.382	-1.11	-1.39	-0.668	-0.899	-0.511	-0.561	-1.5	-1.58	-0.0346	-0.286	-0.18	-0.226	-0.208	-0.576	7.53
NM_014933.2	22872	SEC31A	SEC31 homolog A (S. cerevisiae), transcript variant 1.	4.2e-07	5	0	0.0362	0.223	0.451	0.736	0.245	0.284	-0.00657	0.0997	0.323	0.337	-0.0368	-0.00749	0.012	0.158	0.354	0.269	8.18
NM_153373.1	85007	AGXT2L2	alanine-glyoxylate aminotransferase 2-like 2 .	4.2e-07	6	0	0.0796	0.35	0.614	0.815	0.234	0.36	0.236	0.27	0.842	0.618	-0.077	0.196	0.104	0.067	0.0744	0.371	6.91
NM_152240.1	64393	ZMAT3	zinc finger, matrin type 3, transcript variant 2.	4.2e-07	6	0	0.0693	0.475	0.809	0.721	0.626	0.382	-0.0839	0.169	0.511	0.527	0.0125	0.0238	-0.0824	0.248	0.684	0.811	8.23
NM_015190.3	23234	DNAJC9	DnaJ (Hsp40) homolog, subfamily C, member 9 .	4.2e-07	4	0	-0.0804	-0.209	-0.462	-0.748	-0.216	-0.246	-0.0683	-0.111	-0.407	-0.863	0.000616	0.0378	-0.0732	-0.0987	-0.167	-0.285	11.4
NM_001007255.1	126823	KLHDC9	kelch domain containing 9, transcript variant 2.	4.2e-07	4	1	-0.13	0.253	0.638	0.888	0.206	0.417	0.07	0.00779	0.0961	1.16	-0.119	-0.152	-0.0803	-0.00905	0.0446	0.557	5.65
NM_018719.2	55536	CDCA7L	cell division cycle associated 7-like .	4.2e-07	6	1	-0.141	-0.283	-0.78	-0.791	-0.391	-0.397	-0.172	-0.302	-1.05	-0.804	0.125	0.218	0.0804	0.0879	-0.386	-0.63	7.67
NM_016937.2	5422	POLA1	polymerase .	4.2e-07	5	0	-0.132	-0.367	-0.598	-0.964	-0.419	-0.475	-0.0111	-0.195	-0.141	-0.404	-0.0176	0.08	0.063	-0.147	-0.315	-0.459	8.77
NR_002203.1	2501	FTHL8	ferritin, heavy polypeptide-like 8 on chromosome X.	4.3e-07	6	0	-0.011	0.168	0.712	0.755	0.318	0.553	0.286	0.34	0.136	0.83	0.118	0.0371	-0.0389	0.334	0.338	0.435	8.75
NM_001545.1	3396	ICT1	immature colon carcinoma transcript 1 .	4.3e-07	5	0	-0.224	-0.374	-0.6	-0.799	-0.471	-0.285	-0.0563	-0.133	0.0146	-0.362	-0.124	0.0769	-0.147	0.0497	-0.315	-0.727	9.13
NM_023925.3	65981	CAPRIN2	caprin family member 2, transcript variant 2.	4.3e-07	2	1	0.474	0.416	-0.331	-1.11	0.296	0.0329	0.235	0.61	-0.046	-0.882	0.299	0.184	-0.186	-0.0101	0.294	0.19	9.42
NM_012334.1	4651	MYO10	myosin X .	4.3e-07	5	0	-0.243	-0.346	-0.696	-0.729	-0.366	-0.28	-0.294	-0.108	-0.758	-0.562	-0.0111	-0.089	-0.068	0.124	-0.134	-0.529	6.89
NM_138578.1	598	BCL2L1	BCL2-like 1, nuclear gene encoding mitochondrial protein, transcript variant 1.	4.3e-07	5	0	-0.111	-0.401	-0.453	-0.535	-0.378	-0.348	-0.277	-0.161	-0.234	-0.298	0.0155	0.00454	-0.0398	0.00321	-0.434	-0.613	10.3
NM_003090.2	6627	SNRPA1	small nuclear ribonucleoprotein polypeptide A' .	4.4e-07	5	0	-0.112	-0.246	-0.534	-0.689	-0.329	-0.368	-0.135	-0.0862	-0.499	-0.614	0.00919	0.0578	0.014	-0.105	-0.275	-0.436	11.5
NM_004175.3	6634	SNRPD3	small nuclear ribonucleoprotein D3 polypeptide 18kDa .	4.4e-07	6	0	0.224	-0.141	-0.419	-0.538	-0.0686	-0.416	0.0573	-0.233	-0.728	-0.856	0.141	0.288	0.247	-0.00275	-0.339	-0.453	6.55
NM_024327.1	79177	ZNF576	zinc finger protein 576 .	4.5e-07	6	0	0.00753	-0.262	-0.601	-0.711	-0.299	-0.382	-0.13	-0.227	-0.276	-0.532	-0.119	0.0631	-0.111	-0.219	-0.281	-0.322	7.26
NM_014865.2	9918	NCAPD2	non-SMC condensin I complex, subunit D2 .	4.5e-07	7	1	-0.122	-0.36	-0.522	-0.532	-0.228	-0.446	-0.325	-0.174	-0.44	-1.07	-0.0339	-0.0744	-0.0293	0.0371	-0.286	-0.362	10.7
NM_024079.4	79053	ALG8	asparagine-linked glycosylation 8 homolog (S. cerevisiae, alpha-1,3-glucosyltransferase), transcript variant 1.	4.5e-07	5	0	-0.0771	-0.226	-0.421	-0.69	-0.26	-0.208	-0.058	-0.177	-0.426	-0.676	0.0505	0.0114	-0.0106	-0.0966	-0.247	-0.345	10.5
NM_021931.2	60625	DHX35	DEAH (Asp-Glu-Ala-His) box polypeptide 35 .	4.5e-07	7	0	-0.204	-0.344	-0.593	-0.718	-0.506	-0.335	-0.337	-0.241	-0.265	-0.592	-0.148	-0.0923	-0.0725	-0.172	-0.354	-0.552	7.87
NM_024631.1	79684	C11orf61	chromosome 11 open reading frame 61 (C11orf61).	4.5e-07	4	0	0.027	-0.2	-0.514	-0.807	-0.182	-0.361	-0.32	-0.212	-0.206	-0.704	-0.0883	-0.0752	-0.0522	-0.00301	-0.162	-0.245	6.98
NM_198488.2	286077	FAM83H	family with sequence similarity 83, member H .	4.6e-07	8	0	0.216	0.279	0.623	0.559	0.569	0.466	0.221	0.62	0.895	0.502	-0.0728	-0.148	-0.0792	-0.114	0.418	0.506	8.56
NM_001002259.1	65981	CAPRIN2	caprin family member 2, transcript variant 1.	4.6e-07	3	0	0.57	0.452	-0.391	-0.989	0.251	0.0134	0.375	0.736	0.02	-0.785	0.344	0.16	-0.0895	-0.0517	0.258	0.151	9.09
NM_005265.2	2678	GGT1	gamma-glutamyltransferase 1, transcript variant 1.	4.6e-07	6	0	0.107	0.288	0.738	0.828	0.338	0.386	0.0707	0.191	0.808	0.779	-0.0738	-0.0599	0.0549	0.0577	0.395	0.601	6.58
NM_015644.3	26140	TTLL3	tubulin tyrosine ligase-like family, member 3, transcript variant 2.	4.6e-07	6	1	0.305	0.468	0.637	0.905	0.502	0.456	0.392	0.518	0.684	1.28	0.141	0.312	0.0783	0.143	0.315	0.669	5.28
NM_003355.2	7351	UCP2	uncoupling protein 2 (mitochondrial, proton carrier), nuclear gene encoding mitochondrial protein.	4.6e-07	6	0	0.282	0.288	0.873	0.891	0.431	0.251	0.167	0.393	0.798	0.812	0.0526	-0.0982	-0.00967	-0.203	0.327	0.516	6.22
NM_005883.2	10297	APC2	adenomatosis polyposis coli 2 .	4.6e-07	8	2	0.441	0.415	0.846	0.989	0.428	0.587	-0.0172	0.593	1.06	1.13	0.24	-0.0546	0.176	0.021	0.345	0.645	5.23
NM_002162.2	3385	ICAM3	intercellular adhesion molecule 3 .	4.6e-07	6	1	-0.0735	-0.313	-0.762	-1.07	-0.565	-0.409	-0.0488	-0.133	-0.331	-0.72	-0.0792	0.0115	-0.0618	-0.177	-0.445	-0.593	8.98
NM_207644.2	388886	C22orf36	chromosome 22 open reading frame 36 (C22orf36).	4.7e-07	6	0	0.132	0.203	0.712	0.808	0.423	0.462	0.157	0.395	0.842	0.957	0.0337	0.186	0.0673	0.052	0.285	0.613	5.67
NM_018257.1	55251	PCMTD2	protein-L-isoaspartate (D-aspartate) O-methyltransferase domain containing 2 .	4.7e-07	6	0	0.179	0.422	0.639	0.75	0.316	0.282	0.172	0.163	0.474	0.704	0.172	0.151	0.0719	-0.0513	0.234	0.46	8.34
NM_002897.3	5937	RBMS1	RNA binding motif, single stranded interacting protein 1, transcript variant 3.	4.7e-07	6	0	0.265	0.362	0.449	0.221	0.339	0.259	0.384	0.172	0.626	0.446	0.0352	0.0198	0.00698	-0.224	0.343	0.498	8.27
NM_181876.2	5522	PPP2R2C	protein phosphatase 2 (formerly 2A), regulatory subunit B, gamma isoform, transcript variant 2.	4.7e-07	5	0	-0.12	0.156	0.524	0.516	0.329	0.159	0.0605	0.0953	0.526	0.682	-0.147	-0.266	-0.263	-0.191	0.264	0.514	6.22
NM_199129.1	387521	TMEM189	transmembrane protein 189 .	4.8e-07	7	1	0.399	0.311	0.862	1.04	0.523	0.691	0.225	0.55	0.763	0.588	0.156	-0.0392	0.12	-0.122	0.44	0.592	6.04
NM_006517.2	6567	SLC16A2	solute carrier family 16, member 2 (monocarboxylic acid transporter 8) .	4.8e-07	5	0	0.00195	0.17	0.417	0.831	0.252	0.403	0.0514	0.162	0.244	0.425	-0.0874	-0.00203	-0.0184	-0.13	0.0798	0.217	6.48
XM_928441.1	441172	FLJ46906	PREDICTED: hypothetical gene supported by AK128874; BC071813 .	4.8e-07	4	0	-0.0998	-0.284	-0.672	-0.647	-0.428	-0.32	0.0994	-0.154	-0.147	-0.33	-0.0147	0.239	0.108	-0.164	-0.471	-0.503	6.83
NM_022451.9	64318	NOC3L	nucleolar complex associated 3 homolog (S. cerevisiae) .	4.8e-07	6	0	-0.121	-0.336	-0.728	-0.924	-0.367	-0.481	-0.305	-0.23	-0.707	-0.665	-0.0151	-0.171	-0.137	0.014	-0.129	-0.434	9.62
NM_006810.2	10954	PDIA5	protein disulfide isomerase family A, member 5 .	4.8e-07	6	0	0.216	0.293	0.589	0.643	0.435	0.388	0.244	0.299	0.447	0.29	0.0536	0.0126	0.06	0.0502	0.384	0.456	8.89
NM_030645.1	80851	SH3BP5L	SH3-binding domain protein 5-like .	4.8e-07	8	0	0.322	0.373	0.773	0.779	0.437	0.583	0.208	0.612	0.85	0.576	-0.0945	-0.0796	0.0542	0.168	0.428	0.549	7.02
NM_184086.1	84675	TRIM55	tripartite motif-containing 55, transcript variant 3.	4.8e-07	5	0	-0.0181	-0.307	-0.532	-0.835	-0.268	-0.425	-0.171	0.00478	-0.41	-0.575	0.151	0.000451	0.00374	-0.23	-0.265	-0.409	9.35
NM_006647.1	10811	NOXA1	NADPH oxidase activator 1 .	4.9e-07	7	0	0.276	0.505	0.824	0.895	0.448	0.429	0.329	0.791	0.589	0.971	0.162	0.268	-0.082	-0.144	0.326	0.723	6.43
NM_152259.3	90381	C15orf42	chromosome 15 open reading frame 42 (C15orf42).	4.9e-07	6	1	-0.0739	-0.368	-0.617	-0.818	-0.298	-0.343	-0.373	-0.0828	-0.717	-1.22	-0.197	-0.253	-0.15	-0.222	-0.237	-0.428	7.05
NM_001982.2	2065	ERBB3	v-erb-b2 erythroblastic leukemia viral oncogene homolog 3 (avian), transcript variant 1.	4.9e-07	4	0	-0.121	0.259	0.589	0.525	0.154	0.245	-0.027	0.236	0.526	0.826	0.0304	-0.0862	-0.0289	-0.149	0.18	0.464	5.49
NM_001017923.1	122525	C14orf28	chromosome 14 open reading frame 28 (C14orf28).	4.9e-07	5	0	0.0515	0.36	0.526	0.747	0.401	0.343	0.185	0.338	0.579	0.906	0.00243	0.152	0.0331	0.127	0.338	0.545	5.23
XM_944061.1	57730	KIAA1641	PREDICTED: KIAA1641, transcript variant 7 .	4.9e-07	5	2	0.107	0.62	0.93	1.23	0.398	0.528	0.313	0.701	0.665	1.21	-0.0546	0.266	-0.162	-0.0209	0.327	0.804	7.35
NM_001042471.1	55876	GSDMB	gasdermin B, transcript variant 1.	4.9e-07	6	0	0.127	0.534	0.684	0.87	0.436	0.3	0.419	0.701	0.659	0.836	0.348	0.409	0.0416	-0.0415	0.152	0.745	6.02
NM_006114.1	10452	TOMM40	translocase of outer mitochondrial membrane 40 homolog (yeast), nuclear gene encoding mitochondrial protein.	5e-07	4	0	0.00952	-0.268	-0.622	-0.742	-0.256	-0.396	-0.199	-0.136	-0.42	-0.746	0.0612	0.00154	-0.045	-0.0706	-0.15	-0.344	13.1
NM_014252.1	10166	SLC25A15	solute carrier family 25 (mitochondrial carrier; ornithine transporter) member 15, nuclear gene encoding mitochondrial protein.	5e-07	5	0	0.0205	-0.204	-0.625	-0.774	-0.305	-0.251	0.0526	-0.0471	-0.219	-0.851	-0.0188	0.0225	0.132	-0.112	-0.266	-0.507	8.9
NM_201554.1	1606	DGKA	diacylglycerol kinase, alpha 80kDa, transcript variant 4.	5e-07	6	2	0.202	0.46	1.07	1.13	0.571	0.652	0.084	0.448	0.933	0.801	0.161	0.0582	-0.0752	0.0128	0.133	0.588	4.74
NM_006467.2	10622	POLR3G	polymerase .	5e-07	6	0	0.124	-0.14	-0.6	-0.641	-0.395	-0.399	-0.137	-0.158	-0.618	-0.546	-0.145	-0.0402	0.168	-0.0707	-0.335	-0.367	6.72
NM_002862.3	5834	PYGB	phosphorylase, glycogen; brain .	5.1e-07	8	0	0.326	0.226	0.331	0.378	0.439	0.425	0.0553	0.417	0.59	0.315	0.0647	-0.225	-0.0938	0.168	0.471	0.46	11.1
NM_000445.2	5339	PLEC1	plectin 1, intermediate filament binding protein 500kDa, transcript variant 1.	5.1e-07	8	0	0.257	0.275	0.767	0.777	0.452	0.512	0.0734	0.564	0.966	0.736	-5.34e-05	-0.0498	-0.0561	0.148	0.447	0.515	7.94
NM_006380.2	10513	APPBP2	amyloid beta precursor protein (cytoplasmic tail) binding protein 2 .	5.1e-07	4	0	-0.212	0.29	0.417	0.725	0.212	0.322	0.161	0.0999	0.378	0.602	-0.229	-0.0454	-0.0105	0.0432	0.187	0.319	8.38
NM_145638.1	114879	OSBPL5	oxysterol binding protein-like 5, transcript variant 2.	5.1e-07	4	0	0.0287	0.261	0.62	0.77	0.284	0.248	0.151	0.185	0.462	0.701	0.0252	-0.0368	-0.112	-0.134	0.179	0.41	7.7
NM_016556.1	29893	PSMC3IP	PSMC3 interacting protein, transcript variant 2.	5.1e-07	7	0	-0.236	-0.164	-0.88	-0.917	-0.155	-0.584	0.0242	-0.235	-0.781	-0.663	0.115	0.0466	-0.109	0.103	-0.36	-0.422	5.82
NM_014220.2	4071	TM4SF1	transmembrane 4 L six family member 1 .	5.2e-07	6	0	0.323	0.255	0.39	0.297	0.425	0.343	0.221	0.367	0.0517	0.00203	0.0283	-0.0796	-0.0912	0.0306	0.476	0.314	13.3
NM_019013.1	54478	FAM64A	family with sequence similarity 64, member A .	5.2e-07	6	1	-0.117	-0.379	-0.462	-0.697	-0.175	-0.346	-0.0987	-0.12	-0.667	-1.27	-0.0507	-0.0192	0.0782	-0.187	-0.244	-0.343	10.6
NM_001988.1	2125	EVPL	envoplakin .	5.2e-07	4	0	-0.0759	0.0851	0.5	0.949	0.0665	0.0901	-0.0433	0.168	0.205	0.723	-0.044	0.0873	-0.0902	-0.2	-0.017	0.362	8.43
NM_005082.4	7706	TRIM25	tripartite motif-containing 25 .	5.2e-07	7	0	-0.218	-0.401	-0.539	-0.558	-0.511	-0.372	-0.514	-0.294	-0.414	-0.376	-0.0767	-0.0758	-0.0488	-0.156	-0.495	-0.575	9.12
NM_012113.1	23632	CA14	carbonic anhydrase XIV .	5.3e-07	5	0	-0.0573	-0.255	-0.381	-0.368	-0.124	-0.125	0.0512	-0.172	-0.309	-0.426	-0.00269	0.167	0.335	0.25	-0.295	-0.435	5.06
NM_207332.1	157697	ERICH1	glutamate-rich 1 .	5.3e-07	8	0	0.261	0.351	0.481	0.432	0.422	0.249	0.338	0.299	0.706	0.547	0.125	0.134	0.00945	-0.0269	0.378	0.517	8.17
NM_017443.3	54107	POLE3	polymerase .	5.3e-07	6	0	-0.0807	-0.217	-0.572	-0.664	-0.211	-0.281	-0.201	-0.255	-0.57	-0.715	0.032	0.00237	-0.0694	-0.0223	-0.196	-0.355	12.7
NM_020998.2	4485	MST1	macrophage stimulating 1 (hepatocyte growth factor-like) .	5.3e-07	7	3	0.322	0.716	1.1	1.43	0.644	0.671	0.493	0.863	0.856	1.52	0.195	0.359	0.0685	0.306	0.425	0.901	5.27
NM_198202.1	51367	POP5	processing of precursor 5, ribonuclease P/MRP subunit (S. cerevisiae), transcript variant 3.	5.4e-07	7	0	-0.148	-0.291	-0.831	-0.855	-0.556	-0.553	-0.0753	-0.331	-0.238	-0.623	-0.162	0.08	0.00604	-0.164	-0.532	-0.749	9.59
NM_005922.2	4216	MAP3K4	mitogen-activated protein kinase kinase kinase 4, transcript variant 1.	5.4e-07	7	0	-0.0741	-0.283	-0.366	-0.49	-0.328	-0.238	-0.188	-0.189	-0.392	-0.368	0.0238	-0.0089	0.0751	-0.126	-0.392	-0.371	9.32
NM_001008844.1	1832	DSP	desmoplakin, transcript variant 2.	5.4e-07	5	0	0.247	0.348	0.721	0.802	0.467	0.33	0.108	0.309	0.412	0.603	0.00692	-0.164	0.0258	-0.147	0.439	0.603	6.16
NM_017883.3	64743	WDR13	WD repeat domain 13 .	5.5e-07	7	0	0.219	0.316	0.628	0.669	0.508	0.459	0.131	0.408	0.462	0.591	0.0366	0.00652	-0.0191	0.167	0.421	0.561	8.53
NM_004398.2	1662	DDX10	DEAD (Asp-Glu-Ala-Asp) box polypeptide 10 .	5.5e-07	4	0	-0.0499	-0.198	-0.544	-0.788	-0.267	-0.261	-0.258	-0.121	-0.507	-0.91	-0.0684	-0.108	0.0169	-0.112	-0.166	-0.42	10.7
NM_001048251.1	123920	CMTM3	CKLF-like MARVEL transmembrane domain containing 3, transcript variant 5.	5.6e-07	8	0	0.27	0.459	0.787	0.558	0.524	0.455	0.263	0.301	0.539	0.561	0.131	-0.00288	0.138	0.189	0.457	0.628	7.89
NM_000544.3	6891	TAP2	transporter 2, ATP-binding cassette, sub-family B, transcript variant 1.	5.7e-07	4	0	-0.114	-0.361	-0.653	-0.814	-0.326	-0.37	-0.22	-0.161	-0.416	-0.402	0.0792	0.0766	0.113	0.0309	-0.406	-0.573	7.18
NM_004523.2	3832	KIF11	kinesin family member 11 .	5.7e-07	6	1	-0.386	-0.285	-0.574	-0.643	-0.287	-0.295	-0.161	-0.308	-0.98	-1.07	-0.0392	-0.00936	-0.0253	-0.0362	-0.265	-0.433	9.7
NM_002116.5	3105	HLA-A	major histocompatibility complex, class I, A .	5.7e-07	6	0	0.1	0.236	0.595	0.597	0.46	0.317	0.171	0.194	0.416	0.421	0.061	0.0302	0.132	0.111	0.257	0.401	11.2
NM_015388.2	25844	YIPF3	Yip1 domain family, member 3 .	5.7e-07	4	0	0.155	0.225	0.521	0.601	0.279	0.252	0.264	0.285	0.173	0.727	0.0644	0.17	0.0511	-0.0455	0.161	0.415	8.57
NM_003831.2	8780	RIOK3	RIO kinase 3 (yeast), transcript variant 1.	5.7e-07	7	0	0.22	0.541	0.584	0.687	0.552	0.421	0.177	0.244	0.141	0.75	0.0773	-0.0449	0.0785	0.162	0.446	0.549	8.46
NM_001080449.1	1763	DNA2	DNA replication helicase 2 homolog (yeast) .	5.7e-07	5	0	-0.0984	-0.0369	-0.492	-0.715	-0.224	-0.15	-0.0758	-0.0781	-0.606	-0.596	0.00222	0.011	-0.0119	0.162	-0.0897	-0.332	6.72
NM_016657.1	11015	KDELR3	KDEL (Lys-Asp-Glu-Leu) endoplasmic reticulum protein retention receptor 3, transcript variant 2.	5.7e-07	8	0	0.34	0.528	0.691	0.715	0.633	0.454	0.544	0.315	0.635	0.353	0.0907	0.13	0.204	0.188	0.447	0.61	8.28
NM_033102.2	85414	SLC45A3	solute carrier family 45, member 3 .	5.8e-07	6	0	-0.0917	-0.421	-0.734	-0.87	-0.362	-0.252	-0.374	-0.245	-0.597	-0.695	-0.144	-0.151	-0.16	-0.196	-0.306	-0.563	6.96
NM_003316.3	7267	TTC3	tetratricopeptide repeat domain 3, transcript variant 1.	5.8e-07	4	0	0.00789	0.269	0.695	0.792	0.243	0.329	-0.053	0.214	0.555	0.736	-0.0408	-0.000785	-0.0406	-0.0661	0.167	0.433	10.4
	NA		cDNA FLJ34755 fis, clone NHNPC1000034	5.8e-07	4	0	-0.0522	0.345	0.67	0.965	0.371	0.395	0.0922	0.136	0.173	0.789	-0.147	0.026	0.167	-0.0144	0.167	0.455	5.5
NM_017867.1	54969	C4orf27	chromosome 4 open reading frame 27 (C4orf27).	5.8e-07	8	0	-0.307	-0.384	-0.542	-0.688	-0.446	-0.289	-0.173	-0.323	-0.814	-0.855	-0.0219	-0.0264	0.00653	0.0209	-0.326	-0.562	8.18
XM_940750.1	651575	LOC651575	PREDICTED: similar to DALR anticodon binding domain containing 3 isoform 1 .	5.9e-07	6	0	0.202	0.291	0.796	0.743	0.468	0.397	0.213	0.4	0.283	0.655	0.0555	0.0216	0.076	0.165	0.34	0.546	6.52
NM_001040440.2	153733	CCDC112	coiled-coil domain containing 112, transcript variant 1.	5.9e-07	6	0	0.0243	0.468	0.461	0.691	0.287	0.308	0.13	-0.0664	0.148	0.58	-0.0511	-0.0875	0.0433	0.0767	0.318	0.348	7.46
NM_000368.3	7248	TSC1	tuberous sclerosis 1, transcript variant 1.	5.9e-07	6	0	0.0844	0.18	0.543	0.688	0.391	0.269	0.0146	0.19	0.4	0.523	0.0934	0.141	0.0843	-0.0431	0.203	0.498	7.48
NM_000532.3	5096	PCCB	propionyl Coenzyme A carboxylase, beta polypeptide .	5.9e-07	8	0	0.197	0.286	0.575	0.621	0.369	0.34	0.148	0.163	0.273	0.367	0.0821	-0.0535	0.0436	0.042	0.268	0.368	10.8
NM_001037537.1	5264	PHYH	phytanoyl-CoA 2-hydroxylase, transcript variant 2.	5.9e-07	3	0	-0.128	0.0914	0.383	0.652	0.11	0.23	0.0511	0.00818	-0.0723	0.604	-0.0378	-0.0205	-0.0416	0.155	0.12	0.144	9.01
NM_001033025.1	2135	EXTL2	exostoses (multiple)-like 2, transcript variant 2.	6e-07	4	0	0.129	-0.283	-0.588	-0.831	-0.132	-0.397	0.103	-0.225	-0.48	-0.427	0.122	0.287	0.168	0.0601	-0.431	-0.39	6.26
NM_145159.1	3714	JAG2	jagged 2, transcript variant 2.	6e-07	5	0	0.0496	0.208	0.56	0.746	0.282	0.29	-0.121	0.151	0.455	0.645	0.051	0.0728	0.0403	0.19	0.195	0.369	8.19
NM_001032289.1	7355	SLC35A2	solute carrier family 35, transcript variant 2.	6.1e-07	5	0	0.00532	0.257	0.568	0.636	0.285	0.297	0.215	0.243	0.442	0.444	-0.00299	0.0328	0.0942	-0.0175	0.184	0.425	9.42
NM_020428.2	57153	SLC44A2	solute carrier family 44, member 2 .	6.1e-07	5	0	-0.00542	0.25	0.602	0.961	0.333	0.318	0.0432	0.206	0.322	0.798	-0.0882	-0.0577	-0.109	-0.0828	0.322	0.547	9.77
NM_025165.2	80237	ELL3	elongation factor RNA polymerase II-like 3 .	6.1e-07	4	0	-0.141	0.0958	0.783	0.993	0.16	0.237	0.228	-0.0762	0.214	0.755	-0.132	-0.0346	-0.027	-0.0189	0.187	0.33	5.69
NM_021994.2	11179	ZNF277	zinc finger protein 277 .	6.1e-07	6	0	0.128	0.291	0.592	0.728	0.395	0.342	0.0259	-0.0118	0.0655	0.558	0.106	0.013	0.0222	0.166	0.274	0.446	8.66
NM_013237.2	27166	PRELID1	PRELI domain containing 1 .	6.1e-07	5	0	-0.0195	-0.195	-0.529	-0.518	-0.339	-0.343	-0.0905	-0.0199	-0.285	-0.424	-0.0779	0.0534	0.108	0.0876	-0.225	-0.39	11.8
NM_001001523.1	6097	RORC	RAR-related orphan receptor C, transcript variant 2.	6.1e-07	5	0	0.0188	0.246	0.633	0.797	0.352	0.485	0.262	0.258	0.34	0.226	-0.0247	-0.052	-0.0214	0.0291	0.237	0.393	5.23
NM_021170.2	57801	HES4	hairy and enhancer of split 4 (Drosophila) .	6.1e-07	6	1	0.251	0.573	0.687	0.779	0.571	0.481	0.602	0.457	0.783	1.09	-0.0798	0.132	-0.0801	-0.0432	0.538	0.697	8.82
NM_000260.2	4647	MYO7A	myosin VIIA .	6.2e-07	6	1	0.114	0.218	0.65	0.898	0.445	0.465	0.153	0.421	0.743	1.11	0.0666	0.0281	0.0268	0.148	0.301	0.527	5.07
NM_152286.2	375775	PNPLA7	patatin-like phospholipase domain containing 7 .	6.2e-07	4	1	0.00855	0.235	0.621	0.931	0.268	0.325	-0.0528	0.387	0.421	1.05	0.114	0.0333	-0.289	-0.183	0.132	0.656	6.39
NM_012112.4	22974	TPX2	TPX2, microtubule-associated, homolog (Xenopus laevis) .	6.2e-07	6	1	-0.336	-0.361	-0.475	-0.63	-0.252	-0.258	-0.464	-0.493	-0.65	-1.35	-0.259	-0.308	-0.207	-0.0613	-0.0247	-0.385	11
	NA		Human mRNA for KIAA0280 gene, partial cds	6.2e-07	4	0	-0.014	0.138	0.483	0.703	0.0816	0.138	0.175	0.0396	0.144	0.686	-0.0612	0.0342	-0.066	-0.168	0.146	0.341	8.6
NM_173362.2	317671	RFESD	Rieske (Fe-S) domain containing .	6.2e-07	6	0	-0.194	-0.345	-0.625	-0.84	-0.572	-0.398	-0.102	-0.314	-0.359	-0.749	-0.06	0.0606	0.0731	-0.224	-0.558	-0.612	7.35
NM_004502.3	3217	HOXB7	homeobox B7 .	6.3e-07	7	0	-0.281	-0.366	-0.611	-0.514	-0.456	-0.375	-0.122	-0.249	-0.266	-0.461	-0.228	0.0468	0.0375	-0.0956	-0.475	-0.551	9.72
NM_001033873.1	57228	LOC57228	small trans-membrane and glycosylated protein, transcript variant 2.	6.3e-07	4	0	0.151	-0.282	-0.719	-0.99	-0.312	-0.305	0.121	0.0327	-0.0255	-0.495	0.0509	0.0305	0.13	0.0241	-0.316	-0.544	9.39
NM_184085.1	84675	TRIM55	tripartite motif-containing 55, transcript variant 1.	6.4e-07	7	0	-0.257	-0.409	-0.638	-0.965	-0.505	-0.397	-0.163	-0.251	-0.297	-0.551	0.0888	-0.0274	-0.0845	-0.252	-0.361	-0.531	8.5
NM_001905.1	1503	CTPS	CTP synthase .	6.4e-07	4	2	-0.0936	-0.306	-0.703	-1.07	-0.27	-0.364	-0.37	-0.132	-0.591	-1.04	0.0427	-0.13	-0.136	-0.0899	-0.178	-0.418	10.5
NM_015525.2	25998	IBTK	inhibitor of Bruton agammaglobulinemia tyrosine kinase .	6.4e-07	5	0	-0.0373	0.21	0.491	0.724	0.271	0.377	0.0719	0.214	0.0745	0.477	0.0618	-0.0489	-0.168	0.138	0.403	0.439	7.71
NM_003637.3	8515	ITGA10	integrin, alpha 10 .	6.4e-07	5	0	0.107	-0.324	-0.744	-0.734	-0.275	-0.509	0.0567	0.198	-0.617	-0.771	0.103	0.18	0.000506	-0.0685	-0.0887	-0.397	6.21
NM_001005752.1	2707	GJB3	gap junction protein, beta 3, 31kDa, transcript variant 2.	6.5e-07	4	1	0.562	0.298	0.34	-0.19	0.428	0.347	0.49	0.745	1.09	-0.0481	0.0384	-0.0892	-0.0798	-0.251	0.499	0.549	6.1
NM_001029.3	6231	RPS26	ribosomal protein S26 .	6.5e-07	6	0	-0.223	-0.357	-0.707	-0.836	-0.514	-0.439	-0.0307	-0.301	-0.249	-0.635	-0.178	0.138	0.139	-0.0629	-0.417	-0.528	6.29
NM_032421.2	7461	CLIP2	CAP-GLY domain containing linker protein 2, transcript variant 2.	6.6e-07	4	0	-0.0234	-0.0423	0.634	0.96	0.113	0.322	-0.231	0.197	0.289	0.606	-0.0481	-0.0842	-0.0268	0.0381	-0.00164	0.376	7.15
NM_016162.2	51147	ING4	inhibitor of growth family, member 4 .	6.6e-07	4	1	0.0795	0.347	0.751	1.09	0.22	0.43	0.289	0.138	0.498	0.987	0.138	0.099	0.0925	0.256	0.199	0.456	5.67
NM_194313.2	347240	KIF24	kinesin family member 24 .	6.6e-07	6	0	-0.258	-0.205	-0.605	-0.665	-0.206	-0.42	-0.363	-0.184	-0.352	-0.997	-0.214	-0.116	-0.124	-0.27	-0.253	-0.541	6.27
NM_078626.2	1031	CDKN2C	cyclin-dependent kinase inhibitor 2C (p18, inhibits CDK4), transcript variant 2.	6.6e-07	4	0	-0.388	-0.231	-0.0191	0.427	-0.424	-0.235	-0.248	-0.726	-0.625	0.378	-0.178	0.0603	0.123	0.264	-0.58	-0.541	7.99
NM_006951.3	6877	TAF5	TAF5 RNA polymerase II, TATA box binding protein .	6.7e-07	4	1	-0.212	-0.29	-0.63	-0.76	-0.2	-0.338	-0.229	-0.144	-0.554	-1	-0.0276	-0.0254	-0.0105	-0.0355	-0.212	-0.419	8.17
NM_003797.2	8726	EED	embryonic ectoderm development, transcript variant 1.	6.7e-07	5	1	-0.511	-0.341	-0.593	-0.787	-0.251	-0.336	-0.266	-0.266	-1.24	-0.874	-0.109	-0.31	-0.114	-0.0487	-0.182	-0.525	5.95
NM_003276.1	7112	TMPO	thymopoietin, transcript variant 1.	6.7e-07	5	3	-0.11	-0.442	-0.848	-1.38	-0.322	-0.655	-0.407	-0.706	-1.23	-1.23	0.0885	-0.046	-0.0344	-0.0914	-0.3	-0.517	8.96
NM_006769.2	8543	LMO4	LIM domain only 4 .	6.9e-07	4	0	-0.102	-0.325	-0.814	-0.799	-0.389	-0.325	-0.11	-0.0534	-0.524	-0.387	0.111	-0.0806	-0.0999	-0.0227	-0.187	-0.359	6.64
NM_015833.2	104	ADARB1	adenosine deaminase, RNA-specific, B1, transcript variant 2.	6.9e-07	5	0	0.00756	-0.334	-0.538	-0.72	-0.256	-0.303	-0.137	-0.257	-0.564	-0.621	0.217	0.0406	-0.0383	0.0741	-0.372	-0.473	8.57
NM_024589.1	79641	ROGDI	rogdi homolog (Drosophila) .	6.9e-07	4	0	0.231	0.293	0.83	0.978	0.179	0.462	0.204	0.398	0.308	0.8	0.0878	0.163	0.125	0.198	0.2	0.401	6.01
NM_018956.3	11092	C9orf9	chromosome 9 open reading frame 9 (C9orf9).	6.9e-07	4	0	0.0283	0.276	0.712	0.994	0.209	0.354	0.336	0.252	0.584	0.924	-0.183	0.0198	0.109	-0.0332	0.0816	0.43	6.27
XR_017875.1	79686	C14orf139	PREDICTED: chromosome 14 open reading frame 139 (C14orf139), misc RNA.	7e-07	4	2	0.129	0.344	0.772	1.04	0.465	0.439	0.333	0.24	0.303	1.07	-0.2	-0.00402	0.185	-0.0387	0.133	0.427	4.93
NM_006461.3	10615	SPAG5	sperm associated antigen 5 .	7e-07	6	1	-0.0654	-0.279	-0.404	-0.52	-0.29	-0.394	-0.301	-0.299	-0.881	-1.2	0.122	-0.152	-0.0764	0.0453	-0.22	-0.39	7.48
NM_006521.3	7030	TFE3	transcription factor binding to IGHM enhancer 3 .	7e-07	5	0	0.184	0.0838	0.587	0.536	0.187	0.311	0.104	0.316	0.47	0.465	0.123	-0.0969	-0.129	-0.0132	0.403	0.517	6.59
NM_016042.2	51010	EXOSC3	exosome component 3, transcript variant 1.	7e-07	5	1	-0.0577	-0.281	-0.76	-1.04	-0.377	-0.467	0.0815	-0.311	-0.081	-0.702	0.0491	0.0283	0.0653	-0.0445	-0.418	-0.546	9.51
NM_144999.2	201255	LRRC45	leucine rich repeat containing 45 .	7.1e-07	7	1	-0.35	-0.548	-0.455	-0.617	-0.169	-0.284	-0.478	-0.291	-0.913	-1.03	-0.152	-0.218	-0.183	0.068	-0.441	-0.501	5.86
NM_022833.2	64855	FAM129B	family with sequence similarity 129, member B, transcript variant 1.	7.1e-07	3	0	0.381	0.344	0.297	-0.0128	0.542	0.24	0.342	0.392	0.311	0.132	0.135	-0.0695	-0.0152	-0.12	0.582	0.541	12.3
NM_032953.2	51085	MLXIPL	MLX interacting protein-like, transcript variant 3.	7.1e-07	5	1	0.166	0.461	0.904	1	0.472	0.495	0.27	0.492	0.406	0.838	0.328	0.238	-0.013	-0.0232	0.278	0.719	6.55
NM_017415.1	26249	KLHL3	kelch-like 3 (Drosophila) .	7.2e-07	4	0	-0.111	0.149	0.614	0.829	0.05	0.265	0.012	0.0999	0.14	0.814	0.0661	0.165	-0.0484	-0.00144	0.0184	0.308	6.73
NM_015198.2	23242	COBL	cordon-bleu homolog (mouse) .	7.3e-07	5	0	0.0942	0.212	0.553	0.716	0.224	0.316	0.147	0.175	0.098	0.482	-0.111	-0.0467	0.0163	-0.0596	0.28	0.4	7.07
NM_144601.2	123920	CMTM3	CKLF-like MARVEL transmembrane domain containing 3, transcript variant 1.	7.3e-07	7	0	0.133	0.442	0.718	0.658	0.427	0.427	0.274	0.362	0.751	0.575	0.0948	0.0798	0.0365	-0.016	0.383	0.602	9.8
NM_001039212.1	222183	FLJ37078	hypothetical protein FLJ37078 .	7.3e-07	5	0	-0.0876	-0.402	-0.383	-0.389	-0.404	-0.316	-0.436	-0.249	-0.165	-0.168	-0.0925	-0.198	-0.0737	-0.0706	-0.681	-0.674	6.39
NM_000422.1	3872	KRT17	keratin 17 .	7.3e-07	4	0	0.0838	0.3	0.555	0.758	0.0645	0.28	0.0373	0.294	0.29	0.873	-0.000618	-0.00173	0.0934	-0.151	0.0181	0.31	4.76
NM_002869.4	5870	RAB6A	RAB6A, member RAS oncogene family, transcript variant 1.	7.4e-07	5	0	0.121	0.254	0.58	0.739	0.31	0.351	0.133	0.316	0.309	0.696	0.0739	-0.0839	0.0216	0.228	0.441	0.596	6.93
NM_003512.3	8334	HIST1H2AC	histone cluster 1, H2ac .	7.4e-07	3	0	-0.27	0.11	0.482	0.639	-0.187	0.0793	0.0311	-0.395	0.339	0.765	-0.193	0.035	0.0283	-0.107	-0.103	0.178	6.76
NM_014881.2	9937	DCLRE1A	DNA cross-link repair 1A .	7.5e-07	5	0	-0.0983	-0.157	-0.611	-0.613	-0.233	-0.168	-0.216	-0.152	-0.906	-0.588	0.0999	0.0457	0.0497	0.0352	-0.117	-0.315	7.1
NM_030817.1	81575	APOLD1	apolipoprotein L domain containing 1 .	7.5e-07	4	0	-0.225	-0.0386	0.512	0.55	0.0131	0.208	-0.0884	0.244	0.205	0.683	-0.129	-0.0963	-0.158	-0.118	0.169	0.224	6.42
NM_001014764.1	83460	TMEM93	transmembrane protein 93, transcript variant 1.	7.5e-07	5	0	-0.0694	-0.201	-0.649	-0.708	-0.424	-0.428	0.0213	-0.4	-0.229	-0.604	0.0339	0.0346	0.0269	0.0859	-0.272	-0.625	7.3
NM_003324.3	7289	TULP3	tubby like protein 3 .	7.5e-07	5	0	0.00925	0.255	0.612	0.765	0.35	0.318	0.0998	0.343	0.482	0.637	-0.0312	0.0315	-0.0267	-0.097	0.269	0.408	7.86
NM_175617.2	4493	MT1E	metallothionein 1E (functional) .	7.5e-07	1	1	0.515	1.22	0.175	0.33	0.249	-0.00302	0.391	0.563	-0.171	0.136	0.367	0.395	0.184	0.0551	-0.238	0.151	6
NM_018833.2	6891	TAP2	transporter 2, ATP-binding cassette, sub-family B, transcript variant 2.	7.5e-07	7	3	-0.223	-0.45	-1	-1.07	-0.541	-0.626	-0.434	-0.735	-1.08	-0.908	-0.118	-0.263	-0.169	0.0805	-0.294	-0.697	7.86
NM_022817.2	8864	PER2	period homolog 2 (Drosophila) .	7.6e-07	5	0	-0.0565	-0.148	-0.594	-0.872	-0.381	-0.382	-0.0641	-0.179	-0.346	-0.538	0.132	0.0815	-0.1	-0.186	-0.271	-0.369	8.51
NM_002467.3	4609	MYC	v-myc myelocytomatosis viral oncogene homolog (avian) .	7.6e-07	6	0	0.16	0.356	0.576	0.492	0.489	0.352	0.0946	0.266	0.483	0.441	0.112	-0.121	-0.0584	0.0202	0.469	0.614	11.4
NM_001042467.1	79083	MLPH	melanophilin, transcript variant 2.	7.7e-07	4	1	0.311	-0.24	-0.785	-1.38	-0.142	-0.44	-0.002	0.117	-0.387	-0.808	0.169	0.0397	-0.107	-0.175	-0.176	-0.419	10.8
NM_138786.2	116441	TM4SF18	transmembrane 4 L six family member 18 .	7.7e-07	6	0	-0.0421	-0.321	-0.545	-0.845	-0.294	-0.274	-0.0546	-0.266	-0.957	-0.925	-0.0273	-0.0264	0.057	0.0937	-0.28	-0.581	11.2
NM_018224.2	55744	C7orf44	chromosome 7 open reading frame 44 (C7orf44).	7.7e-07	5	0	-0.126	-0.267	-0.56	-0.67	-0.349	-0.283	0.0347	-0.23	-0.397	-0.668	-0.135	0.0855	0.0249	-0.00263	-0.32	-0.592	10.7
NM_002914.3	5982	RFC2	replication factor C (activator 1) 2, 40kDa, transcript variant 2.	7.7e-07	5	0	-0.128	-0.303	-0.638	-0.709	-0.353	-0.31	-0.125	-0.183	-0.532	-0.774	-0.111	0.0856	0.0523	-0.084	-0.306	-0.431	7.35
NM_002335.1	4041	LRP5	low density lipoprotein receptor-related protein 5 .	7.9e-07	8	0	-0.219	-0.406	-0.578	-0.691	-0.498	-0.501	-0.351	-0.26	-0.135	-0.459	-0.109	-0.125	-0.0291	-0.322	-0.468	-0.507	8.33
NM_002646.2	5287	PIK3C2B	phosphoinositide-3-kinase, class 2, beta polypeptide .	7.9e-07	3	0	-0.357	0.12	0.687	0.93	-0.0412	0.216	-0.172	-0.0767	0.34	0.741	-0.0981	-0.0335	0.00853	-0.0396	-0.127	0.217	5.8
NM_032854.2	84940	CORO6	coronin 6 .	8e-07	7	0	0.0607	0.419	0.627	0.728	0.309	0.359	0.0341	0.597	0.157	0.43	0.182	0.172	0.0829	-0.147	0.226	0.625	4.92
NM_138399.3	93109	TMEM44	transmembrane protein 44, transcript variant 1.	8e-07	6	0	0.0544	0.54	0.72	0.715	0.469	0.4	0.268	0.233	0.28	0.919	-0.123	0.00992	-0.203	0.185	0.338	0.643	6.65
NM_170783.1	30834	ZNRD1	zinc ribbon domain containing 1, transcript variant a.	8e-07	5	0	-0.114	-0.349	-0.686	-0.685	-0.511	-0.413	0.0435	-0.307	-0.00638	-0.268	-0.0606	0.063	0.172	-0.0393	-0.485	-0.698	9.37
NM_014064.2	28989	METTL11A	methyltransferase like 11A .	8.1e-07	6	0	-0.164	-0.426	-0.627	-0.803	-0.445	-0.464	0.0211	-0.273	0.323	-0.625	-0.0746	0.0271	-0.0533	0.0134	-0.401	-0.483	9.33
NM_001005376.1	5329	PLAUR	plasminogen activator, urokinase receptor, transcript variant 2.	8.1e-07	3	1	0.407	-0.0302	-0.454	-1.05	-0.0726	-0.147	0.311	0.147	-0.117	-0.7	-0.0821	-0.0166	-0.0516	-0.148	-0.042	-0.296	7.47
NM_052900.2	114788	CSMD3	CUB and Sushi multiple domains 3, transcript variant c.	8.1e-07	6	0	-0.0321	0.391	0.657	0.673	0.339	0.422	-0.0306	0.565	0.272	0.765	0.0587	0.096	-0.161	-0.14	0.263	0.468	5.75
NM_031885.2	583	BBS2	Bardet-Biedl syndrome 2 .	8.2e-07	5	0	0.0034	0.238	0.638	0.681	0.296	0.353	0.15	0.0747	0.444	0.749	-0.00135	-0.089	-0.0937	-0.00371	0.264	0.351	8.38
NM_004862.2	9516	LITAF	lipopolysaccharide-induced TNF factor .	8.2e-07	5	0	-0.0461	0.228	0.612	0.859	0.176	0.246	0.171	0.165	0.753	0.85	0.0335	-0.0187	0.0785	0.0153	0.13	0.243	9.66
NM_173621.1	284029	C17orf44	chromosome 17 open reading frame 44 (C17orf44).	8.2e-07	4	0	0.0773	0.167	0.628	0.988	0.234	0.363	0.275	0.197	0.494	0.877	0.153	0.0695	0.234	0.0883	0.1	0.343	4.8
NM_018044.2	55695	NSUN5	NOL1/NOP2/Sun domain family, member 5, transcript variant 2.	8.2e-07	5	0	0.139	-0.121	-0.561	-0.714	-0.103	-0.235	-0.0883	0.0162	-0.547	-0.624	0.103	-0.00678	0.05	-0.0393	-0.263	-0.306	6.73
NM_005994.3	6909	TBX2	T-box 2 .	8.2e-07	6	0	0.0559	-0.421	-0.72	-0.651	-0.418	-0.241	-0.164	-0.0791	-0.395	-0.589	-0.00338	0.164	0.00133	0.062	-0.315	-0.612	7.07
NM_022734.2	64745	METT11D1	methyltransferase 11 domain containing 1, transcript variant 2.	8.2e-07	4	0	0.0621	-0.0722	-0.464	-0.555	-0.218	-0.163	-0.0612	0.0583	-0.472	-0.669	0.0935	0.142	0.156	0.0131	-0.174	-0.252	9.78
NM_014791.2	9833	MELK	maternal embryonic leucine zipper kinase .	8.2e-07	4	0	0.0532	-0.137	-0.329	-0.69	-0.162	-0.147	-0.112	-0.0594	-0.666	-0.761	-0.0268	-0.0405	-0.111	-0.273	-0.00675	-0.168	11.2
NM_001042762.1	63979	FIGNL1	fidgetin-like 1, transcript variant 1.	8.2e-07	4	0	-0.1	-0.126	-0.771	-0.929	-0.298	-0.437	-0.198	-0.305	-0.631	-0.881	0.0573	-0.0145	0.0214	-0.0325	-0.221	-0.375	7.5
NM_032641.1	84727	SPSB2	splA/ryanodine receptor domain and SOCS box containing 2 .	8.3e-07	6	0	0.0115	0.384	0.795	0.924	0.269	0.334	0.139	0.346	0.895	0.913	0.0303	0.111	0.104	-0.0567	0.284	0.564	7.4
NM_152994.2	129285	CCDC128	coiled-coil domain containing 128 .	8.3e-07	6	0	0.205	0.392	0.644	0.807	0.391	0.328	0.438	0.171	1	0.971	-0.0214	0.0712	-0.0179	0.151	0.264	0.528	7.19
NM_005030.3	5347	PLK1	polo-like kinase 1 (Drosophila) .	8.3e-07	7	1	-0.214	-0.683	-0.565	-0.817	-0.353	-0.52	-0.466	-0.419	-0.983	-1.1	-0.188	-0.323	-0.158	-0.317	-0.142	-0.326	8.85
NM_001039846.1	113177	C19orf36	chromosome 19 open reading frame 36 (C19orf36), transcript variant 3.	8.3e-07	5	1	-0.0363	0.109	0.415	0.684	0.242	0.345	-0.0785	0.0124	0.835	1.22	-0.0284	-0.00293	-0.224	-0.232	0.124	0.35	4.94
NM_005471.3	10007	GNPDA1	glucosamine-6-phosphate deaminase 1 .	8.4e-07	8	0	-0.255	-0.383	-0.422	-0.417	-0.352	-0.408	-0.368	-0.293	-0.249	-0.337	-0.0341	-0.014	0.0551	-0.281	-0.425	-0.402	12.4
NM_004593.1	6434	SFRS10	splicing factor, arginine/serine-rich 10 (transformer 2 homolog, Drosophila) .	8.4e-07	5	0	-0.11	-0.19	-0.605	-0.687	-0.26	-0.253	-0.136	0.00982	-0.578	-0.503	0.103	0.0305	-0.0835	0.0436	-0.0687	-0.368	10.6
NM_015537.3	26012	NELF	nasal embryonic LHRH factor .	8.4e-07	5	0	0.134	0.387	0.646	0.799	0.443	0.399	0.222	0.168	0.111	0.476	0.0566	0.0453	-0.0594	0.234	0.533	0.731	8.87
NM_181673.1	8473	OGT	O-linked N-acetylglucosamine (GlcNAc) transferase, transcript variant 2.	8.4e-07	9	0	0.148	0.584	0.468	0.562	0.494	0.443	0.328	0.615	-0.0273	0.431	0.284	0.295	-0.0254	0.167	0.324	0.569	9.75
	NA		602353719F1 NIH_MGC_90 cDNA clone IMAGE:4451716 5 sequence	8.4e-07	6	0	-0.234	-0.487	-0.775	-0.945	-0.505	-0.518	-0.0573	-0.453	-0.767	-0.625	-0.139	0.106	0.088	0.0287	-0.448	-0.62	8.02
NM_002886.2	5912	RAP2B	RAP2B, member of RAS oncogene family .	8.4e-07	4	1	-0.129	-0.334	-0.721	-0.908	-0.213	-0.321	-0.181	-0.337	-0.667	-1.14	-0.0198	-0.201	-0.0506	-0.0124	-0.15	-0.531	6.99
NM_004910.1	9600	PITPNM1	phosphatidylinositol transfer protein, membrane-associated 1 .	8.4e-07	8	0	0.371	0.33	0.815	0.569	0.47	0.559	0.159	0.68	0.849	0.555	0.0629	-0.019	-0.0533	0.0959	0.495	0.678	8.61
NM_004510.2	3431	SP110	SP110 nuclear body protein, transcript variant b.	8.5e-07	4	0	0.109	0.361	0.65	0.882	0.363	0.352	0.187	0.272	0.232	0.823	0.129	0.11	0.108	0.0784	0.159	0.316	8.5
NM_001493.1	2664	GDI1	GDP dissociation inhibitor 1 .	8.5e-07	5	0	0.176	0.261	0.543	0.556	0.264	0.304	-0.0445	0.443	0.372	0.78	0.0624	0.0644	-0.0827	-0.0538	0.179	0.553	7.68
NM_175874.2	144608	C12orf60	chromosome 12 open reading frame 60 (C12orf60).	8.5e-07	9	0	-0.281	-0.61	-0.579	-0.617	-0.625	-0.6	-0.476	-0.636	-0.945	-0.317	-0.068	-0.336	-0.137	-0.0822	-0.51	-0.656	6.57
NM_025163.2	80235	PIGZ	phosphatidylinositol glycan anchor biosynthesis, class Z .	8.5e-07	6	0	0.214	0.364	0.775	0.999	0.586	0.612	0.181	0.464	0.636	0.81	0.0513	0.143	0.274	0.179	0.226	0.509	6.2
NM_005444.1	9125	RQCD1	RCD1 required for cell differentiation1 homolog (S. pombe) .	8.7e-07	5	0	-0.0136	-0.155	-0.501	-0.758	-0.124	-0.225	-0.0397	-0.216	-0.605	-0.555	0.0164	0.116	0.0766	0.0743	-0.114	-0.307	9.79
	NA		EST391198 MAGE resequences, MAGP cDNA sequence	8.7e-07	4	0	-0.0959	-0.117	-0.786	-0.872	-0.316	-0.315	-0.312	-0.118	-0.197	-0.847	0.0377	0.0947	0.0397	-0.02	-0.263	-0.535	6.69
NM_172209.1	6892	TAPBP	TAP binding protein (tapasin), transcript variant 3.	8.7e-07	5	0	0.099	0.21	0.668	0.607	0.144	0.307	0.0559	0.0721	0.595	0.858	0.156	-0.261	-0.107	0.153	0.37	0.47	5.68
NM_001247.1	955	ENTPD6	ectonucleoside triphosphate diphosphohydrolase 6 (putative function) .	8.7e-07	7	0	0.374	0.376	0.476	0.418	0.532	0.417	0.0983	0.54	0.376	0.364	0.2	-0.0411	-0.0894	0.00574	0.535	0.582	10.2
NM_001552.2	3487	IGFBP4	insulin-like growth factor binding protein 4 .	8.8e-07	5	2	0.121	-0.455	-1.08	-1.18	-0.687	-0.621	0.0543	-0.0883	-0.00293	-0.889	-0.0925	-0.0264	0.0414	-0.181	-0.461	-0.797	8.9
NM_018126.1	55161	TMEM33	transmembrane protein 33 .	8.9e-07	4	0	-0.0175	-0.258	-0.372	-0.586	-0.276	-0.368	-0.282	-0.128	-0.32	-0.788	0.0689	-0.0234	-0.122	0.000772	-0.13	-0.47	7.33
NM_004117.2	2289	FKBP5	FK506 binding protein 5 .	8.9e-07	6	0	-0.269	-0.236	-0.467	-0.537	-0.392	-0.324	-0.0778	-0.235	-0.444	-0.685	-0.13	0.0875	0.0325	-0.0535	-0.326	-0.451	8.96
NM_173362.2	317671	RFESD	Rieske (Fe-S) domain containing .	8.9e-07	5	0	-0.11	-0.291	-0.565	-0.608	-0.365	-0.315	0.064	-0.355	-0.142	-0.519	-0.0496	0.159	0.109	-0.00294	-0.363	-0.411	6.44
NM_000584.2	3576	IL8	interleukin 8 .	8.9e-07	4	3	1.15	0.534	-0.0943	-1.92	0.939	0.39	0.558	0.815	0.328	-1.29	0.427	-0.361	-0.235	-0.287	1.06	0.687	11.2
NM_002528.4	4913	NTHL1	nth endonuclease III-like 1 (E. coli) .	8.9e-07	5	0	-0.0225	-0.342	-0.528	-0.671	-0.402	-0.359	0.212	-0.192	-0.445	-0.837	0.0726	0.135	0.0861	0.0611	-0.446	-0.574	8.59
NM_005127.2	9976	CLEC2B	C-type lectin domain family 2, member B .	8.9e-07	9	1	-0.343	-0.487	-0.644	-0.503	-0.389	-0.389	-0.281	-0.374	-1.04	-0.513	-0.194	-0.079	-0.0492	-0.153	-0.389	-0.463	7.14
NM_000517.3	3040	HBA2	hemoglobin, alpha 2 .	8.9e-07	5	1	0.0349	0.416	0.858	0.878	0.36	0.342	0.15	0.188	0.468	1.05	-0.0638	0.0991	-0.0742	0.168	0.314	0.646	5.02
NM_177401.4	90007	MIDN	midnolin .	8.9e-07	5	1	0.0703	0.278	0.479	0.918	0.31	0.218	0.297	0.42	0.944	1.12	-0.195	0.177	0.0147	-0.0816	0.0942	0.335	7.34
NM_030568.3	80759	KHDC1	KH homology domain containing 1 .	9e-07	6	0	-0.127	-0.419	-0.406	-0.352	-0.309	-0.301	0.059	-0.263	-0.289	-0.331	-0.136	0.144	0.0312	0.0317	-0.326	-0.466	6.95
NM_152408.1	134359	C5orf37	chromosome 5 open reading frame 37 (C5orf37).	9e-07	6	0	-0.0914	-0.248	-0.335	-0.581	-0.275	-0.315	-0.302	-0.108	-0.479	-0.465	0.0982	0.0386	-0.0494	-0.0947	-0.177	-0.322	8.29
NM_020185.3	56940	DUSP22	dual specificity phosphatase 22 .	9e-07	7	0	0.0816	0.309	0.558	0.703	0.449	0.336	0.226	0.276	0.667	0.671	-0.0407	0.0733	0.0868	0.0575	0.231	0.459	7.72
NM_024102.2	79084	WDR77	WD repeat domain 77 .	9e-07	5	0	-0.0378	-0.162	-0.661	-0.748	-0.187	-0.329	-0.121	-0.143	-0.0873	-0.636	-0.0427	0.0657	0.093	-0.104	-0.233	-0.41	8.57
	NA		mRNA sequence	9.2e-07	6	0	-0.0661	-0.374	-0.448	-0.537	-0.4	-0.435	-0.25	-0.319	-0.321	-0.615	0.312	0.0823	0.0921	-0.167	-0.348	-0.454	5.68
NM_003628.3	8502	PKP4	plakophilin 4, transcript variant 1.	9.2e-07	10	0	-0.212	-0.334	-0.401	-0.451	-0.351	-0.336	-0.442	-0.334	-0.605	-0.576	0.028	-0.117	-0.0641	-0.157	-0.372	-0.344	10.5
NM_000858.4	2987	GUK1	guanylate kinase 1 .	9.3e-07	5	0	0.167	0.3	0.483	0.737	0.372	0.389	0.349	0.325	0.515	0.628	-0.0565	0.00478	0.00623	0.181	0.266	0.396	10.6
NM_014747.2	9783	RIMS3	regulating synaptic membrane exocytosis 3 .	9.3e-07	4	2	-0.0757	0.473	0.85	1.16	0.392	0.472	-0.103	0.2	0.465	1.01	0.0271	-0.125	-0.0714	-0.0923	0.296	0.578	7.48
NM_030809.1	81566	FAM130A1	family with sequence similarity 130, member A1 .	9.4e-07	7	0	0.232	0.343	0.598	0.68	0.313	0.356	0.0892	0.491	0.336	0.472	0.18	0.0711	-0.0241	-0.0155	0.343	0.598	6.64
NM_014149.2	29062	WDR91	WD repeat domain 91 .	9.4e-07	8	0	-0.0301	-0.337	-0.429	-0.391	-0.522	-0.186	-0.224	-0.195	-0.728	-0.411	0.0501	0.0136	-0.0802	-0.0986	-0.424	-0.471	6.8
NM_013328.2	29920	PYCR2	pyrroline-5-carboxylate reductase family, member 2 .	9.5e-07	6	0	-0.142	-0.331	-0.701	-0.725	-0.419	-0.329	-0.242	-0.257	-0.202	-0.605	-0.15	-0.104	-0.0418	-0.0953	-0.389	-0.569	8.98
NM_032937.3	85026	C9orf37	chromosome 9 open reading frame 37 (C9orf37).	9.5e-07	6	0	-0.194	-0.316	-0.738	-0.591	-0.422	-0.249	-0.096	-0.365	-0.933	-0.751	0.114	0.0705	0.0306	0.0377	-0.443	-0.501	6.3
NM_020418.2	57060	PCBP4	poly(rC) binding protein 4, transcript variant 1.	9.5e-07	9	0	0.316	0.382	0.688	0.785	0.441	0.43	0.326	0.617	0.763	0.483	0.0826	0.0581	-0.0339	0.109	0.387	0.454	8.21
NM_024033.1	78996	C7orf49	chromosome 7 open reading frame 49 (C7orf49).	9.6e-07	4	0	0.154	-0.103	-0.463	-0.684	-0.138	-0.219	-0.0612	0.0592	-0.533	-0.429	0.178	-0.0176	-0.0141	0.0335	-0.0221	-0.297	7.88
NM_019024.1	54497	HEATR5B	HEAT repeat containing 5B .	9.6e-07	8	0	0.129	0.398	0.635	0.74	0.407	0.386	0.183	0.364	0.651	0.617	-0.0168	0.0277	0.127	0.0702	0.334	0.436	7.41
NM_005186.2	823	CAPN1	calpain 1, (mu/I) large subunit .	9.6e-07	6	0	0.131	0.255	0.508	0.558	0.452	0.405	0.293	0.194	0.266	0.556	0.0719	-0.0508	-0.0438	-0.000716	0.49	0.592	10.3
NM_001540.2	3315	HSPB1	heat shock 27kDa protein 1 .	9.6e-07	6	0	0.243	0.297	0.63	0.702	0.324	0.353	0.319	0.254	0.584	0.829	0.0693	0.112	0.076	0.14	0.228	0.501	12.8
NM_001903.2	1495	CTNNA1	catenin (cadherin-associated protein), alpha 1, 102kDa .	9.7e-07	6	0	0.19	0.35	0.661	0.629	0.488	0.416	0.167	0.297	0.455	0.404	0.0609	-0.0544	0.0277	0.0183	0.458	0.52	11.9
NM_033445.2	92815	HIST3H2A	histone cluster 3, H2a .	9.7e-07	5	1	-0.127	0.261	0.58	0.943	0.106	0.448	0.417	-0.00369	0.943	1.01	-0.0712	0.293	0.207	0.331	0.176	0.273	7.73
NM_001008223.1	338761	C1QL4	complement component 1, q subcomponent-like 4 (C1QL4).	9.7e-07	6	2	0.11	0.255	0.796	0.937	0.489	0.513	0.221	0.595	1.27	1.06	-0.0565	-0.115	0.0514	0.157	0.304	0.725	5.49
NM_004419.3	1847	DUSP5	dual specificity phosphatase 5 .	9.7e-07	4	2	0.306	-0.322	-0.823	-1.25	-0.157	-0.252	-0.0167	0.103	-0.291	-1.16	0.0833	-0.155	-0.0662	-0.0964	-0.095	-0.494	7.13
NM_018098.4	1894	ECT2	epithelial cell transforming sequence 2 oncogene .	9.7e-07	5	0	-0.159	-0.28	-0.489	-0.664	-0.242	-0.173	-0.216	-0.183	-0.824	-0.773	-0.0476	-0.183	-0.246	0.0318	0.117	-0.197	9.79
XM_939432.1	441478	MGC61598	PREDICTED: similar to ankyrin-repeat protein Nrarp .	9.7e-07	7	0	-0.0752	-0.354	-0.509	-0.682	-0.421	-0.361	-0.109	-0.185	0.00798	-0.626	-0.0418	-0.00307	0.0272	-0.105	-0.286	-0.388	8.19
NM_014708.3	9735	KNTC1	kinetochore associated 1 .	9.9e-07	5	0	-0.0276	-0.19	-0.441	-0.569	-0.17	-0.226	-0.221	-0.0459	-0.473	-0.889	-0.0504	-0.0136	-0.226	-0.176	-0.19	-0.195	9.72
NM_144608.1	124790	HEXIM2	hexamthylene bis-acetamide inducible 2 .	9.9e-07	9	0	-0.286	-0.359	-0.349	-0.387	-0.546	-0.38	-0.255	-0.248	-0.526	-0.616	-0.126	-0.0223	-0.0713	-0.131	-0.438	-0.419	6.88
NM_032983.2	835	CASP2	caspase 2, apoptosis-related cysteine peptidase, transcript variant 3.	1e-06	5	0	0.046	-0.213	-0.551	-0.722	-0.319	-0.352	-0.146	-0.119	-0.268	-0.811	-0.0159	0.00344	-0.0598	-0.17	-0.307	-0.51	8.3
NM_003749.2	8660	IRS2	insulin receptor substrate 2 .	1e-06	5	0	0.0161	0.245	0.578	0.743	0.367	0.352	0.0503	0.233	0.545	0.68	0.0893	-0.117	0.00448	-0.107	0.329	0.508	6.86
NM_022767.2	64782	ISG20L1	interferon stimulated exonuclease gene 20kDa-like 1 .	1e-06	4	1	-0.0213	-0.176	-0.754	-1.06	-0.355	-0.264	-0.137	0.00397	-0.424	-0.9	0.0178	-0.0232	-0.0841	0.0601	-0.00382	-0.343	9.78
NM_006195.4	5090	PBX3	pre-B-cell leukemia homeobox 3 .	1e-06	9	0	-0.201	-0.244	-0.571	-0.612	-0.403	-0.472	-0.3	-0.363	-0.516	-0.476	-0.137	-0.0874	-0.0664	-0.27	-0.345	-0.411	9.07
NM_001042353.1	83541	FAM110A	family with sequence similarity 110, member A, transcript variant 3.	1e-06	5	1	-0.18	-0.311	-0.682	-0.858	-0.37	-0.308	-0.104	-0.183	-0.459	-1.07	-0.106	-0.0539	-0.155	-0.139	-0.286	-0.465	8.23
NM_001006933.1	85012	TCEAL3	transcription elongation factor A, transcript variant 1.	1e-06	4	1	0.0144	0.271	0.645	0.984	0.282	0.302	0.308	0.191	0.365	1.01	0.0679	0.193	0.199	0.0752	0.0469	0.245	9.36
XM_927769.1	653506	LOC653506	PREDICTED: similar to meteorin, glial cell differentiation regulator-like .	1e-06	6	0	0.0445	0.211	0.385	0.653	0.383	0.217	0.102	0.225	0.463	0.762	-0.0305	-0.104	-0.0568	0.0827	0.205	0.391	8.72
NM_004566.2	5209	PFKFB3	6-phosphofructo-2-kinase/fructose-2,6-biphosphatase 3 .	1e-06	5	0	2.4e-05	-0.18	-0.505	-0.496	-0.195	-0.407	-0.125	-0.25	-0.33	-0.565	0.0857	-0.125	0.00824	-0.0203	-0.142	-0.4	7.31
NM_133369.2	90249	UNC5A	unc-5 homolog A (C. elegans) .	1e-06	9	0	-0.228	-0.485	-0.44	-0.514	-0.497	-0.529	-0.382	-0.271	-0.543	-0.569	-0.0373	-0.062	-0.0441	-0.139	-0.342	-0.498	6.1
NM_198485.2	285386	TPRG1	tumor protein p63 regulated 1 .	1e-06	5	0	-0.0387	0.306	0.507	0.636	0.173	0.377	0.0999	0.27	0.288	0.731	0.0273	0.0815	0.0151	0.0713	0.329	0.418	7.35
NM_001002844.1	54816	ZNF280D	zinc finger protein 280D, transcript variant 3.	1e-06	8	0	-0.271	-0.288	-0.434	-0.293	-0.418	-0.256	-0.0842	-0.388	-0.474	-0.18	-0.0403	0.0372	0.0147	-0.13	-0.361	-0.497	6.95
	NA		Human small nuclear RNA U6atac, partial sequence	1e-06	4	3	0.00595	0.616	0.528	1	-0.215	0.443	0.21	0.558	2.7	2.08	0.00503	0.174	-0.0922	0.139	-0.192	0.705	6.21
NM_007079.2	11156	PTP4A3	protein tyrosine phosphatase type IVA, member 3, transcript variant 2.	1e-06	6	0	0.158	0.313	0.682	0.652	0.245	0.285	0.149	0.178	0.838	0.701	-0.0119	0.0553	0.0573	-0.0375	0.343	0.471	6.04
NM_152449.2	145748	LYSMD4	LysM, putative peptidoglycan-binding, domain containing 4 .	1e-06	5	0	0.179	0.286	0.453	0.62	0.306	0.293	0.158	0.268	0.251	0.632	0.055	0.00477	-0.0114	-0.18	0.261	0.352	8
NM_014509.3	253190	SERHL2	serine hydrolase-like 2 .	1.1e-06	7	1	0.102	0.425	0.609	0.792	0.422	0.397	0.179	0.0657	1.23	0.76	0.192	0.0355	0.233	0.23	0.281	0.429	4.84
NM_016101.3	51388	NIP7	nuclear import 7 homolog (S. cerevisiae) .	1.1e-06	4	0	0.0465	-0.112	-0.582	-0.839	-0.28	-0.205	-0.0862	-0.0738	-0.312	-0.533	0.0417	0.0501	-0.108	-0.159	-0.169	-0.369	11.3
NM_020839.2	57599	WDR48	WD repeat domain 48 .	1.1e-06	5	0	0.159	0.314	0.712	0.769	0.282	0.378	0.0792	0.315	0.51	0.492	0.0957	-0.0317	-0.0401	-0.0233	0.258	0.514	8
NM_001040023.1	140885	SIRPA	signal-regulatory protein alpha, transcript variant 2.	1.1e-06	8	0	-0.386	-0.495	-0.688	-0.682	-0.565	-0.485	-0.482	-0.473	-0.497	-0.209	-0.142	-0.205	-0.144	-0.237	-0.526	-0.581	7.44
NM_016437.1	27175	TUBG2	tubulin, gamma 2 .	1.1e-06	4	0	0.158	0.281	0.507	0.735	0.344	0.16	0.286	0.308	0.361	0.664	0.158	0.167	0.0277	-0.185	0.162	0.445	8.79
NM_020963.2	4343	MOV10	Mov10, Moloney leukemia virus 10, homolog (mouse) .	1.1e-06	4	0	0.0554	0.218	0.494	0.867	0.18	0.296	0.0946	0.283	0.271	0.556	-0.0371	0.0367	-0.0265	0.0255	0.0993	0.255	7.39
NM_015055.2	23075	SWAP70	SWAP-70 protein .	1.1e-06	5	0	-0.0348	0.249	0.427	0.603	0.106	0.168	0.0905	0.0358	0.245	0.495	0.0638	-0.0515	-0.0232	-0.00519	0.248	0.442	8.66
NM_020824.2	57584	ARHGAP21	Rho GTPase activating protein 21 .	1.1e-06	3	0	-0.0716	0.221	0.318	0.387	0.338	0.345	-0.0167	0.221	0.175	0.303	-0.0736	-0.103	-0.178	0.0991	0.438	0.429	9.38
NM_032882.2	84968	PNMA6A	paraneoplastic antigen like 6A .	1.1e-06	5	0	0.075	0.173	0.592	0.824	0.247	0.344	0.111	0.332	0.861	0.771	0.0432	-0.102	0.101	-0.087	0.22	0.425	6.56
NM_018132.3	55166	CENPQ	centromere protein Q .	1.1e-06	5	2	0.00128	-0.363	-0.547	-1	-0.313	-0.382	-0.274	-0.129	-0.998	-1.28	-0.0848	-0.333	-0.238	-0.0283	-0.0122	-0.331	6.24
NM_145117.3	89797	NAV2	neuron navigator 2, transcript variant 2.	1.1e-06	8	0	-0.384	-0.55	-0.583	-0.872	-0.495	-0.469	-0.511	-0.347	-0.486	-0.888	-0.317	-0.194	-0.377	-0.483	-0.266	-0.303	7.5
NM_020739.2	9236	CCPG1	cell cycle progression 1, transcript variant 2.	1.1e-06	4	0	0.00973	0.362	0.639	0.811	0.298	0.343	0.161	0.139	0.527	0.982	-0.0361	0.0176	0.085	0.121	0.222	0.4	7.55
NM_002254.6	3797	KIF3C	kinesin family member 3C .	1.1e-06	5	0	0.0919	0.204	0.742	0.804	0.303	0.336	0.22	0.447	0.36	0.627	0.107	-0.0163	0.176	0.265	0.232	0.592	5.73
NM_198836.1	31	ACACA	acetyl-Coenzyme A carboxylase alpha, transcript variant 3.	1.1e-06	5	0	0.00773	0.206	0.642	0.638	0.254	0.302	0.00189	0.135	0.258	0.557	-0.0957	-0.0354	-0.0956	0.0393	0.296	0.395	10.6
NM_002890.1	5921	RASA1	RAS p21 protein activator, transcript variant 1.	1.1e-06	5	0	-0.0084	0.302	0.473	0.586	0.298	0.403	0.0335	0.211	0.116	0.552	-0.00887	-0.123	-0.0348	-0.116	0.311	0.484	9.83
NM_005516.4	3133	HLA-E	major histocompatibility complex, class I, E .	1.1e-06	6	0	0.249	0.316	0.718	0.889	0.502	0.536	0.371	0.316	0.731	0.95	0.115	-0.0626	0.0446	0.258	0.4	0.625	7.03
NM_032758.3	84844	PHF5A	PHD finger protein 5A .	1.1e-06	5	0	0.162	-0.112	-0.473	-0.688	-0.221	-0.284	0.0965	0.00168	-0.081	-0.565	0.205	0.267	0.163	0.12	-0.43	-0.414	10
NM_014254.1	10329	TMEM5	transmembrane protein 5 .	1.1e-06	5	0	0.0843	-0.196	-0.366	-0.711	-0.188	-0.277	-0.073	-0.0663	-0.47	-0.387	-0.00721	0.158	0.137	0.0274	-0.26	-0.35	9.29
NM_001017974.1	8974	P4HA2	procollagen-proline, 2-oxoglutarate 4-dioxygenase (proline 4-hydroxylase), alpha polypeptide II (P4HA2), transcript variant 3.	1.1e-06	5	0	0.224	0.325	0.617	0.569	0.362	0.361	0.375	0.174	0.513	0.497	0.0503	-0.00981	0.0933	-0.0875	0.324	0.541	8.67
NM_017915.2	55010	C12orf48	chromosome 12 open reading frame 48 (C12orf48).	1.1e-06	7	0	-0.302	-0.473	-0.681	-0.872	-0.555	-0.458	-0.266	-0.304	-0.904	-0.979	-0.0943	-0.109	-0.147	0.0303	-0.222	-0.522	8.28
NM_001040876.1	6059	ABCE1	ATP-binding cassette, sub-family E, transcript variant 2.	1.1e-06	5	0	-0.114	-0.286	-0.563	-0.754	-0.439	-0.324	-0.113	-0.107	-0.336	-0.589	0.0455	-0.101	-0.0814	-0.0535	-0.128	-0.42	9.53
NM_000358.1	7045	TGFBI	transforming growth factor, beta-induced, 68kDa .	1.1e-06	6	0	-0.0489	-0.325	-0.547	-0.732	-0.355	-0.48	-0.316	-0.103	-0.574	-0.56	0.0563	0.0801	0.00519	-0.264	-0.331	-0.492	7.88
NM_138285.3	129401	NUP35	nucleoporin 35kDa .	1.2e-06	4	0	-0.104	-0.154	-0.653	-0.962	-0.111	-0.381	-0.0506	-0.422	-0.422	-0.996	0.0329	-0.0484	0.00395	0.0607	-0.139	-0.336	8.39
NM_145648.1	121260	SLC15A4	solute carrier family 15, member 4 .	1.2e-06	7	0	0.241	0.307	0.549	0.601	0.413	0.244	0.275	0.31	0.39	0.636	0.157	0.0642	0.0759	-0.0639	0.302	0.449	8.24
XM_001134299.1	5558	PRIM2A	PREDICTED: primase, polypeptide 2A, 58kDa .	1.2e-06	5	1	-0.179	-0.332	-0.834	-1.12	-0.379	-0.587	-0.345	-0.491	-0.643	-0.803	0.0638	-0.101	-0.129	-0.286	-0.13	-0.429	7.44
NM_001005416.1	51257	2002-03-01	membrane-associated ring finger (C3HC4) 2, transcript variant 3.	1.2e-06	5	0	0.0624	0.22	0.496	0.619	0.183	0.185	0.227	0.236	0.689	0.428	-0.114	-0.161	-0.00952	-0.129	0.0792	0.327	7.71
NM_138381.1	92106	MGC15763	hypothetical protein BC008322 .	1.2e-06	4	0	0.00527	-0.0991	-0.797	-0.729	-0.272	-0.204	-0.158	-0.247	-0.0717	-0.866	-0.0721	-0.11	0.0877	0.0657	-0.226	-0.502	7.52
NM_003069.2	6594	SMARCA1	SWI/SNF related, matrix associated, actin dependent regulator of chromatin, subfamily a, member 1, transcript variant 1.	1.2e-06	5	0	0.0186	0.265	0.561	0.59	0.357	0.347	0.0757	0.174	0.11	0.709	0.117	-0.0338	0.00122	0.078	0.327	0.403	9.34
NM_207435.1	400073	FLJ40142	FLJ40142 protein .	1.2e-06	6	0	0.12	0.341	0.686	0.717	0.559	0.308	0.256	0.242	0.36	0.542	0.164	-0.0371	-0.0438	-0.0451	0.389	0.587	7.57
	NA		cDNA FLJ42306 fis, clone TRACH2001646	1.2e-06	5	0	-0.172	0.0179	0.436	0.477	0.156	0.177	-0.0348	0.0671	-0.117	0.595	-0.0965	-0.147	-0.218	0.0508	0.307	0.326	6.82
NM_025137.3	80208	SPG11	spastic paraplegia 11 (autosomal recessive) .	1.3e-06	4	0	-0.0258	0.156	0.474	0.584	0.252	0.375	-0.0396	0.157	0.355	0.517	-0.142	-0.0748	-0.118	-0.1	0.111	0.314	7.88
NM_031313.1	251	ALPPL2	alkaline phosphatase, placental-like 2 .	1.3e-06	7	0	-0.128	-0.462	-0.411	-0.47	-0.365	-0.519	-0.173	-0.171	-0.158	-0.298	0.155	-0.0931	-0.0428	-0.0932	-0.356	-0.448	5.38
NM_003635.2	8509	NDST2	N-deacetylase/N-sulfotransferase (heparan glucosaminyl) 2 .	1.3e-06	6	0	0.155	0.413	0.521	0.728	0.417	0.296	0.146	0.239	0.336	0.534	0.000493	0.0131	-0.08	0.0389	0.322	0.507	8.13
NM_006321.2	10425	ARIH2	ariadne homolog 2 (Drosophila) .	1.3e-06	5	0	-0.0508	-0.26	-0.521	-0.642	-0.309	-0.302	-0.25	-0.166	-0.439	-0.62	0.0204	0.0775	-0.0539	-0.252	-0.327	-0.403	9.87
NM_004629.1	2189	FANCG	Fanconi anemia, complementation group G .	1.3e-06	3	0	0.00684	-0.136	-0.346	-0.702	-0.145	-0.184	-0.0361	-0.171	-0.536	-0.934	0.138	0.0945	0.0382	-0.103	-0.124	-0.154	9.21
NM_016368.3	51477	ISYNA1	inositol-3-phosphate synthase 1 .	1.3e-06	5	0	0.0688	0.13	0.418	0.518	0.255	0.198	0.0212	0.217	0.305	0.624	-0.0216	-0.021	-0.116	-0.0554	0.274	0.474	7.4
NM_015278.3	23328	SASH1	SAM and SH3 domain containing 1 .	1.3e-06	5	0	-0.0246	0.242	0.608	0.732	0.207	0.261	0.216	0.157	0.254	0.749	0.0525	-0.0359	0.0609	0.0922	0.345	0.446	6.53
XR_017252.1	284988	LOC284988	PREDICTED: hypothetical LOC284988 .	1.3e-06	5	0	-0.000298	0.112	0.615	0.605	0.188	0.28	0.151	0.05	0.0894	0.847	0.126	-0.0774	-0.209	0.12	0.309	0.385	6.19
NM_201575.1	26470	SEZ6L2	seizure related 6 homolog (mouse)-like 2, transcript variant 2.	1.3e-06	5	0	0.142	0.219	0.69	0.823	0.304	0.358	0.0361	0.409	0.653	0.767	-0.0711	-0.0621	0.0703	-0.0909	0.229	0.363	7.07
NR_001434.1	3136	HLA-H	major histocompatibility complex, class I, H (pseudogene), non-coding RNA.	1.3e-06	7	0	0.158	0.203	0.475	0.611	0.468	0.395	0.213	0.0724	0.405	0.669	0.021	-0.0159	0.102	0.0574	0.23	0.357	8.89
XM_942124.2	85376	KIAA1666	PREDICTED: KIAA1666 protein .	1.3e-06	4	2	-0.401	0.144	0.209	0.447	-0.199	0.171	-0.223	0.0514	1.36	1.09	-0.266	-0.0297	-0.246	-0.217	-0.000258	0.242	5.65
NM_001407.2	1951	CELSR3	cadherin, EGF LAG seven-pass G-type receptor 3 (flamingo homolog, Drosophila) .	1.3e-06	5	0	0.189	0.429	0.722	0.888	0.459	0.5	0.197	0.47	0.582	0.76	0.00494	0.3	-0.0321	0.0716	0.318	0.665	6.31
NM_001907.1	1506	CTRL	chymotrypsin-like .	1.3e-06	7	0	-0.147	-0.383	-0.417	-0.661	-0.263	-0.342	-0.0766	0.112	-0.78	-0.658	0.085	0.279	-0.0187	-0.128	-0.311	-0.29	6.02
NM_005568.2	3975	LHX1	LIM homeobox 1 .	1.3e-06	3	0	0.321	0.326	0.303	0.246	0.5	0.383	0.305	0.392	0.0259	-0.283	0.0434	-0.117	-0.0679	0.0167	0.536	0.483	6.83
NM_006432.3	10577	NPC2	Niemann-Pick disease, type C2 .	1.3e-06	5	0	0.0848	0.222	0.58	0.592	0.333	0.324	0.395	0.267	0.487	0.683	0.0667	0.136	0.0905	-0.0254	0.207	0.401	12.7
NM_001042486.1	22839	DLGAP4	discs, large (Drosophila) homolog-associated protein 4, transcript variant 3.	1.3e-06	7	1	0.188	0.285	0.702	0.746	0.486	0.466	0.194	0.569	1.2	0.816	0.0395	-0.023	0.0442	0.062	0.474	0.627	7.12
NM_017522.3	7804	LRP8	low density lipoprotein receptor-related protein 8, apolipoprotein e receptor, transcript variant 3.	1.3e-06	2	1	0.228	-0.000946	-0.443	-1.04	-0.0918	-0.225	-0.0479	0.215	-0.317	-0.851	0.00658	-0.122	-0.118	-0.194	0.11	-0.178	8.66
XM_933679.1	644739	LOC644739	PREDICTED: similar to Wiskott-Aldrich syndrome protein family member 4 .	1.3e-06	7	0	0.155	0.458	0.815	0.788	0.591	0.463	0.185	-0.0878	0.215	0.545	0.109	0.0355	0.163	0.431	0.557	0.585	7.07
NM_012191.2	24142	NAT6	N-acetyltransferase 6 .	1.3e-06	5	1	0.104	0.396	0.804	1.02	0.258	0.506	0.0358	0.447	0.755	0.833	0.0152	0.0119	0.0617	0.116	0.271	0.502	5.85
NM_022346.3	64151	NCAPG	non-SMC condensin I complex, subunit G .	1.3e-06	5	1	-0.356	-0.297	-0.494	-0.658	-0.398	-0.27	-0.252	-0.226	-0.899	-1.16	-0.0921	-0.154	-0.157	-0.0588	-0.138	-0.257	10.1
NM_022910.1	65009	NDRG4	NDRG family member 4 .	1.3e-06	5	1	0.118	0.466	0.805	1.03	0.494	0.517	0.156	0.171	0.201	0.742	0.0764	0.00869	0.0274	-0.168	0.361	0.773	6.96
NM_001172.3	384	ARG2	arginase, type II, nuclear gene encoding mitochondrial protein.	1.3e-06	6	0	0.277	0.313	0.653	0.62	0.503	0.439	0.312	0.229	0.399	0.282	0.0418	0.0597	-0.0541	0.168	0.352	0.578	6.43
NM_004805.2	5433	POLR2D	polymerase .	1.3e-06	4	0	-0.086	-0.286	-0.54	-0.814	-0.358	-0.335	-0.289	-0.199	-0.425	-0.751	-0.0917	-0.139	-0.0633	-0.123	-0.191	-0.407	9.8
NM_181726.2	353322	ANKRD37	ankyrin repeat domain 37 .	1.4e-06	8	0	0.324	0.489	0.626	0.474	0.643	0.601	0.561	0.516	0.719	0.541	-0.011	0.0097	0.0481	-0.0919	0.584	0.612	6.18
NM_025009.3	9662	CEP135	centrosomal protein 135kDa .	1.4e-06	5	0	-0.131	-0.107	-0.52	-0.849	-0.293	-0.331	-0.167	-0.0137	-0.44	-0.658	0.0205	0.101	-0.137	-0.304	-0.249	-0.28	7.02
NM_014494.2	27327	TNRC6A	trinucleotide repeat containing 6A .	1.4e-06	8	0	-0.324	-0.498	-0.58	-0.7	-0.536	-0.549	-0.457	-0.239	-0.353	-0.713	-0.215	-0.239	-0.104	-0.291	-0.532	-0.623	7.25
NM_014933.2	22872	SEC31A	SEC31 homolog A (S. cerevisiae), transcript variant 1.	1.4e-06	5	0	-0.00098	0.18	0.436	0.756	0.234	0.319	0.0952	0.176	0.0836	0.468	-0.0265	-0.0842	0.00382	0.0755	0.319	0.347	8.65
NM_001033059.1	262	AMD1	adenosylmethionine decarboxylase 1, transcript variant 2.	1.4e-06	4	0	-0.0832	-0.258	-0.515	-0.829	-0.238	-0.313	-0.264	-0.355	-0.469	-0.702	0.0641	-0.0831	-0.0749	-0.0886	-0.181	-0.356	11.4
NM_000584.2	3576	IL8	interleukin 8 .	1.4e-06	2	1	0.84	0.369	-0.129	-1.84	0.641	0.179	0.479	0.77	0.276	-0.962	0.244	-0.411	-0.352	-0.331	0.895	0.533	12.1
NM_199332.2	9455	HOMER2	homer homolog 2 (Drosophila), transcript variant 4.	1.4e-06	6	0	0.249	0.332	0.616	0.728	0.456	0.226	0.273	0.214	0.562	0.483	0.0288	0.067	0.159	0.0745	0.405	0.569	6.56
NM_022827.2	64847	SPATA20	spermatogenesis associated 20 .	1.4e-06	4	0	0.22	0.265	0.626	0.74	0.363	0.296	0.156	0.271	0.411	0.624	0.114	0.043	0.00245	-0.169	0.207	0.48	10.1
XR_001069.1	157247	MGC27345	PREDICTED: hypothetical protein MGC27345, misc RNA.	1.4e-06	6	0	0.00253	-0.391	-0.532	-0.625	-0.266	-0.248	-0.196	-0.148	0.0354	-0.676	-0.0945	-0.0989	-0.0872	-0.0997	-0.278	-0.455	7.25
NM_001085425.1	410	ARSA	arylsulfatase A, transcript variant 2.	1.4e-06	7	0	0.185	0.183	0.452	0.441	0.413	0.371	0.212	0.224	0.979	0.905	-0.0199	-0.036	0.0604	0.0341	0.348	0.524	5.57
NM_001034194.1	5393	EXOSC9	exosome component 9, transcript variant 1.	1.4e-06	5	0	-0.0872	-0.184	-0.618	-0.873	-0.412	-0.36	0.00636	-0.263	-0.438	-0.81	0.0136	0.0359	0.056	-0.0314	-0.288	-0.505	8.1
NM_016053.2	51019	CCDC53	coiled-coil domain containing 53 .	1.4e-06	5	2	0.0849	0.54	0.757	1.05	0.401	0.484	0.42	0.437	0.788	1.07	-0.00888	0.0523	0.0175	0.175	0.22	0.464	8.98
NM_014636.1	9649	RALGPS1	Ral GEF with PH domain and SH3 binding motif 1 .	1.4e-06	5	0	0.169	0.347	0.745	0.754	0.406	0.446	0.404	0.399	0.0893	0.524	0.232	0.0531	-0.0384	0.167	0.227	0.584	4.98
NM_002663.2	5338	PLD2	phospholipase D2 .	1.4e-06	5	0	0.0737	0.148	0.647	0.766	0.292	0.443	0.0428	0.317	0.348	0.669	-0.119	-0.0665	0.0085	-0.0502	0.247	0.479	6.47
NM_025224.2	140685	ZBTB46	zinc finger and BTB domain containing 46 .	1.4e-06	5	1	0.0052	0.188	0.591	0.748	0.162	0.316	0.145	0.149	0.991	1.15	-0.123	-0.0888	0.0506	-0.0511	0.202	0.432	6.04
NM_032430.1	84446	BRSK1	BR serine/threonine kinase 1 .	1.4e-06	4	0	0.201	0.269	0.716	0.882	0.191	0.133	0.324	0.432	0.411	0.891	0.212	0.203	0.118	0.0722	0.114	0.424	6.47
NR_002205.1	2504	FTHL12	ferritin, heavy polypeptide-like 12 on chromosome 9.	1.4e-06	6	0	0.033	0.377	0.72	0.862	0.374	0.485	0.484	0.334	0.606	0.787	0.036	0.0848	0.177	0.302	0.318	0.465	9
NM_198839.1	31	ACACA	acetyl-Coenzyme A carboxylase alpha, transcript variant 2.	1.4e-06	5	0	-0.0327	0.231	0.548	0.619	0.271	0.243	0.0109	0.112	0.0696	0.458	-0.0494	-0.0695	-0.1	-0.0502	0.246	0.411	10.1
NM_012264.3	25829	TMEM184B	transmembrane protein 184B .	1.5e-06	7	0	0.159	0.288	0.836	0.981	0.484	0.612	0.158	0.464	0.805	0.621	-0.0233	-0.0723	0.0371	0.143	0.467	0.509	8.37
NM_002751.5	5600	MAPK11	mitogen-activated protein kinase 11 .	1.5e-06	7	0	0.177	0.239	0.445	0.55	0.394	0.46	-0.00238	0.2	0.501	0.722	0.216	-0.0244	0.0143	0.215	0.29	0.483	5.97
NM_030978.1	81873	ARPC5L	actin related protein 2/3 complex, subunit 5-like .	1.5e-06	5	0	-0.0139	-0.231	-0.445	-0.706	-0.178	-0.266	0.00648	-0.013	-0.285	-0.519	0.0734	0.105	0.0929	-0.0463	-0.323	-0.367	10.3
NM_001379.1	1786	DNMT1	DNA (cytosine-5-)-methyltransferase 1 .	1.5e-06	5	0	-0.0952	-0.285	-0.658	-0.832	-0.28	-0.374	-0.347	-0.303	-0.426	-0.873	-0.0152	-0.248	-0.153	-0.154	-0.226	-0.31	13
NM_002395.3	4199	ME1	malic enzyme 1, NADP(+)-dependent, cytosolic .	1.5e-06	5	0	-0.0217	0.168	0.551	0.737	0.376	0.357	0.107	0.102	-0.0325	0.43	0.0366	0.0228	0.0261	0.27	0.336	0.467	6.43
	NA		AV681673 GKB cDNA clone GKBABD06 5 sequence	1.5e-06	6	3	0.108	0.601	0.799	1.03	0.409	0.586	0.544	0.368	1.08	1.1	-0.0329	0.0811	0.112	0.0889	0.241	0.58	7.82
NM_032844.1	84930	MASTL	microtubule associated serine/threonine kinase-like .	1.5e-06	3	1	0.0961	-0.126	-0.542	-0.756	-0.0293	-0.149	-0.104	0.119	-0.27	-1.16	0.0744	-0.0136	-0.067	-0.157	0.037	-0.216	8.2
NM_014503.2	27340	UTP20	UTP20, small subunit .	1.5e-06	5	0	-0.163	-0.339	-0.515	-0.773	-0.436	-0.297	-0.208	-0.307	-0.0344	-0.783	-0.265	-0.214	0.0524	-0.261	-0.149	-0.414	6.22
NM_024065.3	79031	PDCL3	phosducin-like 3 .	1.5e-06	9	0	0.174	0.45	0.606	0.679	0.409	0.391	0.451	0.209	0.551	0.56	0.105	0.198	0.155	0.151	0.338	0.479	9.37
NM_015426.2	25886	WDR51A	WD repeat domain 51A .	1.5e-06	5	1	-0.00498	-0.208	-0.384	-0.638	-0.175	-0.178	-0.199	-0.147	-0.945	-1.17	-0.0752	-0.0428	-0.0917	-0.21	-0.101	-0.268	11.3
NM_001938.2	1810	DR1	down-regulator of transcription 1, TBP-binding (negative cofactor 2) .	1.6e-06	6	1	-0.238	-0.275	-0.804	-0.88	-0.224	-0.327	-0.235	-0.532	-1.02	-0.727	-0.178	-0.356	-0.231	-0.114	-0.0853	-0.449	7.61
NM_017844.2	51281	ANKMY1	ankyrin repeat and MYND domain containing 1, transcript variant 2.	1.6e-06	5	0	0.134	0.477	0.679	0.786	0.349	0.451	0.118	0.473	0.358	0.652	0.183	0.153	-0.22	0.0681	0.216	0.574	7.6
NM_004090.2	1845	DUSP3	dual specificity phosphatase 3 (vaccinia virus phosphatase VH1-related) .	1.6e-06	5	1	0.171	0.311	0.919	1.01	0.444	0.52	0.17	0.145	0.659	0.623	0.0304	0.00601	0.156	0.253	0.272	0.458	9.73
NM_012219.3	22808	MRAS	muscle RAS oncogene homolog, transcript variant 1.	1.6e-06	5	1	-0.0656	0.459	0.933	0.831	0.422	0.188	0.114	0.0543	0.888	1.18	-0.0881	0.0297	0.136	0.0537	0.228	0.568	4.93
NM_016154.2	53916	RAB4B	RAB4B, member RAS oncogene family .	1.6e-06	5	0	0.284	0.262	0.472	0.723	0.332	0.277	0.193	0.202	0.555	0.781	0.0461	-0.0211	0.102	0.0344	0.0964	0.399	5.9
NM_020175.1	56931	DUS3L	dihydrouridine synthase 3-like (S. cerevisiae) .	1.6e-06	4	0	0.0867	-0.258	-0.5	-0.689	-0.16	-0.212	-0.208	0.0141	-0.56	-0.702	0.134	-0.00221	-0.0546	-0.0608	-0.117	-0.316	9.62
NM_006494.1	2077	ERF	Ets2 repressor factor .	1.6e-06	4	2	-0.0959	0.221	0.511	1.02	0.0901	0.289	0.341	0.143	0.437	1.14	-0.0575	0.16	0.212	0.296	0.0422	0.279	6.93
NM_003255.4	7077	TIMP2	TIMP metallopeptidase inhibitor 2 .	1.6e-06	5	0	0.0283	0.211	0.558	0.63	0.251	0.328	0.075	0.104	0.209	0.447	-0.0566	-0.177	-0.0435	0.0105	0.259	0.285	12.1
NM_001034836.1	201299	RDM1	RAD52 motif 1, transcript variant 2.	1.6e-06	7	0	-0.169	-0.359	-0.473	-0.48	-0.311	-0.385	-0.136	-0.354	-0.858	-0.67	-0.173	0.0513	0.0503	-0.0985	-0.45	-0.582	7.68
NM_016306.4	51726	DNAJB11	DnaJ (Hsp40) homolog, subfamily B, member 11 .	1.6e-06	5	0	-0.037	-0.268	-0.562	-0.637	-0.295	-0.27	-0.0861	-0.0957	-0.00248	-0.483	0.0105	-0.0134	-0.0887	-0.0683	-0.292	-0.394	11.5
NM_001903.2	1495	CTNNA1	catenin (cadherin-associated protein), alpha 1, 102kDa .	1.6e-06	6	0	0.202	0.318	0.604	0.591	0.459	0.395	0.184	0.261	0.243	0.512	0.0475	0.0783	0.0114	-0.0441	0.371	0.489	11.1
NM_002032.2	2495	FTH1	ferritin, heavy polypeptide 1 .	1.6e-06	5	0	-0.097	0.175	0.475	0.591	0.211	0.204	0.279	0.14	0.0672	0.734	0.00513	0.0104	-0.0164	0.0445	0.203	0.339	9.45
NM_017750.2	54884	RETSAT	retinol saturase (all-trans-retinol 13,14-reductase) .	1.6e-06	5	0	-0.022	0.322	0.589	0.654	0.348	0.338	-0.117	-0.0508	0.33	0.819	-0.0683	-0.164	-0.0565	0.161	0.413	0.4	7.95
NM_001014765.1	93611	FBXO44	F-box protein 44, transcript variant 4.	1.6e-06	4	0	0.12	0.347	0.617	0.991	0.324	0.246	0.0311	0.496	0.307	0.993	0.175	0.368	0.104	0.0309	0.0644	0.558	5.62
NM_005733.1	10112	KIF20A	kinesin family member 20A .	1.6e-06	4	1	-0.0702	-0.233	-0.176	-0.297	-0.199	-0.188	-0.266	-0.149	-0.834	-1.18	0.0321	-0.111	-0.00854	-0.0676	-0.121	-0.198	11.7
NM_001014445.1	54475	NLE1	notchless homolog 1 (Drosophila), transcript variant 2.	1.6e-06	7	0	-0.0727	-0.352	-0.568	-0.535	-0.241	-0.41	-0.446	-0.124	-0.276	-0.634	-0.147	-0.0383	-0.0112	0.00184	-0.293	-0.366	6.48
NM_138421.2	113174	SAAL1	serum amyloid A-like 1 .	1.7e-06	7	0	-0.149	-0.262	-0.424	-0.677	-0.379	-0.273	-0.173	-0.253	-0.61	-0.489	-0.0283	-0.0162	-0.0406	-0.108	-0.329	-0.458	10.1
NM_198951.1	7052	TGM2	transglutaminase 2 (C polypeptide, protein-glutamine-gamma-glutamyltransferase), transcript variant 2.	1.7e-06	5	0	-0.0448	-0.379	-0.573	-0.808	-0.455	-0.487	-0.157	-0.27	-0.478	-0.732	-0.294	-0.0814	-0.0515	0.219	-0.451	-0.56	5.94
NM_004499.3	3182	HNRNPAB	heterogeneous nuclear ribonucleoprotein A/B, transcript variant 2.	1.7e-06	4	0	0.00874	-0.236	-0.569	-0.73	-0.153	-0.37	-0.0635	-0.233	-0.461	-0.829	0.051	0.0454	0.00698	-0.0773	-0.148	-0.349	12
NM_024057.2	79023	NUP37	nucleoporin 37kDa .	1.7e-06	7	0	-0.153	-0.316	-0.516	-0.566	-0.306	-0.341	-0.0714	-0.296	-0.364	-0.536	-0.106	-0.0813	0.0269	-0.0736	-0.184	-0.401	12
XM_001124203.1	730273	LOC730273	PREDICTED: hypothetical protein LOC730273 .	1.7e-06	5	0	0.233	0.318	0.614	0.833	0.295	0.465	0.267	0.376	0.324	0.931	-0.0557	0.0847	0.105	0.0388	0.27	0.494	5
NM_057165.2	1293	COL6A3	collagen, type VI, alpha 3, transcript variant 3.	1.7e-06	3	0	-0.0606	-0.321	-0.742	-0.801	-0.352	-0.261	-0.151	-0.0314	-0.155	-0.364	-0.102	-0.0923	-0.085	-0.0443	-0.168	-0.424	9.27
XM_001126211.1	727761	LOC727761	PREDICTED: similar to Deoxythymidylate kinase (thymidylate kinase), transcript variant 4 .	1.7e-06	5	0	-0.125	-0.231	-0.525	-0.738	-0.26	-0.279	-0.0802	-0.453	-0.753	-0.957	0.0787	0.132	0.0435	0.129	-0.144	-0.397	10.8
NM_032421.1	7461	CYLN2	cytoplasmic linker 2, transcript variant 2.	1.7e-06	3	0	-0.13	-0.0956	0.56	0.999	0.00089	0.312	-0.0803	0.261	0.451	0.484	-0.187	-0.176	-0.0836	-0.126	-0.0254	0.199	6.74
NM_024897.2	79957	PAQR6	progestin and adipoQ receptor family member VI, transcript variant 1.	1.7e-06	6	0	-0.0452	0.492	0.549	0.766	0.482	0.512	0.234	0.713	0.513	0.986	-0.00662	0.249	-0.0652	0.282	0.204	0.608	5.04
NM_004278.3	9487	PIGL	phosphatidylinositol glycan anchor biosynthesis, class L .	1.7e-06	5	0	0.0481	-0.0397	-0.394	-0.507	-0.287	-0.14	0.0436	-0.0659	-0.503	-0.666	0.167	0.0817	0.0906	-0.0152	-0.229	-0.383	6.34
NM_006378.2	10507	SEMA4D	sema domain, immunoglobulin domain (Ig), transmembrane domain .	1.7e-06	8	0	-0.341	-0.484	-0.534	-0.518	-0.541	-0.465	-0.462	-0.355	-0.464	-0.368	-0.0956	-0.146	-0.07	-0.121	-0.455	-0.584	7.89
NM_016219.2	11253	MAN1B1	mannosidase, alpha, class 1B, member 1 .	1.8e-06	5	0	0.165	0.307	0.609	0.647	0.408	0.377	0.0218	0.14	0.285	0.455	-0.0114	-0.101	-0.0813	0.0397	0.348	0.478	10.2
NM_007315.2	6772	STAT1	signal transducer and activator of transcription 1, 91kDa, transcript variant alpha.	1.8e-06	8	0	-0.194	-0.349	-0.407	-0.421	-0.403	-0.313	-0.176	-0.385	-0.573	-0.296	-0.0212	-0.058	-0.0501	0.0127	-0.443	-0.527	10.4
NM_000418.2	3566	IL4R	interleukin 4 receptor, transcript variant 1.	1.8e-06	3	0	0.299	0.168	-0.00121	-0.476	0.264	0.113	0.169	0.506	0.583	-0.042	0.0787	-0.237	-0.239	-0.0491	0.289	0.12	6.58
NM_014315.2	23588	KLHDC2	kelch domain containing 2 .	1.8e-06	5	0	-0.0102	0.272	0.397	0.658	0.282	0.322	0.273	0.122	-0.178	0.481	-0.0734	-0.0515	-0.0648	0.24	0.348	0.346	8.21
NM_015127.3	23155	CLCC1	chloride channel CLIC-like 1, transcript variant 2.	1.8e-06	4	0	-0.00349	0.321	0.328	0.524	0.339	0.327	0.154	0.176	0.372	0.609	-0.0311	-0.0669	-0.0858	-0.04	0.358	0.43	9.82
NM_024520.1	79568	C2orf47	chromosome 2 open reading frame 47 (C2orf47).	1.8e-06	5	0	-0.0823	-0.205	-0.503	-0.557	-0.239	-0.203	-0.0318	-0.0919	-0.32	-0.335	0.00747	-0.00246	-0.0222	-0.0467	-0.286	-0.39	10.3
NM_012215.2	10724	MGEA5	meningioma expressed antigen 5 (hyaluronidase) .	1.8e-06	4	0	-0.0383	0.266	0.461	0.629	0.179	0.279	-0.0591	0.123	0.043	0.487	-0.0777	-0.0942	-0.189	-0.156	0.141	0.368	11
NM_024908.2	79968	WDR76	WD repeat domain 76 .	1.8e-06	4	0	-0.0738	-0.181	-0.399	-0.812	-0.17	-0.359	-0.0526	-0.24	-0.481	-0.875	0.0308	0.0681	0.151	-0.0515	-0.0982	-0.403	5.77
XM_045290.6	151579	LOC151579	PREDICTED: similar to basic leucine zipper and W2 domains 1 .	1.8e-06	4	0	-0.19	-0.18	-0.649	-0.913	-0.125	-0.248	-0.139	-0.0738	-0.615	-0.951	0.0179	-0.112	-0.0655	0.0867	-0.036	-0.392	9.4
NM_001009814.1	23078	KIAA0564	KIAA0564, transcript variant 2.	1.9e-06	7	0	-0.34	-0.201	-0.515	-0.414	-0.467	-0.263	-0.203	-0.134	-0.782	-0.401	0.0338	-0.0494	0.0802	-0.003	-0.32	-0.425	6.38
NM_020940.2	57700	KIAA1600	KIAA1600 .	1.9e-06	5	0	0.107	0.306	0.632	0.753	0.174	0.37	0.0726	0.318	0.461	0.69	0.126	-0.0697	-0.044	0.104	0.34	0.413	7.44
NM_002306.1	3958	LGALS3	lectin, galactoside-binding, soluble, 3 (galectin 3) .	1.9e-06	6	0	0.0813	0.441	0.55	0.836	0.246	0.398	0.425	0.344	0.0356	0.88	0.102	0.155	-0.0764	0.4	0.424	0.315	6.34
NM_003869.4	8824	CES2	carboxylesterase 2 (intestine, liver), transcript variant 1.	1.9e-06	5	0	0.205	0.187	0.432	0.504	0.175	0.169	0.256	0.117	0.593	0.789	0.00317	0.125	0.000102	-0.174	0.123	0.323	8.9
XM_936215.1	653874	LOC653874	PREDICTED: similar to Dihydrofolate reductase, transcript variant 1 .	1.9e-06	5	0	-0.196	-0.167	-0.578	-0.808	-0.151	-0.267	0.126	-0.265	-0.693	-0.909	-0.0212	0.0918	-0.0907	0.091	-0.102	-0.351	8.22
NM_002061.2	2730	GCLM	glutamate-cysteine ligase, modifier subunit .	1.9e-06	2	0	0.282	0.0928	-0.171	-0.652	0.116	-0.122	0.034	0.329	-0.336	-0.695	0.128	0.0772	-0.0632	0.0322	0.107	-0.0333	8.74
NM_207380.1	388115	C15orf52	chromosome 15 open reading frame 52 (C15orf52).	1.9e-06	4	0	0.0862	-0.0479	-0.378	-0.386	-0.267	-0.294	-0.0693	0.0778	-0.664	-0.627	0.224	0.18	-0.14	-0.0264	-0.49	-0.561	10.6
NR_003105.1	55055	ZWILCH	Zwilch, kinetochore associated, homolog (Drosophila), transcript variant 2, transcribed RNA.	2e-06	5	0	-0.0301	-0.173	-0.411	-0.608	-0.216	-0.162	-0.263	-0.108	-0.543	-0.818	0.0132	-0.0825	-0.15	-0.204	-0.0121	-0.241	10.5
NM_005224.2	1820	ARID3A	AT rich interactive domain 3A .	2e-06	5	0	0.0571	0.245	0.522	0.622	0.354	0.335	-0.0249	0.42	0.378	0.572	-0.129	-0.167	-0.122	-0.191	0.325	0.492	8.66
NM_003844.2	8797	TNFRSF10A	tumor necrosis factor receptor superfamily, member 10a .	2e-06	3	0	0.499	0.188	0.161	-0.494	0.309	0.257	0.133	0.321	0.0039	-0.442	0.149	-0.146	0.00239	-0.148	0.303	0.155	7.55
XM_941691.1	56940	DUSP22	PREDICTED: dual specificity phosphatase 22 .	2e-06	6	0	0.075	0.334	0.554	0.652	0.381	0.332	0.32	0.226	0.476	0.561	-0.000274	0.0393	0.00783	-0.042	0.23	0.373	9.32
NM_019045.3	54521	WDR44	WD repeat domain 44 .	2e-06	6	0	0.164	0.242	0.486	0.493	0.502	0.382	0.33	0.239	0.451	0.402	-0.0261	-0.112	0.0236	0.0819	0.482	0.528	7.36
NM_138499.3	170394	PWWP2B	PWWP domain containing 2B, transcript variant 1.	2e-06	4	0	0.12	0.07	0.648	0.913	0.31	0.262	0.0339	0.335	0.675	0.799	-0.0162	-0.124	0.0267	0.0327	0.252	0.445	7.97
NM_001001551.1	414328	C9orf103	chromosome 9 open reading frame 103 (C9orf103).	2e-06	6	0	0.0932	0.323	0.495	0.792	0.309	0.51	0.323	0.377	0.381	0.916	0.0937	0.148	0.0939	0.191	0.221	0.288	6.75
NM_033286.2	90417	C15orf23	chromosome 15 open reading frame 23 (C15orf23).	2e-06	6	2	-0.181	-0.241	-0.489	-0.81	-0.124	-0.317	-0.0817	-0.533	-1.11	-1.11	-0.102	-0.00973	-0.00297	0.0738	-0.157	-0.383	8.9
NM_005729.3	10105	PPIF	peptidylprolyl isomerase F (cyclophilin F), nuclear gene encoding mitochondrial protein.	2e-06	7	0	-0.206	-0.463	-0.945	-0.824	-0.503	-0.392	-0.2	-0.506	-0.283	-0.761	-0.149	-0.105	-0.0592	-0.0293	-0.26	-0.545	6.57
NM_018081.1	55135	WDR79	WD repeat domain 79 .	2.1e-06	5	0	-0.156	-0.302	-0.358	-0.496	-0.208	-0.271	-0.0532	-0.284	-0.721	-0.854	-0.0463	0.104	0.0771	0.0427	-0.148	-0.305	8.91
NM_006591.1	10714	POLD3	polymerase .	2.1e-06	4	0	0.189	-0.135	-0.533	-0.784	-0.151	-0.359	-0.0425	-0.155	-0.277	-0.738	0.235	0.188	0.206	-0.0768	-0.218	-0.343	7.55
NM_014298.3	23475	QPRT	quinolinate phosphoribosyltransferase .	2.1e-06	3	0	-0.0655	-0.0711	0.381	0.66	0.0536	0.00444	0.0824	-0.0834	-0.42	0.385	-0.188	-0.0389	-0.00409	0.00111	-0.127	-0.0335	8.32
NM_014239.2	8892	EIF2B2	eukaryotic translation initiation factor 2B, subunit 2 beta, 39kDa .	2.1e-06	5	0	-0.0785	-0.219	-0.448	-0.659	-0.264	-0.326	-0.0851	-0.257	-0.243	-0.454	-0.011	-0.00983	0.0246	0.000853	-0.226	-0.392	9.83
NM_006950.3	6853	SYN1	synapsin I, transcript variant Ia.	2.1e-06	7	0	0.346	0.251	0.405	0.425	0.184	0.427	-0.168	0.211	0.951	0.685	-0.0723	-0.145	-0.176	-0.125	0.224	0.324	5.2
NM_001023587.1	10057	ABCC5	ATP-binding cassette, sub-family C, transcript variant 2.	2.1e-06	5	0	0.0419	0.393	0.561	0.694	0.242	0.277	0.374	0.317	0.344	0.735	0.139	0.266	0.0736	0.0498	0.0819	0.505	7.12
NM_016354.3	28231	SLCO4A1	solute carrier organic anion transporter family, member 4A1 .	2.1e-06	2	0	0.446	0.142	-0.226	-0.958	0.195	0.114	0.164	0.588	-0.0567	-0.887	0.126	0.00938	-0.0942	-0.149	0.282	0.0913	9.86
NM_001018070.1	57175	CORO1B	coronin, actin binding protein, 1B, transcript variant 2.	2.1e-06	6	0	0.229	0.191	0.528	0.679	0.416	0.337	0.115	0.382	0.409	0.64	0.0292	0.019	0.0492	-0.0186	0.261	0.487	9.71
NM_020223.2	56975	FAM20C	family with sequence similarity 20, member C .	2.2e-06	5	0	0.293	0.366	0.624	0.574	0.477	0.384	0.0458	0.618	0.502	0.192	0.139	-0.168	-0.197	-0.0573	0.491	0.515	7.67
NM_031916.2	83853	ROPN1L	ropporin 1-like .	2.2e-06	4	0	0.152	0.237	0.727	0.766	0.321	0.124	0.00322	0.125	0.575	0.629	0.152	-0.023	0.117	0.0653	0.187	0.317	5.45
NM_024065.3	79031	PDCL3	phosducin-like 3 .	2.2e-06	7	0	0.254	0.348	0.55	0.687	0.365	0.365	0.384	0.177	0.73	0.572	0.00768	0.0878	0.116	0.0426	0.268	0.387	9.66
XR_000272.2	401238	LOC401238	PREDICTED: similar to interferon stimulated exonuclease gene 20kDa-like 2 .	2.2e-06	5	1	-0.00266	-0.154	-0.719	-0.925	-0.165	-0.393	-0.528	-0.725	-0.462	-1.19	0.0122	-0.285	-0.278	0.0691	-0.102	-0.375	7.03
NM_030664.3	9317	PTER	phosphotriesterase related, transcript variant 2.	2.2e-06	8	0	-0.288	-0.512	-0.56	-0.615	-0.517	-0.466	-0.298	-0.338	-0.479	-0.427	-0.154	-0.0691	-0.0744	-0.101	-0.35	-0.565	7.55
NM_033140.2	800	CALD1	caldesmon 1, transcript variant 5.	2.2e-06	5	0	0.103	0.333	0.564	0.65	0.307	0.339	0.143	0.205	0.269	0.71	-0.0229	0.012	0.0151	0.0639	0.282	0.422	9.45
NM_014320.2	23593	HEBP2	heme binding protein 2 .	2.2e-06	5	0	-0.0468	0.279	0.551	0.728	0.166	0.321	0.421	0.263	0.204	0.807	-0.0744	0.0539	-0.202	0.119	0.301	0.411	8.21
NM_032905.3	84991	RBM17	RNA binding motif protein 17 .	2.2e-06	5	0	-0.0411	-0.323	-0.57	-0.619	-0.403	-0.359	-0.0586	-0.0315	-0.521	-0.576	0.13	0.166	0.0761	-0.0558	-0.436	-0.525	8.67
NM_001042472.1	26090	ABHD12	abhydrolase domain containing 12, transcript variant 1.	2.2e-06	4	0	-0.0139	0.161	0.389	0.756	0.203	0.154	-0.00448	-0.298	0.381	0.707	-0.0869	-0.139	-0.0124	0.203	0.308	0.337	7.79
NM_020728.1	57488	FAM62B	family with sequence similarity 62 (C2 domain containing) member B .	2.3e-06	6	0	0.164	0.309	0.522	0.666	0.59	0.392	-0.0781	0.464	0.429	0.612	0.0784	-0.131	-0.0445	-0.0139	0.541	0.612	11.9
NM_001239.2	902	CCNH	cyclin H .	2.3e-06	5	0	-0.216	-0.311	-0.508	-0.66	-0.38	-0.248	-0.0716	-0.191	-0.754	-0.695	0.174	-0.0783	-0.121	0.122	-0.149	-0.416	6.65
NM_002601.2	5147	PDE6D	phosphodiesterase 6D, cGMP-specific, rod, delta .	2.3e-06	7	0	0.114	0.256	0.521	0.597	0.416	0.391	0.307	0.376	0.634	0.422	0.0186	0.0583	0.015	-0.0291	0.339	0.528	7.91
NM_001076780.1	114780	PKD1L2	polycystic kidney disease 1-like 2, transcript variant 3.	2.3e-06	8	0	-0.629	-0.464	-0.579	-0.32	-0.404	-0.481	-0.466	-0.61	-0.494	-0.28	-0.205	-0.0186	-0.0451	-0.0605	-0.545	-0.506	5.13
NM_001363.2	1736	DKC1	dyskeratosis congenita 1, dyskerin .	2.3e-06	5	0	-0.0771	-0.216	-0.605	-0.714	-0.247	-0.397	-0.118	-0.0186	-0.461	-0.872	0.0165	0.0203	0.0442	0.0922	-0.254	-0.367	12.6
NM_024098.1	79080	CCDC86	coiled-coil domain containing 86 .	2.3e-06	6	0	-0.0354	-0.457	-0.628	-0.761	-0.324	-0.292	-0.167	-0.128	-0.253	-0.661	0.0601	-0.0125	0.048	-0.0826	-0.244	-0.462	10.6
NM_022172.2	5091	PC	pyruvate carboxylase, nuclear gene encoding mitochondrial protein, transcript variant 2.	2.3e-06	7	0	0.0934	0.162	0.509	0.691	0.117	0.401	-0.13	0.584	0.914	0.656	0.0603	-0.142	0.0253	0.000544	0.265	0.44	6.15
NM_080841.2	5786	PTPRA	protein tyrosine phosphatase, receptor type, A, transcript variant 3.	2.3e-06	5	0	0.0183	0.188	0.358	0.584	0.158	0.255	0.138	0.141	0.505	0.621	-0.104	-0.121	-0.063	-0.133	0.275	0.34	7.87
NM_001031714.3	64423	INF2	inverted formin, FH2 and WH2 domain containing, transcript variant 2.	2.4e-06	7	0	0.22	0.25	0.648	0.754	0.262	0.442	0.118	0.506	0.776	0.592	-0.0217	-0.0945	-0.0884	0.0927	0.362	0.41	8.43
NM_206539.1	65989	DLK2	delta-like 2 homolog (Drosophila), transcript variant 2.	2.4e-06	4	0	-0.105	-0.477	-0.125	-0.0486	-0.356	-0.332	-0.288	-0.51	-0.371	0.172	0.0248	0.0569	0.0588	0.0309	-0.363	-0.436	8.33
NM_007111.3	7027	TFDP1	transcription factor Dp-1 .	2.4e-06	4	0	-0.231	-0.313	-0.667	-0.86	-0.387	-0.394	-0.21	-0.343	-0.274	-0.562	-0.0789	-0.148	-0.0962	-0.253	-0.187	-0.407	11.2
NM_018685.2	54443	ANLN	anillin, actin binding protein .	2.4e-06	5	0	-0.14	-0.269	-0.448	-0.679	-0.209	-0.235	-0.258	-0.278	-0.723	-0.887	0.0541	-0.13	-0.165	-0.0827	-0.0204	-0.22	9.91
NM_001033604.1	27241	BBS9	Bardet-Biedl syndrome 9, transcript variant 3.	2.4e-06	5	0	0.0999	0.275	0.727	0.973	0.333	0.602	0.305	0.217	0.262	0.889	0.17	0.0576	0.113	0.171	0.236	0.405	6.29
XM_929476.1	57232	ZNF630	PREDICTED: zinc finger protein 630, transcript variant 2 .	2.4e-06	4	0	-0.0257	0.23	0.373	0.59	0.179	0.198	-0.05	0.0355	-0.144	0.506	0.0693	-0.12	-0.0211	-0.102	0.124	0.217	6.33
NM_003164.3	6811	STX5	syntaxin 5 .	2.5e-06	6	0	0.107	0.27	0.482	0.571	0.368	0.304	0.159	0.235	0.3	0.436	0.0282	0.061	0.0111	0.0204	0.288	0.471	10.1
NM_014819.3	9867	PJA2	praja 2, RING-H2 motif containing .	2.5e-06	5	0	-0.00407	0.26	0.524	0.715	0.238	0.284	0.129	0.0898	0.306	0.912	-0.014	-0.0626	-0.0449	-0.0328	0.326	0.427	10
NM_152546.1	153443	SRFBP1	serum response factor binding protein 1 .	2.5e-06	4	0	0.0952	-0.0922	-0.556	-0.698	-0.0422	-0.209	-0.0872	-0.191	-0.445	-0.77	0.128	-0.0694	0.046	-0.00509	-0.055	-0.258	7.61
NM_006990.2	10163	WASF2	WAS protein family, member 2 .	2.5e-06	5	0	0.22	0.237	0.698	0.884	0.419	0.47	-0.146	0.425	0.693	0.534	-0.0987	-0.174	-0.0401	0.115	0.424	0.51	8.16
NM_001039708.1	10807	SDCCAG3	serologically defined colon cancer antigen 3, transcript variant 3.	2.5e-06	4	0	0.0552	-0.218	-0.401	-0.827	-0.243	-0.273	-0.179	-0.151	0.0291	-0.602	0.207	0.0415	0.00382	-0.134	-0.179	-0.235	10.8
NM_030652.2	80864	EGFL8	EGF-like-domain, multiple 8 .	2.5e-06	6	0	0.206	0.472	0.961	0.821	0.607	0.513	0.225	0.348	0.939	0.744	-0.0773	-0.14	-0.172	-0.102	0.253	0.478	4.97
NM_020899.2	57659	ZBTB4	zinc finger and BTB domain containing 4 .	2.5e-06	4	0	-0.0226	0.214	0.52	0.772	0.299	0.322	0.222	0.147	0.324	0.663	-0.0192	0.0428	0.194	0.147	0.186	0.335	7.68
NM_007189.1	10061	ABCF2	ATP-binding cassette, sub-family F, nuclear gene encoding mitochondrial protein, transcript variant 1.	2.5e-06	5	0	-0.0423	-0.353	-0.586	-0.676	-0.228	-0.312	-0.378	0.00237	-0.345	-0.674	0.175	-0.0665	-0.206	-0.0427	-0.246	-0.394	8.3
XM_931870.1	642946	LOC642946	PREDICTED: hypothetical protein LOC642945, transcript variant 2 .	2.5e-06	4	0	-0.239	-0.267	-0.382	-0.2	-0.427	-0.343	0.00405	-0.258	-0.212	-0.284	-0.0294	0.148	0.171	-0.0503	-0.44	-0.404	7.19
NM_024312.3	79158	GNPTAB	N-acetylglucosamine-1-phosphate transferase, alpha and beta subunits .	2.5e-06	5	0	-0.0957	0.317	0.636	0.556	0.413	0.198	0.237	0.123	0.0577	0.333	0.152	0.0202	0.028	-0.025	0.294	0.365	7.7
NM_201222.1	10916	MAGED2	melanoma antigen family D, 2, transcript variant 3.	2.5e-06	5	0	0.233	0.175	0.492	0.795	0.296	0.274	0.0669	0.22	0.201	0.622	0.135	-0.0227	0.23	0.0285	0.298	0.45	5.97
NM_016302.2	51185	CRBN	cereblon .	2.5e-06	4	0	-0.0693	0.12	0.423	0.592	0.023	0.295	-0.0893	-0.00961	0.112	0.649	-0.122	0.000569	-0.045	0.0358	0.191	0.158	7.86
NM_014791.2	9833	MELK	maternal embryonic leucine zipper kinase .	2.5e-06	4	0	0.000912	-0.12	-0.344	-0.751	-3.61e-05	-0.218	-0.071	-0.0708	-0.619	-0.895	-0.0643	-0.0686	-0.0104	-0.116	-0.0225	-0.226	10.2
NM_001007067.1	6386	SDCBP	syndecan binding protein (syntenin), transcript variant 2.	2.5e-06	8	0	0.0252	0.356	0.482	0.485	0.447	0.463	0.285	0.179	0.656	0.473	0.0153	0.054	-0.0654	0.183	0.475	0.547	8.38
NM_152330.2	122786	FRMD6	FERM domain containing 6 .	2.5e-06	6	0	-0.112	-0.309	-0.633	-0.543	-0.264	-0.343	-0.204	-0.332	-0.711	-0.735	-0.0135	-0.0261	0.0593	-0.0171	-0.361	-0.576	6.84
NM_173083.2	286826	LIN9	lin-9 homolog (C. elegans) .	2.6e-06	5	0	-0.0654	-0.305	-0.742	-0.865	-0.294	-0.402	-0.413	-0.258	-0.798	-0.855	0.0879	-0.098	-0.106	-0.257	-0.102	-0.415	7.09
XR_015649.1	729764	LOC729764	PREDICTED: hypothetical protein LOC729764 .	2.6e-06	5	0	0.0183	0.17	0.577	0.639	0.403	0.316	0.145	0.238	0.437	0.755	0.0569	0.0574	0.0796	0.0591	0.4	0.489	6.92
NM_000255.1	4594	MUT	methylmalonyl Coenzyme A mutase, nuclear gene encoding mitochondrial protein.	2.6e-06	5	0	0.126	0.34	0.857	0.794	0.482	0.354	0.338	0.108	0.153	0.318	0.132	0.0496	0.131	0.0239	0.355	0.482	8.31
NM_030613.2	80108	ZFP2	zinc finger protein 2 homolog (mouse) .	2.6e-06	4	0	0.0249	0.406	0.746	0.825	0.357	0.411	-0.0132	0.152	0.217	0.84	0.0461	0.0457	-0.00668	-0.108	0.223	0.308	5.17
NM_015104.1	23130	ATG2A	ATG2 autophagy related 2 homolog A (S. cerevisiae) .	2.7e-06	4	1	0.0579	0.22	0.774	1.05	0.283	0.396	0.0141	0.47	0.788	0.973	-0.0731	-0.0474	0.0352	0.0494	0.237	0.468	7.02
NM_033342.2	81786	TRIM7	tripartite motif-containing 7, transcript variant 6.	2.7e-06	8	0	0.295	0.355	0.437	0.405	0.275	0.472	0.505	0.364	0.739	0.652	0.00625	0.114	-0.0955	0.0322	0.335	0.535	7.49
NM_018715.1	55920	RCC2	regulator of chromosome condensation 2 .	2.7e-06	5	0	-0.0189	-0.232	-0.399	-0.665	-0.12	-0.202	-0.192	-0.208	-0.513	-0.852	-0.0438	-0.0679	-0.0407	-0.104	-0.188	-0.274	12.4
NM_017421.3	51805	COQ3	coenzyme Q3 homolog, methyltransferase (S. cerevisiae) .	2.7e-06	6	0	-0.239	-0.247	-0.501	-0.483	-0.467	-0.36	-0.116	-0.346	-0.249	-0.599	-0.0839	0.0584	-0.0547	-0.0206	-0.426	-0.496	9.16
NM_002966.1	6281	S100A10	S100 calcium binding protein A10 (annexin II ligand, calpactin I, light polypeptide (p11)) (S100A10).	2.7e-06	7	0	0.219	0.393	0.495	0.592	0.346	0.417	0.424	0.414	0.749	0.756	0.0303	0.0638	-0.0141	0.131	0.353	0.457	12.9
NM_001005376.1	5329	PLAUR	plasminogen activator, urokinase receptor, transcript variant 2.	2.7e-06	2	0	0.548	0.127	-0.224	-0.914	0.244	0.0415	0.504	0.335	0.313	-0.528	0.171	0.0687	0.0745	0.0744	0.498	0.0805	8.51
NM_004064.2	1027	CDKN1B	cyclin-dependent kinase inhibitor 1B (p27, Kip1) .	2.7e-06	4	0	0.0227	0.264	0.485	0.796	0.202	0.297	0.19	-0.0159	0.224	0.506	0.0523	0.0238	0.206	-0.0168	0.11	0.257	8.8
NM_000234.1	3978	LIG1	ligase I, DNA, ATP-dependent .	2.8e-06	5	1	-0.13	-0.311	-0.347	-0.528	-0.128	-0.155	-0.331	0.0707	-0.688	-1.01	-0.11	-0.179	-0.127	0.041	-0.0125	-0.282	8.79
NM_013364.4	29944	PNMA3	paraneoplastic antigen MA3 .	2.8e-06	5	0	-0.229	0.144	0.661	0.762	0.351	0.338	0.0548	0.0349	0.0596	0.941	0.121	-0.0607	-0.135	0.063	0.375	0.609	6.78
NM_020168.3	56924	PAK6	p21.	2.8e-06	3	1	-0.136	-0.00624	0.738	1.14	-0.0281	0.333	-0.0521	-0.0552	0.241	0.649	0.0909	0.197	0.29	-0.0526	-0.223	0.005	5.46
NM_013262.3	29116	MYLIP	myosin regulatory light chain interacting protein .	2.8e-06	7	0	-0.378	-0.519	-0.509	-0.531	-0.461	-0.316	-0.294	-0.285	-0.326	-0.498	-0.157	0.0538	-0.0698	-0.146	-0.596	-0.561	6.73
NM_015658.1	26155	NOC2L	nucleolar complex associated 2 homolog (S. cerevisiae) .	2.8e-06	3	0	-0.0794	-0.31	-0.339	-0.5	-0.244	-0.164	-0.0488	-0.229	-0.246	-0.786	-0.161	-0.104	0.118	0.263	-0.0576	-0.551	7.75
NM_024989.3	80055	PGAP1	post-GPI attachment to proteins 1 .	2.8e-06	8	0	0.335	0.413	0.607	0.708	0.621	0.678	0.134	0.569	0.448	0.507	0.168	0.115	-0.0691	0.219	0.498	0.744	6.19
NM_005419.2	6773	STAT2	signal transducer and activator of transcription 2, 113kDa .	2.9e-06	4	0	-0.0231	0.206	0.508	0.663	0.0492	0.177	0.0103	0.113	0.193	0.467	-0.104	-0.0649	-0.0792	-0.159	0.0267	0.242	9.17
NM_014777.1	9816	KIAA0133	KIAA0133 .	2.9e-06	4	0	0.196	-0.0716	-0.384	-0.645	-0.095	-0.245	0.0698	0.108	-0.35	-0.711	0.208	0.182	0.0791	0.122	-0.109	-0.215	7.4
NM_006681.1	10874	NMU	neuromedin U .	2.9e-06	8	0	-0.261	-0.554	-0.585	-0.601	-0.499	-0.388	-0.113	-0.189	-0.791	-0.892	-0.0994	-0.0328	-0.0813	-0.159	-0.441	-0.605	7.86
NM_014845.4	9896	FIG4	FIG4 homolog (S. cerevisiae) .	2.9e-06	4	0	-0.0267	0.194	0.504	0.726	0.266	0.225	0.0507	0.253	0.485	0.703	-0.135	-0.0344	0.0189	-0.182	0.159	0.309	7.77
NM_024051.2	79017	GGCT	gamma-glutamyl cyclotransferase .	2.9e-06	5	0	-0.0126	-0.292	-0.486	-0.76	-0.574	-0.279	0.0856	-0.227	-0.419	-0.319	0.0724	-0.0145	-0.0662	0.236	-0.292	-0.463	6.47
NM_020770.1	57530	CGN	cingulin .	3e-06	6	0	-0.198	-0.45	-0.175	-0.0203	-0.694	-0.592	-0.353	-0.499	-0.012	0.0312	0.00181	0.0865	-0.0196	-0.153	-0.486	-0.432	6.42
NM_153020.1	221662	RBM24	RNA binding motif protein 24 .	3e-06	6	0	-0.255	-0.375	-0.482	-0.614	-0.41	-0.36	-0.407	-0.408	-0.829	-0.508	0.131	-0.0854	0.0405	-0.0101	-0.399	-0.579	6.47
NM_183422.1	8848	TSC22D1	TSC22 domain family, member 1, transcript variant 1.	3e-06	6	0	0.0914	0.393	0.528	0.508	0.564	0.504	0.341	0.338	-0.033	0.726	-0.12	0.0925	-0.0707	0.201	0.458	0.64	4.87
NM_139159.3	91039	DPP9	dipeptidyl-peptidase 9 .	3e-06	4	0	0.0315	-0.298	-0.457	-0.665	-0.279	-0.184	-0.178	0.00308	-0.101	-0.683	-0.0771	-0.13	-0.0664	-0.0723	-0.186	-0.321	9.65
NM_003954.2	9020	MAP3K14	mitogen-activated protein kinase kinase kinase 14 .	3e-06	6	0	-0.165	-0.287	-0.401	-0.427	-0.415	-0.266	-0.346	-0.156	-0.844	-0.711	0.0798	-0.0254	0.0621	0.0991	-0.376	-0.669	6.27
NM_004453.1	2110	ETFDH	electron-transferring-flavoprotein dehydrogenase, nuclear gene encoding mitochondrial protein.	3e-06	5	0	0.0218	0.276	0.513	0.654	0.277	0.447	0.129	0.138	0.251	0.449	-0.0383	-0.0595	0.0797	0.0805	0.0942	0.346	7.94
NM_001078650.1	80194	TMEM134	transmembrane protein 134, transcript variant 2.	3e-06	5	0	0.0358	0.231	0.633	0.822	0.305	0.269	0.319	0.273	0.854	0.93	-0.0777	0.0197	0.12	0.0508	0.107	0.41	7.68
NM_003930.3	8935	SKAP2	src kinase associated phosphoprotein 2 .	3e-06	5	0	0.104	0.265	0.701	0.634	0.386	0.304	0.242	0.128	0.339	0.597	-0.0643	-0.0831	0.00266	-0.065	0.317	0.351	8.1
NM_024310.4	79156	PLEKHF1	pleckstrin homology domain containing, family F (with FYVE domain) member 1 .	3e-06	4	0	0.0295	-0.464	-0.421	-0.888	-0.236	-0.317	-0.0832	-0.171	-0.311	-0.929	0.0824	0.00845	0.00487	-0.297	-0.0851	-0.227	8.39
NM_004444.4	2050	EPHB4	EPH receptor B4 .	3e-06	7	0	0.171	0.383	0.683	0.715	0.415	0.533	0.133	0.506	0.742	0.541	0.0565	-0.0672	0.0226	0.0498	0.426	0.634	8.93
NM_001079866.1	617	BCS1L	BCS1-like (yeast), nuclear gene encoding mitochondrial protein, transcript variant 2.	3e-06	5	0	-0.059	-0.222	-0.482	-0.54	-0.258	-0.246	-0.0652	-0.104	-0.156	-0.593	0.00483	0.0173	0.0847	-0.0391	-0.232	-0.34	9.18
NM_003562.3	8402	SLC25A11	solute carrier family 25 (mitochondrial carrier; oxoglutarate carrier), member 11, nuclear gene encoding mitochondrial protein.	3e-06	6	1	-0.131	-0.144	-0.509	-0.55	-0.305	-0.305	-0.0958	-0.115	-1.08	-0.604	-0.0241	-0.114	0.13	0.0549	-0.319	-0.463	7.15
NM_153260.1	255252	LRRC57	leucine rich repeat containing 57 .	3e-06	4	0	0.0657	0.197	0.562	0.584	0.322	0.226	0.00148	0.16	-0.295	0.283	-0.0114	-0.114	-0.128	0.0528	0.497	0.31	6.33
NM_015058.1	23078	KIAA0564	KIAA0564, transcript variant 1.	3.1e-06	6	0	-0.0844	-0.382	-0.482	-0.641	-0.347	-0.339	-0.403	-0.212	-0.286	-0.375	0.102	-0.0673	-0.0219	-0.0793	-0.285	-0.442	6.79
NM_015723.2	50640	PNPLA8	patatin-like phospholipase domain containing 8 .	3.1e-06	5	0	0.389	0.421	0.722	0.698	0.533	0.555	0.134	0.312	-0.0897	0.569	0.128	-0.0861	-0.0353	0.15	0.63	0.644	5.74
NM_003720.2	8624	PSMG1	proteasome (prosome, macropain) assembly chaperone 1, transcript variant 1.	3.1e-06	4	0	-0.0781	-0.286	-0.477	-0.686	-0.222	-0.224	-0.0927	-0.217	-0.567	-0.508	0.128	0.0444	0.047	0.188	-0.17	-0.343	10
NM_017503.2	6835	SURF2	surfeit 2 .	3.1e-06	5	0	-0.123	-0.428	-0.631	-0.806	-0.467	-0.383	-0.261	-0.235	0.0986	-0.568	-0.0888	0.0797	-0.0752	-0.21	-0.521	-0.656	7.19
NM_145341.2	27250	PDCD4	programmed cell death 4 (neoplastic transformation inhibitor), transcript variant 2.	3.1e-06	7	0	0.171	0.289	0.57	0.745	0.55	0.421	0.0608	0.275	0.239	0.504	0.149	-0.0456	0.117	0.2	0.385	0.37	5.39
NM_003127.1	6709	SPTAN1	spectrin, alpha, non-erythrocytic 1 (alpha-fodrin) .	3.1e-06	5	0	0.16	0.198	0.675	0.804	0.241	0.338	-0.0855	0.302	0.731	0.885	-0.088	-0.196	-0.191	-0.1	0.312	0.567	9.57
NM_030577.1	80775	TMEM177	transmembrane protein 177 .	3.1e-06	5	0	0.0766	-0.163	-0.319	-0.612	-0.214	-0.272	-0.138	-0.152	-0.142	-0.618	0.0419	0.0838	0.0814	-0.112	-0.212	-0.291	9.51
NM_001042425.1	7020	TFAP2A	transcription factor AP-2 alpha (activating enhancer binding protein 2 alpha), transcript variant 3.	3.1e-06	7	0	0.214	0.333	0.629	0.778	0.599	0.488	0.194	0.238	0.0392	0.468	-0.00361	0.158	0.0262	0.178	0.342	0.562	10.5
XR_016056.1	729843	LOC729843	PREDICTED: similar to WW domain binding protein 1 .	3.1e-06	5	1	0.0748	0.222	0.731	1.01	0.218	0.375	0.245	0.302	0.878	0.894	-0.108	0.0644	0.112	0.092	0.0202	0.369	8.63
NM_002166.4	3398	ID2	inhibitor of DNA binding 2, dominant negative helix-loop-helix protein .	3.1e-06	3	0	0.00415	0.23	0.378	0.882	0.176	0.211	0.147	-0.0639	0.224	0.691	0.0593	0.221	0.259	0.344	-0.0232	0.17	10.3
NM_177947.2	51566	ARMCX3	armadillo repeat containing, X-linked 3, transcript variant 2.	3.2e-06	5	0	-0.0362	0.343	0.661	0.765	0.479	0.292	0.125	-0.064	0.296	0.846	-0.049	0.0957	0.178	-0.0403	0.2	0.391	6.1
NM_017707.2	55616	ASAP3	ArfGAP with SH3 domain, ankyrin repeat and PH domain 3 1 .	3.2e-06	4	0	-0.366	0.0377	0.676	0.993	0.133	0.064	-0.00996	-0.00862	0.267	0.786	-0.175	0.0111	-0.013	-0.038	0.0512	0.392	6.51
NM_003186.3	6876	TAGLN	transgelin, transcript variant 2.	3.2e-06	2	0	-0.0446	-0.157	-0.187	0.0994	-0.159	-0.12	0.2	-0.049	-0.107	0.0283	0.0698	0.285	0.234	0.0669	-0.432	-0.222	7.7
NM_024296.2	79140	CCDC28B	coiled-coil domain containing 28B .	3.2e-06	4	0	-0.274	-0.309	-0.482	-0.188	-0.688	-0.315	0.0624	-0.242	-0.0224	0.138	-0.0803	0.143	0.165	-0.158	-0.472	-0.476	6.99
NM_015074.2	23095	KIF1B	kinesin family member 1B, transcript variant 1.	3.2e-06	5	0	-0.105	0.116	0.422	0.466	0.209	0.189	-0.0408	0.0792	0.244	0.495	-0.239	-0.0997	-0.201	-0.155	0.245	0.36	9.25
NM_006067.3	10328	COX4NB	COX4 neighbor .	3.2e-06	4	0	-0.19	-0.233	-0.528	-0.601	-0.211	-0.237	-0.0873	-0.265	-0.398	-0.557	-0.212	0.0622	-0.00887	0.0223	-0.156	-0.397	8.69
NR_001562.1	303	ANXA2P1	annexin A2 pseudogene 1 on chromosome 4.	3.2e-06	4	0	-0.106	0.145	0.602	0.635	0.191	0.276	0.196	0.435	0.00053	0.822	0.0405	0.0463	-0.059	0.0929	0.186	0.308	8.79
NR_002205.1	2504	FTHL12	ferritin, heavy polypeptide-like 12 on chromosome 9.	3.2e-06	6	0	-0.0933	0.28	0.538	0.725	0.327	0.512	0.279	0.275	0.0182	0.7	-0.0331	-0.0144	0.0213	0.325	0.31	0.369	8.51
NM_004741.1	9221	NOLC1	nucleolar and coiled-body phosphoprotein 1 .	3.2e-06	3	0	0.215	-0.148	-0.444	-0.795	-0.0611	-0.395	-0.127	-0.00275	-0.177	-0.847	0.27	0.116	0.0568	-0.0597	-0.0735	-0.16	9.63
NM_001037330.1	147166	TRIM16L	tripartite motif-containing 16-like .	3.3e-06	3	0	-0.25	-0.323	-0.118	-0.167	-0.329	-0.0159	0.252	-0.86	-0.262	-0.516	-0.167	-0.251	0.518	0.338	0.23	-0.342	5.64
NM_004263.3	10505	SEMA4F	sema domain, immunoglobulin domain (Ig), transmembrane domain .	3.3e-06	4	0	-0.0178	0.325	0.631	0.836	0.292	0.293	-0.07	0.176	0.467	0.658	-0.0261	-0.00631	0.0334	0.0233	0.146	0.388	7.61
NM_000024.4	154	ADRB2	adrenergic, beta-2-, receptor, surface .	3.3e-06	4	0	0.0994	0.316	0.487	0.896	0.146	0.355	0.362	-0.0156	0.365	0.694	0.164	0.0022	0.101	0.205	0.16	0.27	6.92
NM_017515.3	54733	SLC35F2	solute carrier family 35, member F2 .	3.3e-06	5	0	0.0662	-0.227	-0.585	-0.778	-0.307	-0.217	-0.214	-0.184	-0.715	-0.675	0.211	0.0507	-0.117	0.149	-0.118	-0.436	9.33
NM_005080.2	7494	XBP1	X-box binding protein 1, transcript variant 1.	3.3e-06	6	0	0.3	0.321	0.395	0.474	0.429	0.365	0.054	0.436	0.0966	0.187	0.101	-0.125	-0.068	0.0512	0.435	0.463	10.7
NM_014502.3	27339	PRPF19	PRP19/PSO4 pre-mRNA processing factor 19 homolog (S. cerevisiae) .	3.3e-06	6	0	-0.2	-0.307	-0.557	-0.741	-0.452	-0.42	-0.419	-0.201	-0.246	-0.378	-0.0996	-0.116	-0.0928	-0.166	-0.393	-0.524	9.29
NM_003492.1	8269	CXorf12	chromosome X open reading frame 12 .	3.3e-06	3	0	-0.0705	0.18	0.517	0.658	0.201	0.351	0.112	0.0367	-0.0376	0.33	-0.157	-0.0297	0.0276	-0.0617	0.159	0.301	8.1
NM_003124.3	6697	SPR	sepiapterin reductase (7,8-dihydrobiopterin:NADP+ oxidoreductase) .	3.4e-06	6	0	-0.129	-0.293	-0.451	-0.45	-0.41	-0.261	-0.187	-0.303	-0.159	-0.355	-0.0339	-0.0219	0.052	0.05	-0.422	-0.337	9.38
NM_013271.2	27344	PCSK1N	proprotein convertase subtilisin/kexin type 1 inhibitor .	3.4e-06	5	2	0.0825	0.402	0.728	1.03	0.471	0.422	0.345	0.297	0.993	1.07	-0.064	0.172	0.11	0.15	0.27	0.48	6.56
NM_001669.2	414	ARSD	arylsulfatase D, transcript variant 1.	3.4e-06	4	0	0.305	0.269	0.37	0.523	0.286	0.173	0.115	0.195	0.636	0.705	-0.0459	-0.125	-0.216	-0.000776	0.442	0.481	6.16
XM_291277.4	157285	DKFZp761P0423	PREDICTED: hypothetical protein DKFZp761P0423 .	3.4e-06	6	0	0.237	0.216	0.423	0.412	0.424	0.284	0.0865	0.477	0.667	0.319	-0.0719	-0.072	-0.143	-0.157	0.426	0.469	8.9
NM_032173.2	84133	ZNRF3	zinc and ring finger 3 .	3.4e-06	5	0	-0.0346	-0.323	-0.578	-0.734	-0.229	-0.314	-0.136	-0.226	-0.261	-0.579	-0.0784	-0.0786	0.0511	-0.207	-0.26	-0.36	7.11
NM_001826.1	1163	CKS1B	CDC28 protein kinase regulatory subunit 1B .	3.4e-06	4	1	-0.0568	-0.277	-0.572	-0.761	-0.369	-0.26	0.097	-0.164	-0.52	-1	-0.105	0.0486	0.0126	-0.0628	-0.214	-0.464	11.9
NM_001099270.1	403341	ZBTB34	zinc finger and BTB domain containing 34 .	3.4e-06	9	0	0.25	0.337	0.517	0.393	0.423	0.29	0.173	0.367	0.515	0.395	0.223	0.0303	0.107	-0.106	0.286	0.543	6.88
NM_001008388.1	493856	CISD2	CDGSH iron sulfur domain 2 .	3.5e-06	8	0	-0.186	-0.38	-0.544	-0.575	-0.41	-0.154	-0.358	-0.415	-0.415	-0.352	-0.0518	-0.129	-0.0401	-0.0185	-0.364	-0.531	7.51
NM_153266.2	256472	TMEM151A	transmembrane protein 151A .	3.5e-06	8	1	0.261	0.51	0.817	0.95	0.308	0.585	0.196	0.501	1.18	0.522	0.214	-0.0169	0.0153	0.104	0.367	0.591	4.82
NM_016127.4	51669	TMEM66	transmembrane protein 66 .	3.5e-06	5	0	0.101	0.26	0.608	0.697	0.23	0.33	0.222	0.095	0.493	0.688	0.105	0.0413	-0.007	0.106	0.236	0.44	11.1
NM_001004057.1	2868	GRK4	G protein-coupled receptor kinase 4, transcript variant 3.	3.5e-06	6	0	-0.075	0.202	0.532	0.666	0.416	0.417	0.283	0.174	0.22	0.7	0.118	0.0344	-0.035	0.0761	0.223	0.307	5.46
NM_016026.2	51109	RDH11	retinol dehydrogenase 11 (all-trans/9-cis/11-cis) .	3.5e-06	4	0	0.065	0.187	0.368	0.321	0.322	0.327	0.0738	0.178	-0.326	0.0405	-0.00614	-0.0861	-0.202	0.231	0.394	0.327	10.2
NM_005026.2	5293	PIK3CD	phosphoinositide-3-kinase, catalytic, delta polypeptide .	3.5e-06	4	0	0.0321	0.0841	0.569	0.735	0.206	0.329	0.0706	0.0635	0.531	0.68	0.00959	0.0961	0.0437	-0.249	0.0986	0.428	5.71
NM_182676.1	5360	PLTP	phospholipid transfer protein, transcript variant 2.	3.5e-06	6	0	-0.0145	0.235	0.383	0.637	0.15	0.257	0.167	0.0499	0.866	0.804	-0.12	-0.116	0.114	0.111	0.234	0.33	8.26
NM_002444.2	4478	MSN	moesin .	3.5e-06	7	0	0.0957	0.4	0.497	0.687	0.289	0.42	0.0867	0.313	0.291	0.444	-0.107	0.0214	0.0571	0.194	0.316	0.394	10.6
NM_017652.2	54807	ZNF586	zinc finger protein 586 .	3.5e-06	5	0	-0.239	-0.268	-0.543	-0.649	-0.334	-0.372	-0.299	-0.16	-0.121	-0.453	-0.079	-0.0348	-0.0496	-0.0641	-0.334	-0.442	7.06
NM_052937.1	115294	PCMTD1	protein-L-isoaspartate (D-aspartate) O-methyltransferase domain containing 1 .	3.5e-06	4	0	0.0804	0.219	0.738	0.868	0.335	0.414	-0.07	0.273	0.166	0.484	0.0931	-0.182	-0.0334	0.00628	0.234	0.545	6.28
NM_006392.2	10528	NOL5A	nucleolar protein 5A (56kDa with KKE/D repeat) .	3.5e-06	4	0	-0.0664	-0.0489	-0.609	-0.734	-0.182	-0.324	0.0371	-0.252	-0.197	-0.616	0.0739	0.213	0.052	0.224	-0.1	-0.239	11.6
NM_033503.3	90427	BMF	Bcl2 modifying factor, transcript variant 2.	3.5e-06	4	0	-0.00384	0.036	0.454	0.678	-0.191	0.0937	-0.156	-0.115	0.481	0.508	-0.111	-0.365	-0.0941	-0.142	0.128	0.258	4.43
NM_019067.4	54552	GNL3L	guanine nucleotide binding protein-like 3 (nucleolar)-like .	3.5e-06	5	0	0.269	-0.0467	-0.657	-0.574	-0.134	-0.352	0.191	0.0934	-0.0453	-0.512	0.0719	0.287	0.227	-0.154	-0.489	-0.342	8.03
NM_058216.1	5889	RAD51C	RAD51 homolog C (S. cerevisiae), transcript variant 1.	3.5e-06	5	0	0.00426	-0.108	-0.5	-0.688	-0.22	-0.195	0.0141	-0.283	-0.317	-0.714	0.108	0.146	0.188	-0.0384	-0.226	-0.274	9.46
NM_020817.1	57577	KIAA1407	KIAA1407 .	3.5e-06	4	1	-0.197	0.322	0.599	0.682	0.241	0.362	-0.165	0.0335	0.27	1.08	-0.173	-0.0981	0.0357	0.0205	0.268	0.37	4.8
NM_018044.2	55695	NSUN5	NOL1/NOP2/Sun domain family, member 5, transcript variant 2.	3.6e-06	4	0	0.151	-0.0995	-0.433	-0.732	-0.0598	-0.252	-0.129	-0.0975	-0.618	-0.874	0.0523	-0.00557	0.0156	-0.0537	-0.0726	-0.306	8.49
NM_004387.2	1482	NKX2-5	NK2 transcription factor related, locus 5 (Drosophila) .	3.6e-06	6	0	0.0148	-0.391	-0.459	-0.595	-0.225	-0.281	-0.227	-0.174	-0.261	-0.43	-0.105	0.0453	0.062	0.188	-0.227	-0.403	8.18
NM_152523.1	151195	CCNYL1	cyclin Y-like 1 .	3.6e-06	4	0	0.435	0.476	0.304	0.113	0.527	0.308	0.411	0.448	0.131	-0.281	0.256	-0.00609	0.156	0.0245	0.544	0.505	6.74
NM_003333.3	7311	UBA52	ubiquitin A-52 residue ribosomal protein fusion product 1, transcript variant 2.	3.6e-06	6	0	-0.256	-0.419	-0.569	-0.55	-0.654	-0.332	-0.164	-0.367	-0.105	-0.562	-0.173	0.043	0.0439	0.0361	-0.643	-0.656	8.8
NM_017622.1	54785	C17orf59	chromosome 17 open reading frame 59 (C17orf59).	3.6e-06	7	0	-0.0117	0.238	0.775	0.795	0.427	0.528	-2.53e-05	0.211	0.802	0.68	-0.0553	0.0542	0.0262	0.0656	0.319	0.469	5.72
NM_002881.2	5899	RALB	v-ral simian leukemia viral oncogene homolog B (ras related; GTP binding protein) .	3.6e-06	8	0	0.542	0.496	0.641	0.366	0.72	0.41	0.383	0.523	0.481	0.409	0.252	0.255	0.142	-0.0994	0.404	0.62	10.9
XM_001126125.1	192111	PGAM5	PREDICTED: phosphoglycerate mutase family member 5 .	3.6e-06	4	0	-0.0992	-0.175	-0.326	-0.578	-0.178	-0.145	-0.145	-0.165	0.195	-0.786	-0.0234	-0.156	-0.0222	0.131	-0.152	-0.285	9.68
NM_001014979.1	90835	LOC90835	hypothetical protein LOC90835 .	3.7e-06	5	0	0.0051	-0.0882	-0.511	-0.579	-0.256	-0.202	0.16	0.131	-0.192	-0.663	0.0871	0.333	0.0576	0.0694	-0.37	-0.331	8.15
NM_201559.2	2309	FOXO3	forkhead box O3, transcript variant 2.	3.7e-06	4	0	-0.0359	0.212	0.482	0.705	0.303	0.262	-0.0237	0.17	0.217	0.642	0.074	0.212	0.123	0.122	0.137	0.443	7.8
NM_003789.2	8717	TRADD	TNFRSF1A-associated via death domain, transcript variant 1.	3.7e-06	7	0	0.35	0.467	0.857	0.951	0.539	0.527	0.36	0.288	0.71	0.669	0.162	0.115	0.0785	0.11	0.326	0.594	7.16
NM_145060.3	220134	C18orf24	chromosome 18 open reading frame 24 (C18orf24), transcript variant 2.	3.7e-06	4	1	-0.0845	-0.217	-0.457	-0.728	-0.236	-0.186	-0.0344	-0.145	-0.525	-1.26	-0.064	-0.0438	-0.0673	-0.0772	-0.198	-0.302	8.8
NM_213649.1	119559	SFXN4	sideroflexin 4 .	3.7e-06	4	0	-0.051	-0.213	-0.346	-0.536	-0.299	-0.27	-0.0755	-0.116	-0.375	-0.264	-0.0108	0.113	0.00168	-0.11	-0.241	-0.27	10.4
NM_207127.1	196743	PAOX	polyamine oxidase (exo-N4-amino), transcript variant 4. XM_001125092 XM_001125093	3.7e-06	6	0	0.108	0.281	0.637	0.829	0.436	0.464	0.036	0.422	0.422	0.661	0.169	0.00581	0.0985	-0.0352	0.233	0.432	5.78
NM_004096.3	1979	EIF4EBP2	eukaryotic translation initiation factor 4E binding protein 2 .	3.7e-06	4	0	-0.11	-0.269	-0.492	-0.651	-0.293	-0.274	-0.168	-0.206	0.0641	-0.441	-0.0737	0.00384	0.0469	-0.0951	-0.173	-0.324	8.57
XM_001130106.1	646463	LOC646463	PREDICTED: similar to Ubiquitin-conjugating enzyme E2 H (Ubiquitin-protein ligase H) (Ubiquitin carrier protein H) .	3.7e-06	7	0	0.167	0.362	0.617	0.691	0.411	0.347	0.227	0.18	0.282	0.584	0.0544	0.0153	0.149	0.0726	0.312	0.463	7.7
NM_016243.2	51706	CYB5R1	cytochrome b5 reductase 1 .	3.8e-06	4	0	-0.132	0.106	0.515	0.714	-0.0225	0.257	0.121	0.0298	0.106	0.612	-0.00405	0.0638	0.00763	0.0722	0.0489	0.28	8.11
NM_015346.2	23503	ZFYVE26	zinc finger, FYVE domain containing 26 .	3.8e-06	4	0	-0.0859	0.212	0.553	0.595	0.124	0.226	0.136	0.00875	0.45	0.792	-0.0158	0.0876	0.0476	-0.0995	0.0765	0.318	8.02
NM_018056.1	55116	TMEM39B	transmembrane protein 39B .	3.8e-06	4	0	-0.0566	-0.231	-0.263	-0.281	-0.237	-0.233	-0.213	0.0349	-0.139	-0.339	-0.0379	0.0564	0.041	-0.0468	-0.404	-0.398	8.8
NM_001990.2	2140	EYA3	eyes absent homolog 3 (Drosophila) .	3.8e-06	6	0	0.00481	-0.372	-0.502	-0.668	-0.256	-0.24	-0.35	0.136	-0.797	-0.907	0.0082	-0.19	-0.17	-0.104	-0.337	-0.537	6.46
NM_007326.2	1727	CYB5R3	cytochrome b5 reductase 3, transcript variant S.	3.8e-06	5	0	0.233	0.286	0.684	0.589	0.504	0.397	0.161	0.218	0.366	0.379	0.109	-0.00957	-0.0155	-0.0571	0.405	0.599	12.1
NM_032485.4	84515	MCM8	minichromosome maintenance complex component 8, transcript variant 1.	3.9e-06	4	0	-0.135	-0.161	-0.704	-0.837	-0.191	-0.423	-0.0716	-0.0813	-0.46	-0.934	0.0715	-0.103	0.02	0.156	-0.213	-0.388	6.95
NM_001020825.1	2908	NR3C1	nuclear receptor subfamily 3, group C, member 1 (glucocorticoid receptor), transcript variant 6.	3.9e-06	5	0	-0.193	0.206	0.472	0.79	0.334	0.338	0.126	0.158	-0.382	0.65	0.0031	0.0294	0.111	0.133	0.289	0.24	6.17
NM_023927.1	65983	GRAMD3	GRAM domain containing 3 .	4e-06	7	0	-0.0243	-0.432	-0.579	-0.792	-0.373	-0.351	-0.108	-0.363	-0.701	-0.634	-0.00165	-0.0807	-0.124	-0.0681	-0.261	-0.509	8.23
NM_023010.2	65109	UPF3B	UPF3 regulator of nonsense transcripts homolog B (yeast), transcript variant 2.	4e-06	6	0	-0.218	-0.273	-0.506	-0.328	-0.405	-0.334	-0.0653	-0.266	-0.627	-0.291	-0.0451	0.127	0.0563	-0.0887	-0.402	-0.374	9.35
NM_022443.2	4291	MLF1	myeloid leukemia factor 1 .	4e-06	7	0	0.0723	0.327	0.458	0.666	0.426	0.575	0.244	0.193	0.101	0.727	0.0972	0.131	0.111	0.212	0.408	0.42	4.97
NM_001288.4	1192	CLIC1	chloride intracellular channel 1 .	4e-06	8	0	0.277	0.353	0.434	0.467	0.529	0.413	0.342	0.256	0.483	0.362	0.0958	0.0139	0.0788	0.195	0.418	0.383	12.4
NM_004371.3	1314	COPA	coatomer protein complex, subunit alpha, transcript variant 2.	4.1e-06	5	0	0.0973	0.174	0.474	0.497	0.149	0.268	0.055	0.205	0.199	0.564	-0.0168	-0.0471	-0.0479	-0.111	0.182	0.307	11
NM_014476.1	27295	PDLIM3	PDZ and LIM domain 3 .	4.1e-06	3	0	0.319	0.0843	-0.134	-0.327	0.288	0.088	0.28	0.288	-0.0246	-0.364	0.0157	0.000133	0.0391	0.0665	0.433	0.0937	7.4
NM_006733.2	2491	CENPI	centromere protein I .	4.1e-06	2	1	0.0454	-0.0844	-0.223	-0.582	-0.107	-0.0938	-0.0416	-0.164	-0.364	-1	0.0152	-0.0678	-0.0809	-0.227	0.03	-0.101	8.12
NM_003078.3	6604	SMARCD3	SWI/SNF related, matrix associated, actin dependent regulator of chromatin, subfamily d, member 3, transcript variant 2.	4.1e-06	3	0	0.000285	0.0414	0.464	0.784	0.0194	0.257	-0.0475	0.223	0.341	0.746	0.0948	0.0389	-0.00165	-0.0842	-0.0238	0.194	7.43
NM_018110.2	55715	DOK4	docking protein 4 .	4.1e-06	4	1	0.348	0.18	0.757	1.12	0.156	0.529	0.168	0.264	0.558	0.775	0.126	0.0906	0.144	0.0436	0.133	0.496	6.15
NM_001005369.1	4528	MTIF2	mitochondrial translational initiation factor 2, nuclear gene encoding mitochondrial protein, transcript variant 1.	4.1e-06	4	0	-0.0958	-0.202	-0.565	-0.709	-0.234	-0.379	-0.367	-0.237	-0.148	-0.25	-0.00799	0.00729	-0.0178	-0.146	-0.349	-0.462	10.3
NM_194272.1	348093	RBPMS2	RNA binding protein with multiple splicing 2 .	4.1e-06	4	0	0.119	-0.245	-0.358	-0.557	-0.051	-0.177	-0.0247	-0.0921	-0.422	-0.561	0.014	0.0131	0.00931	-0.0433	-0.0917	-0.197	9.9
NM_022757.3	64770	CCDC14	coiled-coil domain containing 14 .	4.1e-06	6	0	-0.142	-0.0782	-0.497	-0.589	-0.363	-0.183	-0.201	-0.0452	-0.588	-0.471	0.0572	0.134	-0.043	-0.105	-0.364	-0.344	8.62
NM_052873.1	112752	C14orf179	chromosome 14 open reading frame 179 (C14orf179).	4.1e-06	5	0	0.167	0.301	0.602	0.778	0.166	0.414	0.37	0.249	0.74	0.735	-0.0598	0.0452	0.0508	0.128	0.221	0.338	8.83
NM_030760.3	53637	S1PR5	sphingosine-1-phosphate receptor 5 (S1PR5).	4.1e-06	7	0	-0.297	-0.411	-0.434	-0.292	-0.489	-0.361	-0.369	-0.379	-0.465	-0.419	-0.0555	0.0321	0.078	-0.109	-0.526	-0.544	7.34
NM_005109.2	9943	OXSR1	oxidative-stress responsive 1 .	4.1e-06	7	0	0.109	0.366	0.485	0.456	0.278	0.201	0.129	0.205	0.545	0.46	-0.00716	0.0569	0.0725	-0.208	0.266	0.345	9.51
NM_144581.1	112849	C14orf149	chromosome 14 open reading frame 149 (C14orf149).	4.2e-06	6	0	-0.155	-0.378	-0.52	-0.487	-0.352	-0.172	-0.118	-0.318	-0.147	-0.453	-0.0492	0.0526	0.0349	-0.0462	-0.418	-0.489	6.91
NM_016655.3	2553	GABPB2	GA binding protein transcription factor, beta subunit 2, transcript variant gamma-2.	4.2e-06	5	0	0.0698	-0.104	-0.523	-0.738	-0.117	-0.217	0.0122	-0.25	-0.67	-0.767	0.0588	-0.0286	0.0517	0.0429	-0.00904	-0.276	7.33
NM_030930.2	81622	UNC93B1	unc-93 homolog B1 (C. elegans) .	4.2e-06	7	0	0.431	0.561	0.819	0.716	0.691	0.404	0.191	0.141	0.738	0.811	0.104	0.0972	-0.0526	0.15	0.686	0.73	6.07
NM_030593.1	22933	SIRT2	sirtuin (silent mating type information regulation 2 homolog) 2 (S. cerevisiae), transcript variant 2.	4.2e-06	6	0	0.196	0.211	0.339	0.61	0.258	0.325	0.158	-0.151	0.637	0.586	0.121	-0.0418	0.261	0.248	0.328	0.343	6.03
NM_012310.3	24137	KIF4A	kinesin family member 4A .	4.2e-06	5	1	-0.198	-0.302	-0.473	-0.503	-0.316	-0.208	-0.387	-0.251	-0.747	-1.21	-0.228	-0.228	-0.0918	-0.102	-0.0456	-0.323	9.83
NM_005544.1	3667	IRS1	insulin receptor substrate 1 .	4.3e-06	4	0	0.161	0.224	0.362	0.46	0.184	0.286	0.136	0.154	0.333	0.181	0.00338	-0.0789	-0.00414	0.0282	0.31	0.372	8.91
NM_016029.1	51635	DHRS7	dehydrogenase/reductase .	4.3e-06	5	1	0.0814	0.222	0.467	0.527	0.155	0.32	0.285	0.0377	0.775	1.08	-0.0614	0.103	0.151	0.00588	0.139	0.388	8.06
NM_001176.2	398	ARHGDIG	Rho GDP dissociation inhibitor .	4.3e-06	6	1	0.0721	0.344	0.709	0.855	0.242	0.438	0.453	0.2	0.958	1.13	0.095	0.0494	0.216	0.12	0.291	0.401	6.76
NM_032357.2	84317	CCDC115	coiled-coil domain containing 115 .	4.4e-06	4	0	-0.0923	0.147	0.456	0.591	0.135	0.251	0.165	0.0267	0.186	0.594	-0.0433	0.0262	0.102	0.0536	-0.0519	0.221	7.69
NM_080415.1	5414	2004-09-01	septin 4, transcript variant 2.	4.5e-06	4	0	0.201	0.191	0.582	0.676	0.211	0.216	0.388	0.232	0.0408	0.6	0.0724	0.161	0.0373	-0.0742	0.106	0.33	6.58
NM_000920.2	5091	PC	pyruvate carboxylase, nuclear gene encoding mitochondrial protein, transcript variant A.	4.5e-06	5	0	0.0819	0.162	0.666	0.85	0.173	0.466	-0.00131	0.371	0.0624	0.66	-0.0446	-0.0505	0.0053	-0.126	0.364	0.409	7.37
NM_005275.2	2794	GNL1	guanine nucleotide binding protein-like 1 .	4.5e-06	5	0	0.262	0.275	0.429	0.495	0.435	0.263	0.177	0.175	0.121	0.245	0.0362	-0.0227	0.0381	0.0554	0.324	0.406	9.06
NM_006020.2	8846	ALKBH1	alkB, alkylation repair homolog 1 (E. coli) .	4.5e-06	5	0	-0.131	-0.268	-0.411	-0.545	-0.314	-0.267	-0.0845	-0.27	-0.364	-0.332	-0.0344	0.0302	0.0551	0.0601	-0.186	-0.379	7.91
NM_001398.2	1891	ECH1	enoyl Coenzyme A hydratase 1, peroxisomal .	4.5e-06	4	0	-0.0563	0.0877	0.347	0.616	0.206	0.34	-0.09	0.151	-0.0152	0.327	-0.02	-0.0356	0.00438	-0.0343	-0.0445	0.0993	11.1
NM_001079864.1	8887	TAX1BP1	Tax1 (human T-cell leukemia virus type I) binding protein 1, transcript variant 2.	4.5e-06	5	0	0.186	0.342	0.635	0.728	0.48	0.346	0.0495	0.0749	0.306	0.238	0.0827	-0.0173	0.142	0.0422	0.374	0.437	10.7
NM_017779.3	55635	DEPDC1	DEP domain containing 1 .	4.6e-06	6	1	-0.273	-0.469	-0.445	-0.571	-0.329	-0.251	-0.434	-0.277	-0.901	-1.21	-0.104	-0.148	-0.136	-0.0622	-0.117	-0.355	8.47
NM_032257.3	84217	ZMYND12	zinc finger, MYND-type containing 12 .	4.6e-06	4	0	0.086	0.359	0.689	0.976	0.212	0.186	0.137	0.225	0.319	0.755	-0.053	0.11	0.231	0.129	-0.00671	0.306	5.62
NM_003902.3	8880	FUBP1	far upstream element .	4.6e-06	6	0	-0.248	-0.204	-0.587	-0.684	-0.418	-0.443	-0.129	-0.209	-0.392	-0.224	-0.0402	0.126	-0.113	-0.236	-0.335	-0.415	6.93
NM_198567.2	375484	C5orf25	chromosome 5 open reading frame 25 (C5orf25).	4.6e-06	6	0	-0.0985	-0.259	-0.35	-0.473	-0.261	-0.279	-0.355	-0.261	-0.485	-0.62	0.0349	-0.0734	-0.0874	-0.0275	-0.266	-0.332	8.2
NM_004523.2	3832	KIF11	kinesin family member 11 .	4.6e-06	5	2	-0.364	-0.395	-0.523	-0.653	-0.385	-0.399	-0.289	-0.164	-1.13	-1.14	-0.089	-0.0646	-0.188	0.0338	-0.152	-0.414	8.26
	NA		full-length cDNA clone CS0DI004YB08 of Placenta Cot 25-normalized of (human)	4.6e-06	3	0	-0.109	0.229	0.371	0.615	-0.163	0.284	0.063	0.22	-0.44	0.508	0.0525	0.198	-0.0616	0.0572	-0.059	0.153	6.05
NM_015208.3	23253	ANKRD12	ankyrin repeat domain 12, transcript variant 1.	4.6e-06	6	0	0.144	0.342	0.404	0.591	0.369	0.378	0.182	0.198	-0.0102	0.507	0.0981	0.00903	0.0241	0.0379	0.345	0.45	7.81
NM_182649.1	5111	PCNA	proliferating cell nuclear antigen, transcript variant 2.	4.6e-06	4	2	0.0212	-0.197	-0.757	-1.11	-0.143	-0.364	-0.0339	-0.511	-0.56	-1.15	0.0873	-0.139	0.0123	-0.12	0.0151	-0.391	7.05
	NA		clone 24841 mRNA sequence	4.6e-06	9	0	-0.446	-0.635	-0.653	-0.591	-0.507	-0.548	-0.38	-0.421	-0.71	-0.539	-0.15	-0.0748	0.0159	-0.244	-0.467	-0.517	6.06
NM_020401.2	57122	NUP107	nucleoporin 107kDa .	4.6e-06	4	0	-0.146	-0.161	-0.443	-0.659	-0.285	-0.252	0.0134	-0.333	-0.357	-0.547	-0.0422	-0.04	0.00964	-0.139	-0.161	-0.278	9.64
NM_002497.2	4751	NEK2	NIMA (never in mitosis gene a)-related kinase 2 .	4.6e-06	6	0	-0.299	-0.324	-0.477	-0.599	-0.337	-0.179	-0.355	-0.161	-0.789	-0.882	-0.0372	-0.0951	-0.198	-0.141	-0.133	-0.219	8.34
NM_016640.3	10884	MRPS30	mitochondrial ribosomal protein S30, nuclear gene encoding mitochondrial protein.	4.6e-06	4	0	-0.0682	-0.168	-0.477	-0.57	-0.115	-0.211	-0.181	-0.0961	-0.434	-0.487	0.117	-0.0215	-0.0323	0.0203	-0.129	-0.33	11.4
NM_001083961.1	284403	WDR62	WD repeat domain 62, transcript variant 1.	4.7e-06	5	1	-0.141	-0.304	-0.597	-0.697	-0.318	-0.264	-0.398	0.0288	-0.375	-1.02	-0.128	-0.067	-0.181	-0.141	-0.348	-0.546	7.67
NM_018344.3	55315	SLC29A3	solute carrier family 29 (nucleoside transporters), member 3 .	4.7e-06	4	0	-0.0212	-0.0487	0.654	0.741	0.0916	0.137	-0.0592	0.223	0.541	0.679	0.0671	0.00366	-0.00523	-0.129	0.0977	0.397	5.83
NM_199250.1	84798	C19orf48	chromosome 19 open reading frame 48 (C19orf48).	4.7e-06	4	0	0.0369	-0.179	-0.72	-0.859	-0.298	-0.483	-0.128	-0.413	-0.0298	-0.508	0.0313	-0.0156	0.0795	0.174	-0.262	-0.449	9.56
NM_024091.2	79072	FASTKD3	FAST kinase domains 3 .	4.7e-06	4	0	0.0625	-0.249	-0.472	-0.743	-0.263	-0.326	-0.136	-0.236	-0.499	-0.609	0.198	0.0446	0.0856	0.0622	-0.159	-0.499	7.79
NM_024955.4	80020	FOXRED2	FAD-dependent oxidoreductase domain containing 2 .	4.8e-06	7	0	-0.429	-0.404	-0.621	-0.657	-0.666	-0.551	-0.184	-0.499	-0.5	-0.889	-0.326	-0.081	-0.105	-0.228	-0.486	-0.715	9.13
NM_024612.3	79665	DHX40	DEAH (Asp-Glu-Ala-His) box polypeptide 40 .	4.8e-06	4	0	-0.0344	0.209	0.512	0.648	0.287	0.22	0.00612	0.101	0.376	0.629	0.0864	-0.175	-0.0484	-0.0605	0.16	0.493	9.47
NM_001039771.2	643866	CBLN3	cerebellin 3 precursor .	4.8e-06	4	1	0.149	0.33	0.672	0.766	0.38	0.37	0.336	0.253	0.568	1	0.0557	-0.068	0.0225	0.156	0.202	0.432	5.63
NM_001282.2	163	AP2B1	adaptor-related protein complex 2, beta 1 subunit, transcript variant 2.	4.9e-06	4	0	-0.0435	0.167	0.337	0.59	0.237	0.335	-0.163	-0.0555	0.43	0.232	-0.204	-0.158	-0.0634	0.319	0.251	0.221	8.41
NM_005735.2	10120	ACTR1B	ARP1 actin-related protein 1 homolog B, centractin beta (yeast) .	4.9e-06	5	0	0.218	0.22	0.609	0.808	0.303	0.453	0.11	0.375	0.236	0.365	0.0824	0.0412	0.101	0.0347	0.164	0.384	8.13
NM_001964.2	1958	EGR1	early growth response 1 .	4.9e-06	2	2	0.722	0.402	-0.685	-1.84	0.35	0.0177	0.593	0.826	0.784	-1.34	0.0946	-0.201	-0.225	-0.213	0.494	-0.152	9.55
NM_004739.2	9219	MTA2	metastasis associated 1 family, member 2 .	4.9e-06	4	0	-0.141	-0.06	-0.286	-0.376	-0.624	-0.236	0.0801	0.0666	0.505	0.0507	0.0818	0.317	0.0814	-0.0728	-0.411	-0.369	9.17
NM_001100417.1	55148	UBR7	ubiquitin protein ligase E3 component n-recognin 7 (putative), transcript variant 3.	5e-06	4	0	-0.251	-0.362	-0.585	-0.773	-0.375	-0.339	-0.169	-0.364	-0.544	-0.754	-0.0618	-0.177	-0.0826	0.0463	-0.154	-0.496	8.4
NM_020992.2	9124	PDLIM1	PDZ and LIM domain 1 .	5e-06	7	0	0.388	0.411	0.608	0.625	0.605	0.384	0.249	0.533	0.611	0.39	0.123	0.143	0.162	-0.0477	0.434	0.714	6.23
NM_018846.2	55975	KLHL7	kelch-like 7 (Drosophila), transcript variant 2.	5e-06	5	0	0.0368	0.383	0.641	0.775	0.443	0.439	0.277	0.066	0.444	0.743	0.14	0.237	0.0915	0.122	0.343	0.475	6.49
NM_001282.2	163	AP2B1	adaptor-related protein complex 2, beta 1 subunit, transcript variant 2.	5e-06	5	0	0.0284	0.171	0.485	0.74	0.227	0.382	-0.137	0.147	0.513	0.409	-0.0829	-0.157	0.0415	0.126	0.221	0.215	9.06
NM_018304.2	55771	PRR11	proline rich 11 .	5e-06	6	1	-0.143	-0.357	-0.485	-0.664	-0.191	-0.306	-0.41	-0.44	-0.72	-1.24	-0.116	-0.17	-0.048	-0.0234	-0.246	-0.399	8.45
NM_005128.2	9980	DOPEY2	dopey family member 2 .	5e-06	4	0	0.122	0.24	0.411	0.794	0.361	0.307	0.141	0.336	0.234	0.44	-0.0485	-0.0273	-0.0412	-0.00242	0.204	0.409	8.47
NM_001013436.1	4357	MPST	mercaptopyruvate sulfurtransferase, nuclear gene encoding mitochondrial protein, transcript variant 2.	5e-06	8	0	0.211	0.264	0.458	0.552	0.392	0.393	0.0988	0.0132	0.54	0.561	0.121	0.0423	0.0412	0.147	0.317	0.451	8.04
NM_002413.3	4258	MGST2	microsomal glutathione S-transferase 2 .	5e-06	5	0	-0.416	-0.382	-0.488	-0.501	-0.623	-0.423	-0.0282	-0.377	-0.238	-0.131	-0.213	0.0598	-0.0112	-0.0486	-0.626	-0.721	8.55
NM_001839.2	1266	CNN3	calponin 3, acidic .	5.1e-06	6	0	-0.301	-0.383	-0.495	-0.288	-0.433	-0.337	-0.215	-0.302	-0.471	-0.171	-0.268	0.107	0.212	-0.0718	-0.435	-0.513	5.77
NM_002882.2	5902	RANBP1	RAN binding protein 1 .	5.1e-06	4	0	-0.0134	-0.179	-0.483	-0.651	-0.188	-0.346	-0.0156	-0.191	-0.611	-0.635	0.116	0.153	0.193	0.0456	-0.19	-0.383	11.4
NM_080632.1	65109	UPF3B	UPF3 regulator of nonsense transcripts homolog B (yeast), transcript variant 1.	5.1e-06	6	0	-0.21	-0.251	-0.391	-0.381	-0.264	-0.526	-0.151	-0.242	-0.651	-0.162	0.114	0.123	0.0983	0.0416	-0.425	-0.385	8.62
NM_004528.2	4259	MGST3	microsomal glutathione S-transferase 3 .	5.1e-06	5	2	0.189	0.545	0.815	0.992	0.37	0.499	0.504	0.395	1.07	1.18	-0.15	0.0828	0.0712	-0.0599	0.296	0.501	10.5
NM_018412.3	7982	ST7	suppression of tumorigenicity 7, transcript variant a.	5.1e-06	5	0	-0.226	-0.329	-0.619	-0.603	-0.487	-0.383	-0.471	-0.282	-0.395	-0.316	0.04	-0.0629	0.0274	-0.111	-0.31	-0.442	7.58
NM_025218.2	80329	ULBP1	UL16 binding protein 1 .	5.2e-06	5	0	0.0896	0.173	0.579	0.93	0.204	0.366	0.0411	0.223	0.757	0.496	0.0717	-0.0794	-0.0614	-0.0436	0.149	0.36	6.01
NM_001120.3	10227	MFSD10	major facilitator superfamily domain containing 10 .	5.2e-06	7	0	0.261	0.333	0.465	0.439	0.481	0.391	0.359	0.319	0.277	0.332	0.0979	0.164	0.0224	-0.0411	0.345	0.531	11.5
NM_032169.4	84129	ACAD11	acyl-Coenzyme A dehydrogenase family, member 11 .	5.2e-06	4	0	0.144	0.228	0.524	0.557	0.222	0.117	0.121	0.125	0.214	0.66	0.159	0.00412	-0.0293	0.0039	0.0412	0.299	8.96
NM_017432.3	53635	PTOV1	prostate tumor overexpressed 1 .	5.2e-06	4	0	0.131	0.16	0.586	0.673	0.232	0.305	0.203	0.342	0.43	0.526	0.00754	0.0448	-0.00597	-0.00228	0.196	0.383	10.2
NM_001003802.1	6604	SMARCD3	SWI/SNF related, matrix associated, actin dependent regulator of chromatin, subfamily d, member 3, transcript variant 1.	5.2e-06	3	1	0.0772	0.2	0.5	0.864	0.25	0.24	0.0972	0.197	0.689	1.07	0.0722	-0.0163	0.0769	0.338	0.0262	0.0842	5.92
NM_012393.1	5198	PFAS	phosphoribosylformylglycinamidine synthase .	5.3e-06	7	0	-0.205	-0.315	-0.512	-0.721	-0.397	-0.419	-0.231	-0.204	-0.362	-0.475	-0.0117	-0.168	-0.123	-0.112	-0.203	-0.474	9.07
NR_003264.1	255812	SDHALP1	succinate dehydrogenase complex, subunit A, flavoprotein pseudogene 1 on chromosome 3.	5.3e-06	4	0	-0.0277	-0.198	-0.533	-0.59	-0.221	-0.329	0.0769	0.00843	-0.254	-0.613	0.0693	0.155	-0.00552	0.00296	-0.151	-0.198	7.45
NM_023077.1	65260	C1orf163	chromosome 1 open reading frame 163 (C1orf163).	5.3e-06	5	0	0.0891	-0.0931	-0.496	-0.558	-0.133	-0.231	0.0588	-0.121	-0.343	-0.689	0.11	0.12	0.111	-0.103	-0.247	-0.344	7.79
NM_001080121.1	5621	PRNP	prion protein, transcript variant 3.	5.3e-06	4	0	0.0373	-0.139	-0.472	-0.716	-0.0464	-0.114	-0.145	0.0208	-0.223	-0.598	0.0615	-0.12	-0.171	-0.0629	-0.00352	-0.232	14
NM_001040437.1	50854	C6orf48	chromosome 6 open reading frame 48 (C6orf48), transcript variant 1.	5.3e-06	3	0	-0.26	-0.337	-0.348	-0.24	-0.492	-0.317	-0.0576	-0.197	-0.0254	0.0225	-0.139	0.114	0.0735	-0.0325	-0.548	-0.444	11.4
NM_024698.4	79751	SLC25A22	solute carrier family 25 (mitochondrial carrier: glutamate), member 22, nuclear gene encoding mitochondrial protein.	5.3e-06	4	0	0.179	-0.194	-0.524	-0.77	-0.0928	-0.304	-0.0585	-0.0855	-0.445	-0.766	0.221	0.0983	0.0605	-0.0375	-0.129	-0.281	9.37
NR_002201.1	2498	FTHL3P	ferritin, heavy polypeptide-like 3 pseudogene, non-coding RNA.	5.3e-06	6	0	-0.0413	0.217	0.479	0.776	0.367	0.438	0.209	0.326	0.173	0.722	0.119	0.11	0.161	0.129	0.247	0.267	7.23
NM_025179.3	5362	PLXNA2	plexin A2 .	5.3e-06	6	3	0.119	0.331	1.03	1.19	0.628	0.659	0.336	0.385	1.11	0.929	-0.0327	0.198	0.175	0.203	0.688	0.867	4.93
NM_024684.2	28971	C11orf67	chromosome 11 open reading frame 67 (C11orf67).	5.4e-06	6	3	0.106	0.627	0.887	1.11	0.305	0.608	0.594	0.239	1.35	1.07	-0.135	0.0306	0.0983	0.00154	0.213	0.61	8.65
NM_000689.3	216	ALDH1A1	aldehyde dehydrogenase 1 family, member A1 .	5.4e-06	3	0	-0.0471	0.209	0.586	0.62	0.299	0.257	0.00931	-0.0646	0.269	0.32	0.0221	-0.0773	-0.00239	-0.00515	0.193	0.369	13
NM_032302.2	84262	PSMG3	proteasome (prosome, macropain) assembly chaperone 3 .	5.4e-06	5	0	-0.0902	-0.438	-0.683	-0.791	-0.407	-0.33	-0.035	-0.156	-0.187	-0.561	0.0425	0.0423	0.0207	0.066	-0.357	-0.535	8.93
NM_020179.1	56935	C11orf75	chromosome 11 open reading frame 75 (C11orf75).	5.4e-06	5	0	0.019	-0.36	-0.54	-0.818	-0.358	-0.371	0.106	-0.0828	-0.411	-0.753	0.206	0.0217	0.0388	-0.081	-0.271	-0.539	6.13
NM_020447.3	57184	C15orf17	chromosome 15 open reading frame 17 (C15orf17).	5.4e-06	5	0	0.153	0.362	0.561	0.743	0.362	0.367	0.282	0.228	0.177	0.539	0.138	-0.0445	0.0237	0.0512	0.32	0.513	7.79
NM_004697.3	9128	PRPF4	PRP4 pre-mRNA processing factor 4 homolog (yeast) .	5.4e-06	3	0	0.0415	-0.156	-0.265	-0.671	-0.195	-0.106	-0.135	-0.0177	-0.373	-0.492	0.0514	-0.114	-0.0188	-0.101	-0.0677	-0.226	11.1
NM_016947.1	50854	C6orf48	chromosome 6 open reading frame 48 (C6orf48).	5.4e-06	5	0	-0.0763	-0.207	-0.387	-0.211	-0.421	-0.462	0.128	-0.142	-0.156	-0.0583	-0.0594	0.282	0.0641	-0.0262	-0.434	-0.448	6.79
NM_005415.3	6574	SLC20A1	solute carrier family 20 (phosphate transporter), member 1 .	5.4e-06	2	0	0.296	0.0275	-0.289	-0.966	0.123	-0.0355	-0.0132	0.271	0.0903	-0.611	0.0394	-0.26	-0.117	-0.155	0.287	-0.0489	13.1
NM_002456.4	4582	MUC1	mucin 1, cell surface associated, transcript variant 1.	5.5e-06	6	0	0.221	0.312	0.536	0.654	0.374	0.492	0.242	0.414	0.83	0.859	-0.0631	-0.000183	-0.0155	0.0215	0.486	0.382	4.86
NM_006077.2	10367	CBARA1	calcium binding atopy-related autoantigen 1 .	5.5e-06	4	0	0.107	0.17	0.424	0.708	0.249	0.223	0.0661	0.275	0.283	0.487	-0.104	0.0291	0.114	-0.0489	0.141	0.224	8.24
NM_000191.2	3155	HMGCL	3-hydroxymethyl-3-methylglutaryl-Coenzyme A lyase .	5.5e-06	4	0	0.066	0.188	0.541	0.723	0.304	0.305	0.167	0.126	-0.237	0.646	0.201	0.141	0.102	0.0032	0.155	0.369	6.73
NM_014750.3	9787	DLG7	discs, large homolog 7 (Drosophila) .	5.5e-06	6	2	-0.358	-0.451	-0.512	-0.796	-0.514	-0.343	-0.35	-0.323	-1.17	-1.22	0.0238	-0.0951	-0.1	-0.154	-0.283	-0.502	9.92
NM_014164.4	53827	FXYD5	FXYD domain containing ion transport regulator 5, transcript variant 2.	5.5e-06	4	0	0.119	-0.196	-0.443	-0.668	-0.309	-0.252	0.0336	-0.0511	-0.0531	-0.391	0.0393	0.0667	0.057	-0.155	-0.172	-0.303	11.2
NM_001008657.1	6949	TCOF1	Treacher Collins-Franceschetti syndrome 1, transcript variant 3.	5.6e-06	7	1	-0.597	-0.388	-0.792	-0.937	-0.43	-0.326	-0.773	-0.768	-0.909	-1.43	-0.642	-0.42	-0.286	-0.176	-0.33	-0.773	6.08
NM_000271.3	4864	NPC1	Niemann-Pick disease, type C1 .	5.6e-06	5	0	0.0759	0.225	0.541	0.579	0.376	0.287	0.0619	0.178	0.422	0.372	0.00963	-0.0512	-0.0722	0.00631	0.315	0.446	8.79
NM_006089.1	10389	SCML2	sex comb on midleg-like 2 (Drosophila) .	5.6e-06	5	0	0.0128	-0.175	-0.433	-0.632	0.00391	-0.193	0.0424	-0.164	-0.995	-0.486	0.204	-0.0229	0.024	-0.0657	0.000829	-0.294	6.55
NM_032194.1	84154	BXDC1	brix domain containing 1 .	5.7e-06	5	0	-0.0557	-0.155	-0.484	-0.628	-0.25	-0.288	0.0291	-0.198	-0.276	-0.533	-0.014	-0.000677	0.0818	0.00599	-0.23	-0.442	11.2
NM_005631.3	6608	SMO	smoothened homolog (Drosophila) .	5.7e-06	7	0	-0.191	-0.516	-0.559	-0.423	-0.564	-0.51	-0.385	-0.385	-0.417	-0.65	0.0953	0.0619	-0.0112	-0.0152	-0.552	-0.58	6.74
NM_003758.2	8669	EIF3J	eukaryotic translation initiation factor 3, subunit J .	5.7e-06	4	0	-0.111	-0.254	-0.539	-0.797	-0.214	-0.406	-0.151	-0.328	-0.547	-0.703	-0.096	-0.0777	-0.0945	-0.0556	-0.17	-0.386	8.43
NM_007304.2	672	BRCA1	breast cancer 1, early onset, transcript variant BRCA1-delta11b.	5.7e-06	3	1	0.0927	-0.0719	-0.433	-0.79	-0.189	-0.255	0.0056	-0.125	-0.423	-1.22	0.0356	0.286	-0.0309	0.0818	-0.157	-0.296	6.25
NM_017658.3	54813	KLHL28	kelch-like 28 (Drosophila) .	5.8e-06	4	0	0.0524	0.143	0.465	0.428	0.209	0.181	0.0679	0.0727	0.548	0.27	-0.223	-0.226	-0.19	-0.15	0.262	0.378	6.71
NM_031485.2	83743	GRWD1	glutamate-rich WD repeat containing 1 .	5.8e-06	4	0	0.0292	-0.312	-0.469	-0.644	-0.187	-0.226	-0.233	0.0086	-0.195	-0.682	-0.00825	-0.0286	-0.0219	-0.0881	-0.205	-0.45	9.93
NM_000368.3	7248	TSC1	tuberous sclerosis 1, transcript variant 1.	5.8e-06	3	0	-0.228	0.104	0.298	0.639	0.14	0.151	0.0781	0.0407	-0.069	0.403	-0.131	-0.00163	-0.0807	0.0419	0.176	0.385	7.26
NM_015942.3	51001	MTERFD1	MTERF domain containing 1 .	5.8e-06	5	0	0.00236	-0.223	-0.519	-0.674	-0.216	-0.423	-0.0937	-0.265	-0.177	-0.471	-0.0727	-0.0617	0.064	0.0521	-0.164	-0.396	9.19
NM_004434.2	2009	EML1	echinoderm microtubule associated protein like 1, transcript variant 2.	5.8e-06	3	0	-0.0591	0.0391	0.536	0.878	0.136	0.263	-0.0386	-0.000505	0.299	0.414	0.0745	-0.0192	0.171	0.0575	-0.0212	0.096	7.13
NM_016213.3	9325	TRIP4	thyroid hormone receptor interactor 4 .	5.8e-06	6	0	0.142	0.302	0.529	0.605	0.403	0.313	0.127	0.166	0.234	0.403	0.0711	0.0758	0.0733	-0.0268	0.29	0.432	8.08
NM_023008.2	65095	FLJ12949	hypothetical protein FLJ12949, transcript variant 1.	5.8e-06	6	0	-0.0249	-0.333	-0.443	-0.647	-0.467	-0.296	-0.0735	-0.199	-0.354	-0.392	-0.0351	0.0772	-0.074	-0.0357	-0.257	-0.519	7.72
NM_024296.3	79140	CCDC28B	coiled-coil domain containing 28B .	5.9e-06	5	0	-0.309	-0.434	-0.449	-0.251	-0.489	-0.324	-0.131	-0.251	-0.239	0.048	-0.165	0.0608	0.0428	-0.152	-0.472	-0.524	6.82
NM_080284.2	23460	ABCA6	ATP-binding cassette, sub-family A .	5.9e-06	5	0	0.332	0.373	0.622	0.608	0.561	0.483	0.233	0.516	0.612	0.352	0.00966	0.0115	0.0664	0.00872	0.566	0.613	5.59
NM_005407.1	6297	SALL2	sal-like 2 (Drosophila) .	5.9e-06	2	0	-0.232	-0.214	-0.0216	0.253	-0.289	-0.106	-0.212	-0.272	-0.105	0.327	-0.063	-0.0687	0.142	-0.105	-0.484	-0.32	7.53
NM_207346.2	283989	TSEN54	tRNA splicing endonuclease 54 homolog (S. cerevisiae) .	5.9e-06	5	0	-0.101	-0.304	-0.498	-0.591	-0.299	-0.394	-0.134	-0.126	-0.146	-0.525	0.0269	-0.0522	-0.0135	-0.134	-0.388	-0.469	8.16
NM_013242.2	29105	C16orf80	chromosome 16 open reading frame 80 (C16orf80).	5.9e-06	6	0	-0.217	-0.452	-0.699	-0.883	-0.428	-0.557	-0.14	-0.434	0.211	-0.226	-0.251	-0.0484	-0.0631	-0.108	-0.38	-0.562	9.61
NM_016510.3	51540	SCLY	selenocysteine lyase .	5.9e-06	5	0	-0.154	-0.36	-0.329	-0.67	-0.351	-0.307	-0.237	0.0284	0.061	-0.395	-0.0253	0.082	-0.0518	-0.298	-0.371	-0.411	6.97
NM_014853.2	9905	SGSM2	small G protein signaling modulator 2, transcript variant 1.	5.9e-06	4	0	0.159	0.374	0.664	0.786	0.333	0.298	0.122	0.294	0.352	0.597	0.209	0.22	-0.032	-0.0259	0.156	0.524	10.1
XM_375698.3	400745	SH2D5	PREDICTED: SH2 domain containing 5 .	5.9e-06	5	0	-0.0175	-0.332	-0.461	-0.414	-0.485	-0.41	-0.361	-0.193	-0.539	-0.223	0.27	0.0762	0.107	-0.136	-0.464	-0.505	8.3
NM_002688.4	5413	2005-09-01	septin 5 .	5.9e-06	5	0	0.0257	0.322	0.617	0.941	0.406	0.344	0.0949	0.236	0.156	0.517	0.0949	0.106	-0.00793	-0.0765	0.304	0.557	9.49
NM_000825.3	2796	GNRH1	gonadotropin-releasing hormone 1 (luteinizing-releasing hormone), transcript variant 1.	6e-06	5	0	0.154	0.386	0.453	0.525	0.342	0.22	0.162	0.657	0.198	0.28	0.0918	0.174	-0.0451	-0.106	0.108	0.635	6.07
NM_018369.1	55789	DEPDC1B	DEP domain containing 1B .	6e-06	5	2	-0.192	-0.251	-0.517	-0.671	-0.22	-0.313	-0.349	-0.241	-1.2	-1.03	-0.0389	-0.0644	-0.162	0.149	-0.169	-0.511	6.97
NM_005817.3	10226	M6PRBP1	mannose-6-phosphate receptor binding protein 1 (M6PRBP1).	6e-06	4	0	0.0632	0.211	0.334	0.352	0.346	0.272	0.16	0.143	0.222	0.261	-0.0293	-0.152	-0.195	0.0349	0.396	0.36	12.2
NM_001034850.1	54463	FAM134B	family with sequence similarity 134, member B, transcript variant 1.	6e-06	4	1	-0.111	0.206	0.513	0.671	0.103	0.27	0.282	0.144	0.489	1.04	-0.207	-0.0339	-0.0706	-0.0441	0.101	0.371	5.42
NM_138288.3	171546	C14orf147	chromosome 14 open reading frame 147 (C14orf147).	6.1e-06	7	0	0.237	0.337	0.336	0.272	0.433	0.303	0.441	0.33	0.29	0.21	-0.0582	0.0823	0.154	0.0515	0.369	0.322	9.4
NM_016059.3	51645	PPIL1	peptidylprolyl isomerase (cyclophilin)-like 1 .	6.1e-06	5	0	-0.189	-0.279	-0.417	-0.549	-0.261	-0.143	-0.245	-0.0713	-0.44	-0.666	-0.0712	-0.0265	-0.0221	0.00561	-0.267	-0.415	9.33
NM_001032409.1	4938	OAS1	2',5'-oligoadenylate synthetase 1, 40/46kDa, transcript variant 3.	6.1e-06	6	0	0.503	0.568	0.453	0.274	0.788	0.332	0.572	0.443	0.39	0.613	0.368	0.0261	0.0788	0.335	0.534	0.509	5.23
NM_018455.3	55839	CENPN	centromere protein N .	6.1e-06	5	0	-0.123	-0.191	-0.537	-0.638	-0.288	-0.247	-0.0721	-0.178	-0.122	-0.781	-0.0887	0.00229	-0.0106	-0.059	-0.254	-0.378	11.1
NM_014634.2	9647	PPM1F	protein phosphatase 1F .	6.1e-06	5	0	-0.117	-0.267	-0.589	-0.66	-0.272	-0.326	-0.308	-0.194	-0.701	-0.659	0.0108	-0.0634	-0.158	-0.0489	-0.194	-0.318	11.2
NM_198833.1	5271	SERPINB8	serpin peptidase inhibitor, clade B (ovalbumin), member 8, transcript variant 2.	6.1e-06	4	0	0.283	-0.156	-0.53	-0.946	-0.0313	-0.24	0.0288	0.089	-0.403	-0.855	0.116	-0.102	-0.0659	-0.07	-0.00601	-0.402	9.1
NM_001037277.1	9453	GGPS1	geranylgeranyl diphosphate synthase 1, transcript variant 2.	6.2e-06	7	0	0.0818	0.242	0.461	0.47	0.358	0.363	0.22	0.111	0.239	0.439	0.0187	0.00227	-0.0481	0.0609	0.246	0.355	8.69
NM_018438.4	26270	FBXO6	F-box protein 6 .	6.2e-06	5	0	0.0913	0.223	0.567	0.617	0.228	0.325	0.366	0.0998	0.43	0.491	0.0843	-0.00137	0.128	0.107	0.216	0.323	8.32
NM_024946.1	80011	NIP30	NEFA-interacting nuclear protein NIP30 .	6.2e-06	4	0	0.076	-0.271	-0.503	-0.468	-0.119	-0.15	-0.137	-0.119	-0.316	-0.265	0.0685	0.0329	0.0328	-0.146	-0.295	-0.275	7.72
NM_018153.2	84168	ANTXR1	anthrax toxin receptor 1, transcript variant 3.	6.3e-06	7	0	-0.248	-0.267	-0.495	-0.455	-0.383	-0.401	-0.334	-0.425	0.0569	-0.279	-0.154	-0.00584	0.00122	-0.209	-0.384	-0.41	7.1
NM_001042610.1	79007	DBNDD1	dysbindin (dystrobrevin binding protein 1) domain containing 1, transcript variant 1.	6.4e-06	5	0	-0.0696	0.143	0.442	0.566	0.296	0.227	0.181	0.00837	-0.0185	0.438	0.0392	0.00511	-0.0513	0.104	0.259	0.4	9.43
NM_022087.2	63917	GALNT11	UDP-N-acetyl-alpha-D-galactosamine:polypeptide N-acetylgalactosaminyltransferase 11 (GalNAc-T11) .	6.4e-06	5	0	-0.00904	0.229	0.551	0.646	0.383	0.35	0.281	0.149	0.523	0.544	-0.0289	-0.018	0.101	-0.0816	0.303	0.469	8.98
NM_080626.5	140707	BRI3BP	BRI3 binding protein .	6.5e-06	5	0	0.101	-0.226	-0.529	-0.884	-0.335	-0.227	0.0352	-0.0498	-0.948	-0.533	0.0485	0.0677	0.178	-0.00307	-0.127	-0.322	7.04
NM_138358.2	90580	C19orf52	chromosome 19 open reading frame 52 (C19orf52).	6.5e-06	5	0	-0.0299	-0.22	-0.492	-0.438	-0.171	-0.182	-0.0523	-0.0445	0.0012	-0.535	0.0234	0.0201	0.0831	-0.139	-0.332	-0.318	8.97
NR_001446.2	305	ANXA2P3	annexin A2 pseudogene 3, non-coding RNA.	6.5e-06	4	0	0.0566	0.26	0.511	0.574	0.299	0.106	0.173	0.22	0.449	0.703	0.149	0.0484	0.146	0.0115	0.13	0.338	5.71
NM_031845.2	4133	MAP2	microtubule-associated protein 2, transcript variant 2.	6.5e-06	5	0	-0.172	-0.501	-0.295	-0.347	-0.371	-0.287	-0.293	-0.529	-0.247	-0.141	-0.0269	0.00895	-0.0127	-0.00427	-0.542	-0.433	5.67
NM_020830.3	57590	WDFY1	WD repeat and FYVE domain containing 1 .	6.6e-06	4	0	-0.123	0.191	0.45	0.62	0.0988	0.256	0.0283	-0.0411	0.202	0.645	-0.000829	-0.0714	-0.04	0.0461	0.15	0.222	9.04
NM_021954.3	2700	GJA3	gap junction protein, alpha 3, 46kDa .	6.6e-06	3	0	-0.0356	0.173	0.629	0.526	0.192	0.261	-0.176	0.339	0.231	0.539	0.127	-0.157	-0.0423	-0.359	0.0613	0.197	6.02
NM_030964.2	81848	SPRY4	sprouty homolog 4 (Drosophila) .	6.6e-06	2	2	0.507	-0.0697	-0.56	-2.3	0.0762	-0.358	-0.0669	0.434	0.125	-1.1	0.184	-0.282	-0.221	-0.217	0.235	-0.079	11.3
NM_019106.4	55964	2003-09-01	septin 3, transcript variant B.	6.7e-06	9	0	-0.512	-0.425	-0.611	-0.441	-0.56	-0.41	-0.297	-0.304	-0.588	-0.406	-0.107	-0.0218	-0.0533	-0.127	-0.364	-0.462	6.56
NM_016217.2	51696	HECA	headcase homolog (Drosophila) .	6.7e-06	5	0	-0.0715	0.17	0.39	0.624	0.283	0.295	0.326	0.0803	-0.141	0.42	0.00295	-0.105	-0.0568	0.0225	0.394	0.395	4.54
NM_032413.2	84419	C15orf48	chromosome 15 open reading frame 48 (C15orf48), transcript variant 2.	6.7e-06	2	0	-0.219	-0.238	-0.0321	0.206	-0.285	-0.0305	0.0407	-0.24	0.0261	0.273	-0.0699	0.087	0.163	0.263	-0.438	-0.559	8.03
NM_000269.2	4830	NME1	non-metastatic cells 1, protein, transcript variant 2.	6.7e-06	6	0	-0.12	-0.203	-0.593	-0.748	-0.522	-0.286	0.0609	-0.0839	-0.433	-0.511	0.0238	0.0906	-0.108	0.0173	-0.283	-0.466	8.62
NM_033452.2	91107	TRIM47	tripartite motif-containing 47 .	6.7e-06	7	0	0.153	0.287	0.611	0.606	0.303	0.516	0.308	0.447	0.67	0.696	0.0689	-0.0424	0.0893	-0.0888	0.373	0.533	6.68
XM_371655.3	389137	LOC389137	PREDICTED: hypothetical LOC389137, transcript variant 2 .	6.8e-06	6	0	-0.136	-0.267	-0.431	-0.696	-0.391	-0.341	0.0339	-0.246	-0.111	-0.341	-0.0735	-0.0464	-0.0353	-0.0906	-0.279	-0.336	8.52
NM_020226.3	56978	PRDM8	PR domain containing 8, transcript variant 1.	6.8e-06	4	0	-0.0209	-0.142	-0.419	-0.633	-0.13	-0.0869	-0.213	0.062	-0.42	-0.519	0.0321	-0.0665	-0.225	-0.0443	0.0448	-0.211	9.96
NM_014786.2	9828	ARHGEF17	Rho guanine nucleotide exchange factor .	6.8e-06	3	0	-0.217	-0.353	-0.293	-0.00479	-0.329	-0.168	-0.326	-0.202	-0.154	-0.133	-0.234	0.0613	0.0524	0.00691	-0.491	-0.497	6.3
XM_945430.1	6746	SSR2	PREDICTED: signal sequence receptor, beta (translocon-associated protein beta), transcript variant 4 .	6.8e-06	5	0	-0.0529	-0.155	-0.639	-0.791	-0.359	-0.41	0.189	-0.205	-0.199	-0.773	0.206	0.206	0.114	0.00444	-0.365	-0.452	7.05
NM_001001523.1	6097	RORC	RAR-related orphan receptor C, transcript variant 2.	6.8e-06	7	1	0.0484	0.405	0.857	1	0.63	0.625	0.549	0.329	0.137	0.546	0.0373	0.233	0.198	0.231	0.53	0.447	4.56
NM_030777.3	81031	SLC2A10	solute carrier family 2 (facilitated glucose transporter), member 10 .	6.8e-06	4	0	-0.607	-0.321	-0.346	0.0483	-0.478	-0.339	-0.483	-0.482	-0.614	-0.0079	-0.299	-0.0216	0.00531	-0.0162	-0.515	-0.465	6.54
NM_016009.2	51100	SH3GLB1	SH3-domain GRB2-like endophilin B1 .	6.8e-06	7	0	0.264	0.358	0.585	0.593	0.517	0.404	0.185	0.311	0.14	0.483	0.0346	0.0347	0.065	0.0265	0.331	0.508	9.66
NM_001710.4	629	CFB	complement factor B .	6.9e-06	5	0	0.0618	0.197	0.438	0.673	0.507	0.415	0.201	0.164	0.247	0.761	-0.0279	-0.0161	0.167	0.14	0.194	0.33	4.79
NM_006767.3	8216	LZTR1	leucine-zipper-like transcription regulator 1 .	7e-06	5	0	0.148	0.304	0.682	0.671	0.312	0.406	0.0687	0.273	0.415	0.637	0.186	-0.0303	-0.0525	-0.0185	0.3	0.537	10.3
NM_006938.2	6632	SNRPD1	small nuclear ribonucleoprotein D1 polypeptide 16kDa .	7e-06	5	0	-0.244	-0.211	-0.527	-0.69	-0.29	-0.295	-0.136	-0.351	-0.242	-0.475	-0.0803	0.0121	0.0436	0.0173	-0.229	-0.491	7.66
NM_001042545.1	8425	LTBP4	latent transforming growth factor beta binding protein 4, transcript variant 3.	7.1e-06	5	0	0.112	0.141	0.454	0.487	0.165	0.227	-0.0357	0.371	0.647	0.677	0.0919	-0.0327	-0.311	-0.0664	0.0717	0.368	5.76
NM_014875.1	9928	KIF14	kinesin family member 14 .	7.1e-06	3	1	-0.122	-0.259	-0.28	-0.575	-0.102	-0.244	-0.333	-0.267	-0.655	-1.27	-0.133	-0.155	-0.126	-0.119	-0.0316	-0.184	8.78
NM_005620.1	6282	S100A11	S100 calcium binding protein A11 (S100A11).	7.2e-06	8	1	0.337	0.595	0.529	0.55	0.414	0.442	0.618	0.624	1.23	0.869	-0.0471	0.0624	-0.0392	-0.0632	0.453	0.653	10.9
NM_001011666.1	9586	CREB5	cAMP responsive element binding protein 5, transcript variant 4.	7.3e-06	5	0	0.173	0.605	0.5	0.33	0.481	0.471	0.341	0.458	0.792	0.459	0.226	0.0833	-0.133	0.0184	0.48	0.732	5.28
NM_144638.1	131616	TMEM42	transmembrane protein 42 .	7.3e-06	2	0	-0.152	0.0709	0.332	0.577	-0.152	0.0149	0.116	-0.0927	0.551	0.741	-0.0734	0.00839	-0.0389	-0.0474	-0.167	0.153	7.97
NM_153341.1	127544	RNF19B	ring finger protein 19B .	7.4e-06	6	0	0.0081	0.118	0.55	0.572	0.282	0.191	0.104	0.24	0.879	0.63	0.0196	0.00493	0.0782	-0.205	0.274	0.321	6.35
NM_003799.1	8731	RNMT	RNA (guanine-7-) methyltransferase .	7.4e-06	6	0	0.117	0.254	0.493	0.597	0.126	0.206	0.103	0.361	0.524	0.602	0.115	0.183	0.105	-0.0412	0.126	0.369	9.02
NM_021173.2	57804	POLD4	polymerase .	7.4e-06	9	0	0.524	0.559	0.657	0.546	0.535	0.452	0.625	0.691	0.926	0.603	-0.0185	0.215	-0.00107	-0.0228	0.445	0.603	6.39
NM_206962.1	3275	PRMT2	protein arginine methyltransferase 2, transcript variant 1.	7.5e-06	5	0	0.00114	0.489	0.396	0.522	0.338	0.402	0.396	-0.0409	0.229	0.798	-0.0368	0.0424	-0.058	0.0559	0.611	0.56	5.69
NM_145056.1	147906	DACT3	dapper, antagonist of beta-catenin, homolog 3 (Xenopus laevis) .	7.5e-06	4	0	0.0751	0.129	0.479	0.755	0.131	0.188	-0.08	0.0758	0.454	0.504	-0.0011	0.00586	-0.0362	0.0302	0.14	0.286	6.42
NM_001038.4	6337	SCNN1A	sodium channel, nonvoltage-gated 1 alpha .	7.5e-06	5	0	0.353	0.308	0.502	0.162	0.519	0.399	0.373	0.472	0.106	0.162	0.0569	0.036	-0.0909	-0.117	0.423	0.506	9.55
NR_003041.1	692084	SNORD13	small nucleolar RNA, C/D box 13, non-coding RNA.	7.5e-06	4	3	-0.0353	0.977	1.01	1.7	-0.191	0.569	0.0138	0.678	3.03	2.52	-0.401	0.275	-0.217	-0.635	-0.237	0.947	8.02
XM_929539.1	653764	LOC653764	PREDICTED: similar to muscle RAS oncogene homolog .	7.6e-06	6	0	0.121	0.468	0.727	0.856	0.353	0.339	0.101	-0.0366	0.526	0.937	0.162	0.122	0.266	0.194	0.397	0.479	4.52
NM_206895.1	389084	UNQ830	ASCL830 .	7.6e-06	5	3	0.146	0.572	0.955	1.05	0.136	0.538	0.759	0.625	1.62	1.41	-0.225	0.141	-0.161	-0.229	0.254	0.692	8.91
NM_019601.3	56241	SUSD2	sushi domain containing 2 .	7.6e-06	4	0	0.0302	0.396	0.625	0.873	0.388	0.277	0.234	0.488	-0.181	0.761	0.105	0.22	-0.0147	-0.0144	0.216	0.408	5.48
NM_177972.1	7275	TUB	tubby homolog (mouse), transcript variant 2.	7.6e-06	7	0	-0.212	-0.52	-0.638	-0.872	-0.501	-0.749	-0.111	-0.274	-0.674	-0.768	0.0349	-0.0107	-0.334	-0.328	-0.512	-0.447	6.28
NM_017669.2	54821	ERCC6L	excision repair cross-complementing rodent repair deficiency, complementation group 6-like .	7.7e-06	3	0	0.107	-0.149	-0.435	-0.754	-0.138	-0.275	0.0828	0.0708	-0.657	-0.769	0.149	-0.051	0.0569	0.0616	0.0117	-0.14	5.68
NM_145858.2	9946	CRYZL1	crystallin, zeta (quinone reductase)-like 1 .	7.7e-06	6	0	-0.0632	0.248	0.386	0.615	0.369	0.283	0.205	0.123	0.26	0.393	0.0559	0.042	0.081	0.0824	0.237	0.362	8.9
NM_024647.4	348995	NUP43	nucleoporin 43kDa, transcript variant 2.	7.7e-06	6	0	-0.252	-0.334	-0.619	-0.559	-0.477	-0.352	-0.254	-0.181	-0.573	-0.343	-0.174	-0.0393	-0.0753	-0.094	-0.427	-0.463	10.4
NM_014811.3	9858	KIAA0649	KIAA0649 .	7.7e-06	3	0	0.37	0.184	0.0376	-0.0813	0.276	0.245	0.208	0.536	0.412	0.0963	0.0457	-0.0629	0.039	-0.0375	0.416	0.311	8.21
NM_001972.2	1991	ELA2	elastase 2, neutrophil .	7.8e-06	4	0	0.0199	0.32	0.941	0.746	0.43	0.528	0.213	0.351	0.127	0.396	0.127	0.191	0.098	0.0834	0.157	0.402	5.24
NM_003195.4	6919	TCEA2	transcription elongation factor A, transcript variant 1.	7.8e-06	4	0	-0.0356	0.222	0.622	0.811	0.427	0.365	0.233	0.125	0.464	0.784	-0.165	0.0331	0.0915	0.14	0.165	0.425	6.43
NM_006044.2	10013	HDAC6	histone deacetylase 6 .	7.8e-06	5	0	0.0646	0.325	0.492	0.728	0.26	0.416	0.152	0.317	0.513	0.478	-0.0458	0.0481	0.00825	0.0836	0.196	0.323	7.22
NM_001009984.1	25943	C20orf194	chromosome 20 open reading frame 194 (C20orf194).	7.8e-06	5	0	0.108	0.217	0.599	0.612	0.327	0.438	0.0312	0.233	0.351	0.562	-0.0535	-0.0455	0.0548	0.0378	0.354	0.461	6.08
NM_078628.1	10943	MSL3L1	male-specific lethal 3-like 1 (Drosophila), transcript variant 4.	7.8e-06	8	0	0.172	0.382	0.618	0.389	0.378	0.384	0.317	0.336	0.273	0.565	0.102	0.0284	-0.0191	0.0741	0.3	0.379	6.48
	NA		BX104737 Soares_fetal_heart_NbHH19W cDNA clone IMAGp998J084400 sequence	7.9e-06	3	0	-0.25	-0.228	-0.358	-0.211	-0.641	-0.381	-0.0318	-0.256	-0.192	-0.0163	-0.122	0.255	0.0736	-0.198	-0.577	-0.442	6.69
NM_005583.3	4066	LYL1	lymphoblastic leukemia derived sequence 1 .	7.9e-06	4	0	-0.112	-0.172	-0.492	-0.686	-0.263	-0.229	-0.077	-0.197	-0.229	-0.733	-0.0134	0.0402	-0.131	0.0372	-0.104	-0.343	7.51
NM_024640.3	79693	YRDC	yrdC domain containing (E. coli) .	7.9e-06	3	0	0.0984	-0.0579	-0.506	-0.644	-0.0431	-0.163	0.0218	0.126	-0.285	-0.685	0.109	0.109	0.00732	0.115	-0.0343	-0.202	9.36
NM_030796.3	81552	ECOP	EGFR-coamplified and overexpressed protein .	8e-06	5	0	-0.174	-0.19	-0.65	-0.712	-0.108	-0.205	-0.362	-0.352	-0.874	-0.711	-0.045	-0.0067	0.0353	-0.123	-0.0622	-0.307	6.81
NM_194283.3	134218	DNAJC21	DnaJ (Hsp40) homolog, subfamily C, member 21, transcript variant 1.	8e-06	5	0	-0.132	0.264	0.501	0.477	0.269	0.121	-0.00292	0.106	0.109	0.587	0.0161	-0.0363	0.0499	0.111	0.258	0.326	6.45
NM_001078645.1	8881	CDC16	cell division cycle 16 homolog (S. cerevisiae), transcript variant 2.	8e-06	6	0	0.0726	0.305	0.514	0.578	0.375	0.33	0.113	0.214	-0.0501	0.445	0.103	-0.0107	0.0652	-0.0173	0.268	0.406	10.7
NM_003516.2	8337	HIST2H2AA3	histone cluster 2, H2aa3 .	8.1e-06	4	2	-0.184	-0.015	0.207	0.521	-0.275	-0.0259	0.0933	-0.182	1.12	1.32	-0.287	0.0172	-0.148	-0.0776	-0.3	-0.0367	7.54
NM_004078.1	1465	CSRP1	cysteine and glycine-rich protein 1 .	8.1e-06	4	0	0.0852	0.303	0.505	0.458	0.316	0.354	0.0216	0.239	0.483	0.312	0.0477	-0.1	-0.143	0.0452	0.303	0.326	9.92
NM_023936.1	65993	MRPS34	mitochondrial ribosomal protein S34, nuclear gene encoding mitochondrial protein.	8.1e-06	4	0	-0.137	-0.3	-0.704	-0.819	-0.458	-0.48	-0.115	-0.428	-0.159	-0.324	-0.165	0.0501	-0.0583	0.0584	-0.421	-0.635	7.73
NM_133644.1	84705	GTPBP3	GTP binding protein 3 (mitochondrial), nuclear gene encoding mitochondrial protein, transcript variant IV.	8.1e-06	4	0	0.127	-0.241	-0.455	-0.856	-0.274	-0.374	-0.128	-0.126	-0.224	-0.534	0.147	-0.145	-0.0531	-0.153	-0.204	-0.358	6.81
NM_004856.4	9493	KIF23	kinesin family member 23, transcript variant 2.	8.2e-06	3	1	-0.111	-0.126	-0.337	-0.682	-0.0329	-0.16	-0.126	-0.177	-0.897	-1.18	0.0938	0.00322	-0.0353	0.0164	-0.092	-0.193	9.08
NM_130440.1	5792	PTPRF	protein tyrosine phosphatase, receptor type, F, transcript variant 2.	8.2e-06	7	0	-0.248	-0.473	-0.395	-0.352	-0.506	-0.438	-0.475	-0.281	-0.448	-0.17	-0.148	-0.228	-0.147	-0.12	-0.475	-0.578	10.5
NM_024072.3	79039	DDX54	DEAD (Asp-Glu-Ala-Asp) box polypeptide 54, transcript variant 2.	8.2e-06	5	0	-0.141	-0.249	-0.306	-0.353	-0.409	-0.322	-0.027	-0.19	-0.258	-0.212	0.0164	0.0232	0.0737	-0.0505	-0.306	-0.365	7.91
NM_025264.3	80745	THUMPD2	THUMP domain containing 2 .	8.3e-06	5	0	-0.101	-0.118	-0.36	-0.368	-0.177	-0.118	-0.0274	-0.137	-0.0274	-0.777	-0.141	0.0171	-0.0296	-0.0351	-0.179	-0.408	7.43
NM_033386.2	85377	MICALL1	MICAL-like 1 .	8.3e-06	5	0	0.204	0.208	0.438	0.364	0.411	0.471	-0.172	0.516	0.999	0.487	-0.0715	-0.327	-0.209	-0.14	0.391	0.566	6.64
NM_017436.4	53947	A4GALT	alpha 1,4-galactosyltransferase (A4GALT).	8.4e-06	4	2	0.00962	0.349	0.6	1.03	0.349	0.43	0.0832	0.143	0.171	1.04	-0.0225	0.117	0.158	0.205	0.257	0.504	4.99
XM_928901.1	643824	LOC643824	PREDICTED: similar to cauxin, transcript variant 1 .	8.4e-06	5	0	0.195	0.37	0.652	0.676	0.275	0.285	0.269	0.422	0.49	0.826	0.195	0.3	0.0633	0.101	0.0519	0.384	5.48
	NA		full-length cDNA clone XCL0BB001ZD04 of Neuroblastoma of (human)	8.4e-06	6	3	0.356	0.915	0.719	1.09	0.567	0.639	0.784	1.19	0.726	1.28	0.476	0.852	0.345	0.456	0.242	0.695	5.42
NM_020896.2	114879	OSBPL5	oxysterol binding protein-like 5, transcript variant 1.	8.4e-06	4	0	0.0703	0.22	0.608	0.717	0.282	0.358	0.0936	0.176	0.409	0.752	0.127	-0.0543	-0.138	-0.0856	0.17	0.363	7.54
NM_052871.3	112597	MGC4677	hypothetical protein MGC4677 .	8.4e-06	5	0	-0.306	-0.378	-0.885	-0.892	-0.7	-0.492	-0.189	-0.365	0.0874	-0.47	-0.332	-0.0929	-0.0254	-0.257	-0.733	-0.795	12.4
NM_014241.3	9200	PTPLA	protein tyrosine phosphatase-like (proline instead of catalytic arginine), member A .	8.4e-06	4	0	-0.175	-0.202	-0.429	-0.585	-0.376	-0.271	-0.0226	-0.208	-0.296	-0.332	-0.00492	0.0971	0.0452	-0.0119	-0.36	-0.432	10.5
NM_015310.3	23362	PSD3	pleckstrin and Sec7 domain containing 3, transcript variant 1.	8.5e-06	7	0	0.415	0.485	0.766	0.74	0.646	0.424	0.315	0.359	0.639	0.555	0.416	0.325	0.0698	0.204	0.548	0.761	5.39
NM_006764.3	7866	IFRD2	interferon-related developmental regulator 2 .	8.5e-06	4	0	0.0984	-0.156	-0.404	-0.555	-0.163	-0.174	-0.27	0.00728	-0.296	-0.648	0.0542	-0.12	-0.0281	0.0709	-0.0435	-0.214	9.18
XM_001128310.1	728226	LOC728226	PREDICTED: similar to gamma-glutamyltransferase 2, transcript variant 3 .	8.5e-06	6	0	0.333	0.162	0.624	0.805	0.299	0.57	-0.0453	0.388	0.328	0.606	0.0567	-0.0111	0.0128	-0.0581	0.25	0.445	6.54
NM_016023.2	51633	OTUD6B	OTU domain containing 6B .	8.5e-06	3	0	-0.0486	-0.236	-0.5	-0.824	-0.232	-0.122	-0.363	-0.419	-0.297	-0.288	-0.00068	-0.173	-0.11	-0.00206	0.0894	-0.296	6.5
NM_001004720.1	8440	NCK2	NCK adaptor protein 2, transcript variant 2.	8.5e-06	4	0	-0.0373	0.237	0.203	0.492	0.245	0.192	0.0214	0.0708	0.0468	0.465	-0.141	-0.14	0.00572	-0.0274	0.341	0.298	7.7
NM_003861.1	8816	WDR22	WD repeat domain 22 .	8.6e-06	2	0	-0.114	0.122	0.0763	0.446	0.135	0.0397	-0.0619	-0.0818	0.257	0.842	0.119	0.165	-0.0219	-0.00334	-0.0371	0.0631	6.63
NM_001042646.1	22906	TRAK1	trafficking protein, kinesin binding 1, transcript variant 1.	8.6e-06	5	0	-0.0674	0.222	0.371	0.442	0.262	0.294	-0.0244	0.151	0.274	0.468	-0.115	-0.125	-0.00322	-0.0589	0.248	0.234	8.53
	NA		EST366269 MAGE resequences, MAGC cDNA sequence	8.6e-06	6	0	0.297	0.121	-0.604	-0.503	-0.114	-0.301	-0.0976	0.651	-0.404	-0.641	0.12	0.354	-0.182	-0.0679	-0.302	-0.287	6.17
NM_032818.2	84904	C9orf100	chromosome 9 open reading frame 100 (C9orf100).	8.6e-06	8	0	-0.276	-0.44	-0.614	-0.622	-0.252	-0.456	-0.178	-0.176	-0.893	-0.782	0.0344	-0.00298	-0.169	-0.174	-0.286	-0.454	6.17
NM_201277.1	1265	CNN2	calponin 2, transcript variant 2.	8.7e-06	7	0	-0.193	-0.484	-0.506	-0.625	-0.402	-0.443	-0.408	-0.507	-0.489	-0.478	-0.0216	-0.0198	-0.0349	-0.291	-0.458	-0.518	10.4
NM_033661.3	10785	WDR4	WD repeat domain 4, transcript variant 2.	8.7e-06	4	0	-0.0973	-0.289	-0.388	-0.712	-0.28	-0.316	-0.116	-0.197	-0.316	-0.625	0.0276	-0.0294	-0.135	-0.0744	-0.131	-0.297	10.8
NM_001247.1	955	ENTPD6	ectonucleoside triphosphate diphosphohydrolase 6 (putative function) .	8.7e-06	3	0	0.226	0.232	0.157	0.265	0.542	0.281	0.022	0.0832	0.0335	0.0612	-0.0428	-0.235	-0.139	0.112	0.602	0.426	7.06
NM_013446.2	23608	MKRN1	makorin ring finger protein 1 .	8.8e-06	5	0	0.0721	0.325	0.493	0.634	0.255	0.267	0.0231	0.227	0.332	0.461	0.0562	0.0719	0.0325	-0.0235	0.164	0.416	11.2
NM_013434.4	30818	KCNIP3	Kv channel interacting protein 3, calsenilin, transcript variant 1.	8.8e-06	4	2	0.157	0.208	0.738	1.12	0.423	0.406	0.337	0.255	0.457	1.16	0.21	0.221	0.202	0.278	0.199	0.568	8.18
NM_181471.1	5982	RFC2	replication factor C (activator 1) 2, 40kDa, transcript variant 1.	8.8e-06	5	1	-0.232	-0.137	-0.717	-0.819	-0.0823	-0.285	-0.0386	-0.321	-1.2	-0.965	0.101	-0.0378	-0.0852	0.332	-0.0624	-0.287	8.13
NM_003870.3	8826	IQGAP1	IQ motif containing GTPase activating protein 1 .	8.8e-06	3	0	0.0158	0.139	0.35	0.525	0.332	0.272	0.0562	0.174	-0.157	0.36	-0.087	-0.17	-0.151	0.256	0.353	0.367	7.69
NM_153485.1	9631	NUP155	nucleoporin 155kDa, transcript variant 1.	8.8e-06	9	1	-0.45	-0.556	-0.813	-0.875	-0.602	-0.543	-0.401	-0.764	-0.774	-1.05	-0.35	-0.502	-0.422	-0.143	-0.192	-0.598	6.69
NM_001269.3	1104	RCC1	regulator of chromosome condensation 1, transcript variant 3.	8.8e-06	5	2	-0.259	-0.418	-0.777	-1.15	-0.491	-0.592	-0.446	-0.86	-0.787	-1.14	-0.148	-0.284	-0.248	-0.133	-0.31	-0.658	8.08
NM_181558.2	5983	RFC3	replication factor C (activator 1) 3, 38kDa, transcript variant 2.	8.8e-06	4	0	-0.0157	-0.204	-0.698	-0.492	-0.101	-0.146	-0.287	-0.153	0.0592	-0.588	0.0552	-0.0539	-0.164	-0.0124	-0.0962	-0.224	6.5
NM_023039.2	57763	ANKRA2	ankyrin repeat, family A .	8.9e-06	5	0	0.0458	0.312	0.567	0.544	0.225	0.329	0.109	0.235	-0.0337	0.612	-0.0282	0.0598	-0.0664	0.0725	0.334	0.408	6.7
NM_003364.2	7378	UPP1	uridine phosphorylase 1, transcript variant 1.	8.9e-06	2	0	0.291	0.0744	-0.315	-0.834	0.115	-0.0249	0.422	0.308	-0.00405	-0.934	0.112	0.13	0.000452	-0.0662	0.157	-0.0468	10.3
NM_030581.3	79726	WDR59	WD repeat domain 59 .	8.9e-06	4	0	0.108	0.264	0.512	0.59	0.286	0.339	-0.00326	0.307	0.45	0.343	0.0646	-0.0901	-0.069	-0.0467	0.22	0.426	9.87
NM_015942.3	51001	MTERFD1	MTERF domain containing 1 .	8.9e-06	4	0	0.00334	-0.133	-0.368	-0.613	-0.141	-0.198	0.000173	-0.086	-0.385	-0.485	0.0296	-0.0134	0.0682	-0.112	-0.118	-0.334	9.43
NM_001013672.3	400566	C17orf97	chromosome 17 open reading frame 97 (C17orf97).	8.9e-06	4	0	-0.0314	0.267	0.508	0.618	0.247	0.244	0.195	0.0617	0.208	0.596	0.0533	0.0562	0.199	0.0909	0.0784	0.279	9.45
NM_017850.1	54955	C1orf109	chromosome 1 open reading frame 109 (C1orf109).	8.9e-06	3	0	0.099	-0.177	-0.574	-0.824	-0.0513	-0.299	-0.112	-0.0135	-0.547	-0.818	0.137	0.00564	0.0447	0.047	-0.121	-0.242	8.79
NM_015037.2	23053	KIAA0913	KIAA0913 .	9e-06	5	0	0.0753	0.279	0.627	0.843	0.275	0.361	0.04	0.428	0.681	0.741	-0.0333	-0.0578	-0.183	-0.0263	0.279	0.454	8.09
NM_002167.2	3399	ID3	inhibitor of DNA binding 3, dominant negative helix-loop-helix protein .	9e-06	4	0	-0.168	-0.237	-0.363	-0.35	-0.25	-0.27	-0.00358	-0.354	-0.398	-0.316	-0.0979	0.0824	0.0764	-0.00742	-0.394	-0.442	12.5
NM_024775.9	79833	GEMIN6	gem (nuclear organelle) associated protein 6 .	9e-06	5	0	-0.241	-0.357	-0.658	-0.742	-0.604	-0.332	0.0386	-0.286	0.17	-0.163	-0.18	0.124	0.0304	-0.0705	-0.42	-0.639	10.1
NM_018112.1	55151	TMEM38B	transmembrane protein 38B .	9e-06	5	0	-0.136	-0.252	-0.451	-0.587	-0.254	-0.311	-0.335	-0.364	-0.663	-0.58	-0.0221	-0.0448	-0.0162	0.0282	-0.0619	-0.36	9.3
NM_002915.3	5983	RFC3	replication factor C (activator 1) 3, 38kDa, transcript variant 1.	9.1e-06	5	3	-0.0459	-0.147	-0.711	-1.19	-0.215	-0.424	-0.179	-0.338	-1.18	-1.06	0.143	0.07	-0.00176	-0.0166	-0.111	-0.42	9.25
NM_001042762.1	63979	FIGNL1	fidgetin-like 1, transcript variant 1.	9.1e-06	4	0	0.0667	-0.183	-0.535	-0.888	-0.161	-0.399	-0.177	-0.264	-0.534	-0.625	0.12	0.0162	-0.0178	0.0431	-0.205	-0.306	7.68
NM_181659.1	8202	NCOA3	nuclear receptor coactivator 3, transcript variant 1.	9.3e-06	5	0	-0.0501	0.166	0.471	0.49	0.159	0.286	0.0934	0.155	0.155	0.461	-0.0415	-0.108	-0.103	-0.0306	0.276	0.289	7.93
NM_020935.1	57695	USP37	ubiquitin specific peptidase 37 .	9.3e-06	4	0	-0.0469	-0.259	-0.661	-0.722	-0.374	-0.384	-0.294	-0.125	-0.466	-0.373	0.0017	-0.0468	0.0416	-0.226	-0.348	-0.412	7.22
NM_002517.2	4861	NPAS1	neuronal PAS domain protein 1 .	9.3e-06	7	0	-0.142	-0.435	-0.624	-0.473	-0.298	-0.451	-0.136	-0.38	-0.462	-0.485	0.0747	-0.0119	-0.0266	-0.0694	-0.406	-0.49	7.82
NM_145804.1	25841	ABTB2	ankyrin repeat and BTB .	9.3e-06	6	1	0.341	0.295	0.646	1.05	0.454	0.601	0.139	0.563	0.75	0.874	0.141	-0.0442	0.205	0.0878	0.477	0.472	6.17
NM_022133.2	64089	SNX16	sorting nexin 16, transcript variant 1.	9.3e-06	5	0	0.0329	0.116	0.393	0.379	0.19	0.234	0.124	-0.0341	0.134	0.726	-0.118	-0.205	-0.152	0.0606	0.323	0.244	6.32
NM_133328.2	162989	DEDD2	death effector domain containing 2 .	9.4e-06	4	0	-0.0898	0.0698	0.457	0.594	0.217	0.18	0.254	-0.205	0.394	0.733	-0.112	-0.0854	-0.0102	-0.0444	0.141	0.278	8.42
NM_015465.1	25929	GEMIN5	gem (nuclear organelle) associated protein 5 .	9.4e-06	4	0	-0.0252	-0.198	-0.511	-0.755	-0.171	-0.373	-0.227	-0.423	-0.357	-0.684	-0.0207	-0.122	0.0416	0.0091	-0.192	-0.389	9.24
NM_000398.4	1727	CYB5R3	cytochrome b5 reductase 3, transcript variant M.	9.4e-06	5	0	0.25	0.17	0.498	0.552	0.321	0.325	0.19	0.257	0.498	0.53	-0.0279	-0.105	0.0254	0.0587	0.335	0.402	7.73
NM_004866.4	9522	SCAMP1	secretory carrier membrane protein 1 .	9.5e-06	5	0	-0.0199	0.165	0.368	0.521	0.157	0.222	-0.0739	0.0772	-0.00393	0.598	-0.0549	-0.175	-0.151	-0.0797	0.226	0.321	10.8
NM_003897.3	8870	IER3	immediate early response 3 .	9.6e-06	2	0	0.356	0.0584	-0.516	-0.664	0.117	0.0634	0.396	0.28	0.538	-0.266	0.099	-0.00559	-0.00176	0.068	0.206	0.13	7.84
NM_004336.2	699	BUB1	BUB1 budding uninhibited by benzimidazoles 1 homolog (yeast) .	9.6e-06	5	1	-0.244	-0.359	-0.229	-0.503	-0.344	-0.295	-0.378	-0.207	-0.835	-1.07	0.0496	-0.0876	-0.128	-0.176	-0.118	-0.222	10.1
XM_001128423.1	728229	TMEM191B	PREDICTED: transmembrane protein 191B, transcript variant 2 .	9.7e-06	7	0	0.0901	0.465	0.534	0.79	0.48	0.387	0.408	0.322	0.755	0.849	0.004	-0.0394	0.102	0.127	0.366	0.46	5.87
NM_145298.5	200316	APOBEC3F	apolipoprotein B mRNA editing enzyme, catalytic polypeptide-like 3F, transcript variant 1.	9.7e-06	3	0	-0.0446	0.0441	0.334	0.559	0.085	0.143	-0.133	0.16	0.0681	0.774	-0.187	-0.0564	-0.0839	-0.118	0.0577	0.245	6.46
NM_024598.2	79650	C16orf57	chromosome 16 open reading frame 57 (C16orf57).	9.7e-06	4	0	0.0223	-0.218	-0.335	-0.661	-0.138	-0.206	0.0541	-0.00986	0.0664	-0.541	0.0778	-0.0268	-0.0233	0.0451	-0.119	-0.231	8.22
NM_001040056.1	5595	MAPK3	mitogen-activated protein kinase 3, transcript variant 2.	9.7e-06	4	0	-0.0326	0.0943	0.537	0.664	0.15	0.281	0.0405	0.254	0.565	0.75	-0.0445	-0.0738	-0.113	-0.0998	0.108	0.375	8.67
NM_170587.1	8601	RGS20	regulator of G-protein signaling 20, transcript variant 1.	9.7e-06	3	0	0.00198	-0.0912	-0.436	-0.687	-0.213	-0.268	-0.015	-0.082	-0.212	-0.29	0.125	0.043	0.0248	0.0555	-0.189	-0.344	8.89
NM_004487.3	2804	GOLGB1	golgin B1, golgi integral membrane protein .	9.8e-06	5	0	-0.0861	0.276	0.596	0.782	0.33	0.374	0.141	0.201	0.458	0.757	-0.0168	-0.0507	-0.194	0.0854	0.388	0.453	6.3
XR_017364.1	653381	LOC653381	PREDICTED: similar to Sorbitol dehydrogenase (L-iditol 2-dehydrogenase) .	9.8e-06	8	0	-0.139	-0.307	-0.448	-0.556	-0.388	-0.391	-0.295	-0.381	-0.447	-0.521	-0.0176	-0.0322	-0.0829	-0.163	-0.292	-0.403	12
NR_001566.1	7012	TERC	telomerase RNA component, non-coding RNA.	9.8e-06	3	1	0.0783	0.403	0.181	0.746	-0.397	0.152	0.339	0.493	1.37	0.994	0.0778	0.511	0.0467	0.0326	-0.22	0.0773	6.37
	NA		cDNA clone IMAGE:5299888	9.8e-06	5	0	-0.0294	0.233	0.405	0.566	0.33	0.347	0.0129	0.302	0.568	0.679	0.0916	-0.00377	-0.0232	0.0629	0.306	0.48	7.1
NM_019554.2	6275	S100A4	S100 calcium binding protein A4 (S100A4), transcript variant 2.	9.9e-06	6	0	0.298	0.295	0.457	0.433	0.274	0.405	0.307	0.321	0.223	0.298	0.0458	-0.00795	-0.0651	0.038	0.272	0.336	14
NM_021220.2	58495	OVOL2	ovo-like 2 (Drosophila) .	9.9e-06	4	0	0.00342	-0.22	-0.419	-0.395	-0.313	-0.124	0.206	-0.173	-0.182	-0.223	0.0921	0.221	0.213	0.129	-0.297	-0.338	6.09
NM_012409.2	23627	PRND	prion protein 2 (dublet) .	9.9e-06	2	0	0.197	-0.0177	-0.508	-0.866	-0.082	-0.21	-0.0805	0.237	-0.0719	-0.101	0.0679	-0.0461	-0.114	-0.193	-0.0163	-0.0953	6.82
	NA		cDNA clone MGC:13035 IMAGE:3613409, complete cds	1e-05	6	0	-0.181	-0.218	-0.367	-0.356	-0.321	-0.201	-0.141	-0.279	-0.669	-0.379	0.00646	0.138	0.0908	-0.148	-0.332	-0.421	8.18
NM_015472.3	25937	WWTR1	WW domain containing transcription regulator 1 .	1e-05	2	0	0.395	0.181	0.163	-0.0935	0.382	0.226	0.0691	0.349	0.381	-0.122	0.109	-0.126	-0.122	-0.125	0.544	0.432	6.49
NM_001001974.1	59338	PLEKHA1	pleckstrin homology domain containing, family A (phosphoinositide binding specific) member 1, transcript variant 2.	1e-05	6	0	-0.0796	0.215	0.45	0.447	0.475	0.294	0.0359	0.222	0.16	0.457	0.00708	-0.162	-0.0136	0.199	0.411	0.379	6.91
NM_005234.3	2063	NR2F6	nuclear receptor subfamily 2, group F, member 6 .	1e-05	4	0	-0.107	-0.275	-0.478	-0.747	-0.198	-0.233	-0.154	-0.037	0.192	-0.427	0.0145	-0.0698	-0.019	-0.0834	-0.253	-0.134	9.41
NM_007111.3	7027	TFDP1	transcription factor Dp-1 .	1e-05	5	0	-0.00123	-0.348	-0.469	-0.654	-0.185	-0.282	-0.264	-0.27	-0.421	-0.533	-0.0214	-0.0408	-0.00568	-0.0839	-0.0776	-0.248	11.6
NM_002654.3	5315	PKM2	pyruvate kinase, muscle, transcript variant 1.	1e-05	3	0	0.194	0.284	0.14	0.0902	0.267	0.136	0.0101	0.0538	0.623	-0.00361	-0.226	-0.252	-0.0385	-0.174	0.413	0.266	9.55
NM_207514.1	54849	DEF8	differentially expressed in FDCP 8 homolog (mouse), transcript variant 1.	1e-05	5	0	0.111	0.226	0.505	0.556	0.208	0.237	-0.0288	0.377	0.379	0.583	0.0462	0.000567	-0.153	-0.0666	0.225	0.353	9.06
NM_002830.2	5775	PTPN4	protein tyrosine phosphatase, non-receptor type 4 (megakaryocyte) .	1e-05	5	0	0.0391	0.255	0.433	0.624	0.163	0.256	0.157	0.361	0.197	0.439	0.0316	0.145	0.0431	0.0851	0.198	0.431	7.47
NM_138452.1	115817	DHRS1	dehydrogenase/reductase .	1e-05	4	0	-0.00969	0.185	0.569	0.522	0.255	0.148	0.277	0.142	0.433	0.711	0.103	0.122	-0.0099	-0.0967	-0.0132	0.287	9.12
NM_003921.2	8915	BCL10	B-cell CLL/lymphoma 10 .	1e-05	5	0	0.389	0.526	0.476	0.159	0.648	0.466	0.213	0.221	0.879	0.488	0.208	-0.152	-0.0213	0.168	0.749	0.516	6.94
NM_199127.1	91227	GGTLC2	gamma-glutamyltransferase light chain 2, transcript variant 1.	1e-05	6	0	0.404	0.372	0.789	0.905	0.598	0.457	0.27	0.293	0.663	0.683	0.186	0.042	0.288	0.326	0.448	0.61	5.73
NM_016121.3	51133	KCTD3	potassium channel tetramerisation domain containing 3 .	1e-05	3	0	-0.119	-0.124	-0.519	-0.66	-0.245	-0.375	-0.281	-0.363	-0.469	-0.354	0.0424	0.121	0.000675	-0.00611	-0.204	-0.315	8.29
NM_015680.3	27013	C2orf24	chromosome 2 open reading frame 24 (C2orf24).	1e-05	6	0	0.121	0.126	0.421	0.531	0.102	0.353	0.24	0.332	0.859	0.629	-0.09	-0.00902	-0.0371	-0.0846	0.202	0.251	7.61
NM_016277.3	51715	RAB23	RAB23, member RAS oncogene family, transcript variant 1.	1e-05	7	0	-0.148	-0.373	-0.53	-0.611	-0.307	-0.296	-0.363	-0.253	-0.541	-0.38	0.0107	-0.147	-0.156	-0.145	-0.267	-0.363	10.8
NM_021210.3	58485	TRAPPC1	trafficking protein particle complex 1 .	1e-05	4	0	0.205	0.308	0.645	0.695	0.315	0.355	0.445	0.273	0.477	0.696	0.0872	0.24	0.129	0.00366	0.208	0.419	9.65
NM_001485.2	2637	GBX2	gastrulation brain homeobox 2 .	1e-05	6	0	-0.225	-0.268	-0.426	-0.499	-0.373	-0.342	-0.232	-0.495	-0.0862	-0.269	-0.138	-0.197	-0.104	-0.218	-0.344	-0.561	5.9
NM_001251.1	968	CD68	CD68 antigen .	1e-05	3	0	0.00747	-0.143	-0.415	-0.602	-0.105	-0.189	-0.0167	-0.000766	-0.285	-0.489	-0.0152	-0.0648	-0.0801	-0.099	0.105	-0.158	8.8
[truncated: 5,923 more rows]

## Sheet: Details
Supplementary Table 3B
Differentially expressed genes as detected by F-test analysis of the microarray data. For each gene with Storey's q-value less than 0.05 the following quantities are given:
RefSeq	RefSeq ID
Entrez Gene	Entrez Gene ID
Symbol	Gene symbol
Definition	Definition
q-value	F-test q-value
countQ	Number of pairwise comparisons with q-value of moderated t-test less than 0.05
countQFC	Number of pairwise comparisons with q-value of moderated t-test less than 0.05 and at least two fold change in expression intensity
statin A	Binary logarithm of the expresion intensity in the statin A group
control	Binary logarithm of the expresion intensity in the control group
logFC A - control	Binary logarithm of the fold change of the expression intensity between statin A group and control group
qVal A - control	q value of the moderated t-test between log-expression-intensity in statin A group and control group
Expression theshold 5.22
RefSeq_ID	Entrez_Gene_ID	Symbol	Definition	qVal	countQ	countQFC	ato06	ato12	cer06	cer12	flu06	flu12	lov06	lov12	pit06	pit12	pra06	pra12	ros06	ros12	sim06	sim12	control	logFC ato06 - control	logFC ato12 - control	logFC cer06 - control	logFC cer12 - control	logFC flu06 - control	logFC flu12 - control	logFC lov06 - control	logFC lov12 - control	logFC pit06 - control	logFC pit12 - control	logFC pra06 - control	logFC pra12 - control	logFC ros06 - control	logFC ros12 - control	logFC sim06 - control	logFC sim12 - control	qVal ato06 - control	qVal ato12 - control	qVal cer06 - control	qVal cer12 - control	qVal flu06 - control	qVal flu12 - control	qVal lov06 - control	qVal lov12 - control	qVal pit06 - control	qVal pit12 - control
NM_002130.6	3157	HMGCS1	Homo sapiens 3-hydroxy-3-methylglutaryl-Coenzyme A synthase 1 (soluble) (HMGCS1), transcript variant 2, mRNA.	5e-18	12	12	9.94	10.4	11.2	11.4	10.5	10.4	10.1	10.3	10.6	10.4	8.96	9	9.06	9.42	10.5	10.9	8.86	1.09	1.54	2.31	2.5	1.64	1.57	1.24	1.49	1.79	1.58	0.107	0.142	0.201	0.564	1.6	2.05	0.0013	4e-09	1.8e-12	1e-15	4.4e-08	1.3e-07	0.00068	3.9e-07	3.5e-05	2.4e-08
NM_002275.2	3866	KRT15	Homo sapiens keratin 15 (KRT15), mRNA.	1.2e-16	12	11	8.35	8.98	9.74	9.97	9.17	9.17	8.72	9.09	9.49	9.94	7.62	7.59	7.4	7.76	8.79	9.33	7.39	0.96	1.59	2.35	2.58	1.78	1.78	1.34	1.7	2.1	2.55	0.233	0.202	0.00719	0.374	1.41	1.94	0.039	7.9e-08	6.4e-11	4.7e-14	1.5e-07	1.9e-07	0.002	5.1e-07	3.6e-05	2.9e-10
NM_001017369.1	6307	SC4MOL	Homo sapiens sterol-C4-methyl oxidase-like (SC4MOL), transcript variant 2, mRNA.	1.2e-16	12	10	8.6	8.88	9.68	9.6	9.17	8.98	8.59	8.85	9.09	9.08	7.89	7.61	7.75	8.13	9.14	9.37	7.74	0.86	1.15	1.94	1.87	1.44	1.25	0.856	1.11	1.35	1.34	0.159	-0.122	0.0166	0.395	1.41	1.64	0.015	4.7e-07	3.4e-11	4.1e-13	1.5e-07	2.6e-06	0.025	2.7e-05	0.00037	1.7e-07
NM_198336.1	3638	INSIG1	Homo sapiens insulin induced gene 1 (INSIG1), transcript variant 2, mRNA.	4.9e-16	12	9	9.52	9.89	10.3	10.4	10	9.96	9.79	9.63	10.4	10.1	8.92	8.89	8.99	9.2	10	10.3	8.84	0.675	1.05	1.5	1.6	1.17	1.12	0.945	0.784	1.56	1.29	0.0755	0.0476	0.146	0.359	1.2	1.42	0.039	2.6e-07	8.3e-10	6.6e-13	7.3e-07	2.6e-06	0.002	0.00042	2.5e-05	3.9e-08
NM_080625.2	140706	C20orf160	Homo sapiens chromosome 20 open reading frame 160 (C20orf160), mRNA.	1.3e-15	12	11	8.21	7.78	7.49	7.55	7.69	7.94	8.04	8.03	7.6	7.67	8.9	8.97	8.98	8.8	7.62	7.27	9.05	-0.842	-1.28	-1.56	-1.51	-1.36	-1.11	-1.01	-1.02	-1.46	-1.38	-0.158	-0.0798	-0.0688	-0.248	-1.43	-1.79	0.031	1.3e-07	7.3e-09	4.2e-11	7.4e-07	2.3e-05	0.0072	0.00016	0.00027	2.2e-07
NM_004040.2	388	RHOB	Homo sapiens ras homolog gene family, member B (RHOB), mRNA.	1.4e-15	11	11	6.29	7.57	8.58	8.73	7.96	7.91	7.33	7.38	8.18	8.66	5.07	5.1	5.12	5.37	8.07	8.52	5.08	1.2	2.48	3.5	3.64	2.88	2.83	2.25	2.3	3.1	3.57	-0.0102	0.011	0.0354	0.285	2.99	3.43	0.44	1.8e-06	7.3e-09	1e-11	1.3e-06	3.8e-06	0.0072	0.00015	0.00042	1.4e-08
NM_016270.2	10365	KLF2	Homo sapiens Kruppel-like factor 2 (lung) (KLF2), mRNA.	2.7e-15	11	10	11.5	11.9	12.3	12.2	12.2	11.9	11.9	11.8	12.6	12.5	10.9	10.7	10.7	11.1	12.2	12.4	10.8	0.705	1.08	1.44	1.32	1.34	1.03	1.1	0.998	1.72	1.61	0.0285	-0.165	-0.117	0.242	1.33	1.54	0.097	2.6e-06	3.7e-08	8.7e-10	8.4e-07	7.7e-05	0.0024	0.00024	4.8e-05	1.6e-08
NM_001124.1	133	ADM	Homo sapiens adrenomedullin (ADM), mRNA.	2.7e-15	10	10	7.46	6.5	5.72	5.73	6.17	6.51	7.03	6.81	5.74	5.63	8.17	8.31	8.2	8.09	6.3	5.8	8.18	-0.722	-1.68	-2.46	-2.46	-2.01	-1.67	-1.16	-1.37	-2.44	-2.56	-0.0176	0.131	0.0129	-0.0936	-1.88	-2.38	0.61	2.5e-06	7.3e-09	2.1e-11	1.3e-06	3.8e-05	0.12	0.0009	0.00016	1e-08
NM_004089.3	1831	TSC22D3	Homo sapiens TSC22 domain family, member 3 (TSC22D3), transcript variant 2, mRNA.	2.7e-15	10	10	5.94	7.22	8.78	9.22	7.79	7.67	6.52	6.84	8.38	9.21	4.68	4.61	4.59	5.19	7.69	8.36	4.66	1.28	2.56	4.11	4.56	3.13	3.01	1.86	2.17	3.72	4.55	0.0165	-0.0484	-0.0761	0.525	3.03	3.7	0.52	9.2e-06	5.2e-09	2.5e-12	3.7e-06	1.1e-05	0.12	0.0014	0.00027	2.5e-09
NM_000389.2	1026	CDKN1A	Homo sapiens cyclin-dependent kinase inhibitor 1A (p21, Cip1) (CDKN1A), transcript variant 1, mRNA.	3e-15	12	12	7.8	7.99	8.41	8.63	8.3	8.14	7.89	8.03	8.7	8.84	6.87	6.63	6.69	6.93	8.18	8.22	6.77	1.04	1.22	1.64	1.86	1.53	1.37	1.12	1.26	1.93	2.07	0.1	-0.135	-0.0781	0.16	1.42	1.46	0.015	2.5e-06	2.7e-08	1e-11	8.4e-07	7e-06	0.008	4.4e-05	4.8e-05	1.5e-09
NM_001008490.1	1316	KLF6	Homo sapiens Kruppel-like factor 6 (KLF6), transcript variant 1, mRNA.	6e-15	10	9	10.4	11.1	11.7	11.7	11.4	11.2	10.7	10.6	11.4	11.3	9.8	9.65	9.72	10.2	11.4	11.6	9.68	0.747	1.43	1.98	2.04	1.7	1.56	0.975	0.967	1.7	1.62	0.123	-0.0291	0.0446	0.48	1.67	1.92	0.33	1.8e-06	8.8e-09	1.6e-11	8.4e-07	6.7e-06	0.1	0.0044	0.00065	1e-06
NM_000859.1	3156	HMGCR	Homo sapiens 3-hydroxy-3-methylglutaryl-Coenzyme A reductase (HMGCR), mRNA.	9.1e-15	10	10	12.1	12.6	13.2	13.4	12.7	12.8	12.2	12.5	13.1	13.1	11.5	11.4	11.5	11.7	12.8	13	11.4	0.708	1.23	1.83	1.97	1.31	1.41	0.801	1.06	1.67	1.66	0.133	-0.00866	0.0716	0.33	1.35	1.6	0.2	2.2e-06	4.7e-09	3.7e-12	7.3e-06	4.7e-06	0.14	0.00036	0.00026	7.1e-08
XM_001127763.1	730820	LOC730820	PREDICTED: Homo sapiens similar to nuclear receptor binding factor 2 (LOC730820), mRNA.	1.1e-14	10	8	8.91	9.33	9.74	9.91	9.55	9.41	9.08	9.05	9.73	9.58	8.47	8.32	8.46	8.54	9.62	9.75	8.4	0.511	0.937	1.35	1.52	1.15	1.02	0.682	0.654	1.33	1.18	0.0745	-0.0771	0.0624	0.145	1.23	1.35	0.45	1.1e-05	3.8e-08	1.6e-11	3.7e-06	3.8e-05	0.13	0.0097	0.00041	1.4e-06
NM_001312.2	1397	CRIP2	Homo sapiens cysteine-rich protein 2 (CRIP2), mRNA.	1.3e-14	11	11	9.08	9.86	10.9	11.1	10	9.93	9.55	9.74	10.7	10.9	8.41	8.52	8.36	8.47	9.74	10.4	8.21	0.867	1.66	2.67	2.93	1.81	1.72	1.34	1.53	2.46	2.74	0.204	0.311	0.155	0.266	1.53	2.16	0.41	3.7e-06	2.1e-09	9.8e-13	8.9e-06	2.9e-05	0.041	0.00024	0.00016	3.7e-09
NM_002276.3	3880	KRT19	Homo sapiens keratin 19 (KRT19), mRNA.	1.3e-14	12	9	11.6	11.9	12.4	12.4	12.1	11.9	11.7	11.6	12	12.3	10.9	10.8	10.9	11.2	12	12.1	10.8	0.779	1.08	1.59	1.65	1.31	1.14	0.962	0.844	1.24	1.52	0.114	0.0413	0.0962	0.454	1.21	1.32	0.039	1.9e-06	4.7e-09	6.9e-12	8.4e-07	1.4e-05	0.008	0.0012	0.0011	2.4e-08
XR_015970.1	644945	MGC102966	PREDICTED: Homo sapiens similar to Keratin, type I cytoskeletal 16 (Cytokeratin-16) (CK-16) (Keratin-16) (K16) (MGC102966), misc RNA.	1.7e-14	10	10	6.36	7.3	8.56	9.39	7.37	7.45	6.86	6.84	7.91	9.21	5.49	5.57	5.58	5.57	7.2	7.91	5.63	0.728	1.67	2.93	3.76	1.74	1.82	1.22	1.21	2.27	3.58	-0.147	-0.0662	-0.0516	-0.0684	1.57	2.27	0.76	9.9e-05	1.7e-08	6.6e-13	0.00042	0.00031	0.26	0.023	0.0022	1.8e-09
NM_182898.2	9586	CREB5	Homo sapiens cAMP responsive element binding protein 5 (CREB5), transcript variant 1, mRNA.	1.7e-14	10	6	7.29	7.64	7.83	7.71	7.78	7.79	7.45	7.79	7.74	7.72	6.8	6.72	6.61	6.72	7.81	8.02	6.76	0.533	0.885	1.07	0.955	1.02	1.03	0.688	1.03	0.978	0.965	0.0418	-0.0421	-0.15	-0.0442	1.05	1.26	0.21	4.5e-06	3.1e-07	2.2e-08	4.6e-06	7.5e-06	0.074	1.4e-05	0.0023	7.3e-06
NM_005354.3	3727	JUND	Homo sapiens jun D proto-oncogene (JUND), mRNA.	1.7e-14	10	10	12.6	13.1	13.7	13.7	13.3	13.2	12.9	13.1	13.3	13.6	11.9	12	12	11.9	13.3	13.6	12	0.621	1.15	1.79	1.79	1.34	1.24	0.901	1.14	1.39	1.61	-0.0114	0.0207	-0.00528	-0.0399	1.33	1.63	0.46	1.2e-05	1.1e-08	3.6e-11	8.9e-06	4.6e-05	0.099	0.00024	0.0017	2.7e-07
XR_017543.1	400578	LOC400578	PREDICTED: Homo sapiens similar to Keratin, type I cytoskeletal 14 (Cytokeratin-14) (CK-14) (Keratin-14) (K14) (LOC400578), mRNA.	1.7e-14	10	10	5.85	6.76	8.03	9.01	6.98	6.89	6.55	6.4	7.53	8.64	5.06	5.12	5.17	5.19	6.69	7.47	5.03	0.817	1.73	3	3.98	1.95	1.86	1.52	1.38	2.5	3.61	0.0335	0.0913	0.141	0.165	1.66	2.44	0.72	7.7e-05	1.6e-08	3.5e-13	0.00011	0.00031	0.11	0.01	0.0011	2.2e-09
NM_005557.2	3868	KRT16	Homo sapiens keratin 16 (focal non-epidermolytic palmoplantar keratoderma) (KRT16), mRNA.	2e-14	10	10	6.27	7.13	8.26	9.21	7.29	7.23	6.87	6.57	7.85	9.02	5.47	5.57	5.61	5.96	7.15	7.62	5.41	0.855	1.71	2.84	3.79	1.87	1.81	1.46	1.16	2.43	3.61	0.0514	0.157	0.196	0.55	1.73	2.2	0.66	3.8e-05	1.6e-08	3.5e-13	9.6e-05	0.00022	0.1	0.025	0.001	9.3e-10
NM_001300.4	1316	KLF6	Homo sapiens Kruppel-like factor 6 (KLF6), transcript variant 2, mRNA.	2.1e-14	10	10	11.4	11.9	12.5	12.6	12.1	12	11.6	11.8	12.3	12.3	10.7	10.6	10.6	10.9	12.1	12.4	10.5	0.88	1.37	1.98	2.07	1.63	1.5	1.08	1.25	1.78	1.76	0.136	0.0604	0.0706	0.356	1.55	1.85	0.12	3.7e-06	1.2e-08	1.7e-11	2.5e-06	1.5e-05	0.057	0.00029	0.00052	3.8e-07
NM_001206.2	687	KLF9	Homo sapiens Kruppel-like factor 9 (KLF9), mRNA.	2.7e-14	10	10	7.49	8.47	9.54	9.89	8.72	8.67	8.09	8.23	9.06	9.72	6.75	6.91	6.99	6.98	8.57	9.04	6.91	0.584	1.56	2.63	2.98	1.81	1.76	1.18	1.32	2.15	2.81	-0.154	0.0016	0.0861	0.0714	1.66	2.13	0.8	3.8e-05	1.2e-08	5.2e-12	4e-05	8e-05	0.18	0.0044	0.0011	1.2e-08
NM_178837.3	352909	C19orf51	Homo sapiens chromosome 19 open reading frame 51 (C19orf51), mRNA.	3.3e-14	10	8	7.24	7.61	8.31	8.62	7.85	7.86	7.38	7.7	8.23	8.26	6.82	6.76	6.77	6.76	7.7	8.06	6.7	0.543	0.914	1.61	1.92	1.15	1.16	0.681	0.999	1.53	1.57	0.121	0.0602	0.0665	0.0649	1	1.36	0.49	6.5e-05	1.1e-08	1.7e-12	2e-05	2.7e-05	0.23	0.0003	0.00027	5.8e-08
NM_000574.2	1604	CD55	Homo sapiens CD55 molecule, decay accelerating factor for complement (Cromer blood group) (CD55), mRNA.	4.8e-14	10	9	6.73	7.41	7.96	8.26	7.57	7.42	7.16	7.16	7.74	8.32	6.28	6.18	6.25	6.48	7.56	7.68	6.27	0.458	1.14	1.69	1.98	1.3	1.14	0.889	0.885	1.47	2.04	0.0107	-0.0949	-0.0222	0.208	1.29	1.4	0.74	2.3e-05	6e-08	1.2e-11	3e-05	0.00024	0.12	0.0062	0.0014	6.4e-09
NM_001360.1	1717	DHCR7	Homo sapiens 7-dehydrocholesterol reductase (DHCR7), mRNA.	5e-14	11	3	9.79	9.89	10.5	10.6	10.1	10.1	9.54	9.94	9.9	9.87	9.29	9.19	9.31	9.45	10.1	10.2	9.18	0.614	0.713	1.36	1.42	0.878	0.966	0.365	0.761	0.723	0.697	0.119	0.0127	0.134	0.274	0.887	1.07	0.039	3.8e-05	1.8e-09	2.2e-12	1.8e-05	6.7e-06	0.44	0.00028	0.014	0.00026
NM_198252.2	2934	GSN	Homo sapiens gelsolin (amyloidosis, Finnish type) (GSN), transcript variant 2, mRNA.	5.1e-14	10	7	8.97	9.17	9.93	9.99	9.52	9.42	8.96	9.19	9.61	9.63	8.54	8.29	8.45	8.55	9.42	9.71	8.42	0.548	0.755	1.51	1.57	1.1	0.996	0.54	0.773	1.19	1.21	0.126	-0.131	0.0266	0.126	1	1.29	0.36	0.00031	7.9e-09	1.2e-11	1.1e-05	7.1e-05	0.33	0.0027	0.0012	1.4e-06
NM_032548.2	80325	ABTB1	Homo sapiens ankyrin repeat and BTB (POZ) domain containing 1 (ABTB1), transcript variant 1, mRNA.	5.4e-14	11	4	6.92	7.33	7.68	7.66	7.37	7.42	7.29	7.16	7.38	7.81	6.62	6.54	6.38	6.59	7.44	7.68	6.51	0.411	0.82	1.17	1.15	0.858	0.913	0.783	0.651	0.869	1.3	0.108	0.0307	-0.13	0.0781	0.928	1.17	0.59	1.8e-05	7.1e-08	5.8e-10	7.4e-05	4e-05	0.02	0.0044	0.0062	3.9e-08
NM_001044390.1	4582	MUC1	Homo sapiens mucin 1, cell surface associated (MUC1), transcript variant 5, mRNA.	7.1e-14	10	9	7.38	7.72	8.32	8.63	8.02	7.99	7.51	7.92	8	8.6	6.87	6.8	6.6	6.91	7.91	8.2	6.77	0.615	0.948	1.56	1.87	1.25	1.23	0.748	1.15	1.24	1.83	0.0988	0.035	-0.169	0.142	1.14	1.44	0.46	0.00015	8.9e-08	1.4e-11	2.5e-05	4.3e-05	0.23	0.00022	0.004	1.8e-08
NM_016619.1	51316	PLAC8	Homo sapiens placenta-specific 8 (PLAC8), mRNA.	9.3e-14	10	10	9.14	8.33	7.6	7.76	7.98	8.19	9.24	8.44	8.09	8.03	9.77	10	10.1	10	7.85	7.32	9.86	-0.716	-1.53	-2.26	-2.1	-1.88	-1.67	-0.618	-1.42	-1.77	-1.83	-0.0871	0.172	0.265	0.138	-2.01	-2.54	0.72	7.7e-05	2.4e-07	7e-09	3.2e-05	0.00024	0.58	0.0026	0.0074	3.2e-05
NM_001360.2	1717	DHCR7	Homo sapiens 7-dehydrocholesterol reductase (DHCR7), mRNA.	9.3e-14	11	3	9.66	9.78	10.4	10.4	9.92	9.95	9.47	9.77	9.93	9.64	9.1	8.89	9.09	9.26	9.93	10.1	8.96	0.706	0.826	1.42	1.45	0.963	0.991	0.511	0.81	0.973	0.683	0.141	-0.0636	0.133	0.301	0.975	1.16	0.039	2e-05	4.7e-09	8.4e-12	1.9e-05	1.8e-05	0.29	0.00044	0.0029	0.0011
[truncated: 7,874 more rows]
[truncated: 6 more columns]
